# Supplementary material for: Comparative gender peptidomics of Bothrops atrox venoms: are there differences between them?
Source: J Venom Anim Toxins Incl Trop Dis. 2020 Oct 7;26:e20200055. doi: 10.1590/1678-9199-JVATITD-2020-0055 (PMC7546584; doi:10.1590/1678-9199-JVATITD-2020-0055)
Supplement: Additional file 1. [file 1678-9199-jvatitd-26-e20200055-s1.xlsx]

## Sheet: Legend
J Venom Anim Toxins incl Trop Dis https://doi.org/10.1590/1678-9199-JVATITD-2020-0055 Supplementary Material to "Comparative gender peptidomics of Bothrops atrox venoms: are there differences between them?"

## Sheet: Additional_file_1
Additional file 1. Peptide ions obtained by LC-MS/MS runs of Bothrops atrox venom peptidomic samples. A total of 16 runs were performed on the venoms of males and female specimens.
																	Subtotal
													atrox				105		SAMPLES INTENSITY																INDIVIDUAL AVERAGE INTENSITY
#	m/z	Retention Time (min)	Charge	Experimental Mass: EM (Da)	Unique	Theoretical Mass: TM (Da)	TM - EM (Da)	Error (ppm)	Identification	Cromatograma	Protein Accession	SCRIPT	MASCOT F	MASCOT M	Peptide Sequence	Num.Caract	Description	Protein Family	F1_MSE_001	F1_MSE_002	F2_MSE_001	F2_MSE_002	F3_MSE_001	F3_MSE_002	F4_MSE_001	F4_MSE_002	M1_MSE_001	M1_MSE_002	M2_MSE_001	M2_MSE_002	M4_MSE_001	M4_MSE_002	M5_MSE_001	M5_MSE_002	F1	F2	F3	F4	M1	M2	M4	M5	Average Intensity Females - AIF	Average Intensity Males - AIM	Fold Change: log2(AIF/AIM)	p-Value	Significance: -10*log(p)	P_VALUE_NEW	SIGNIFICANCIA_AJUSTADA
166	413.147	25.1241	1	412.14	1	412.163	0.0236828	57.4598	D			#REF!	#N/A	#N/A					6290	7880	8200	9160	7950	8980	8320	9040	11200		6090	8670	4020		5650	8530	13800	5055	1464.2	15700	15900	6170	34400	21150	8227.5	7360	0.160748	0.0865744	10.6261	0.356068	4.48467
251	427.162	26.5498	1	426.155	1	426.179	0.0238339	55.9246	D			#REF!	#N/A	#N/A					3530	4290	4760	5090	4280	4620	4820	4540	9610		3470	5170	3340		4250	5910	578.5	582	775.5	1027.5	1140	934	1708	735	4491.25	5291.67	-0.236605	0.649402	1.87486	0.738151	1.31855
31	430.245	27.0834	1	429.238	1	429.234	-0.0043763	10.1956				#REF!	#N/A	#N/A					17500	13800	22900	5480	13200	24100	21400	10500	28400		13500	25400	15800	45.8	15100	20300	15650	14190	18650	15950	28400	19450	7922.9	17700	16110	16935.1	-0.0720612	0.771437	1.127	0.838599	0.764456
27	444.189	26.4223	1	443.182	1	443.188	0.0066218	14.9413	D			#REF!	#N/A	#N/A					13800	16800	19200	21100	17400	23400	19400	23200	43400	828	15500	22900	14600	175	16700	23500	15300	20150	20400	21300	22114	19200	7387.5	20100	19287.5	17200.4	0.165226	0.68289	1.65649	0.765484	1.16064
1203	444.22	28.0419	1	443.213	1	443.221	0.0080436	18.1481	D			#REF!	#N/A	#N/A					88.2	61.3	161	217	122	346	86.6	55.3	262	61.2	409	469	636		161	166	0	0	0	0	0	1190	37.9	0	142.175	309.171	-1.12074	0.151165	8.20548	0.368787	4.33225
1	692.876	33.3439	2	1383.74	1	1383.73	-0.00351	2.53662	P	S	A0A1L8D662	#REF!	QKWPRPGPEIPP	QKWPRPGPEIPP	Q(-17.03)KWPRPGPEIPP	20	BATXBPP10	BPP	181000	242000	1410000	3460000	977000	1240000	136000	214000	4620000	5380000	455000	608000	1850000	50000	565000	673000	211500	2435000	1108500	175000	5000000	531500	950000	619000	982500	1775125	-0.853391	0.356762	4.47622	0.487851	3.11713
221	500.215	35.8556	1	499.208	1	499.195	-0.0123637	24.7673	D			#REF!	#N/A	#N/A					479	534	5660	6050	4630	5390	164	158	3550	3010	924	1380	2100		840	981	753.5	724.5	2620	65.75	195	674	119	386	2883.12	1826.43	0.658608	0.246683	6.07861	0.423715	3.72926
576	514.263	25.379	1	513.256	1	513.287	0.0314954	61.3602	D			#REF!	#N/A	#N/A					997	1260	116	157	12.5	39.6	503	619			755	1190					41.6	0	163	83.1	60.85	0	0	146	463.012	972.5	-1.07065	0.367837	4.34345	0.497272	3.03406
1191	538.23	30.9358	1	537.223	1	537.222	-0.000821845	1.5298				#REF!	#N/A	#N/A					384	515					43.4	55.9			278	466	23.1				336	0	0	0	0	0	0	0	249.575	255.7	-0.0349787	0.767259	1.15058	0.835573	0.780156
2	1379.25	58.8772	10	13782.5	1				Td/Dn/Dg	S	BATROXPLA2X	#REF!	#N/A	#N/A	HLVQFEKLLQLLAGR	15	BATXPLA8	PLA2	1420000	1420000	744000	756000	633000	721000	1320000	1230000	2810000	2920000	286000		1500000	1030000	1400000	1880000	1420000	750000	677000	1275000	2865000	286000	1265000	1640000	1030500	1.68943e+06	-0.713191	0.274141	5.62026	0.45097	3.45852
2711	546.234	57.0027	1	545.226	1	545.23	0.00362646	6.65125				#REF!	#N/A	#N/A									17.5	21.9					23.3		199				20.7	20.8	0	37.1	0	0	26.8	161.5	19.7	111.15	-2.49624	0.37299	4.28303	0.502351	2.98993
105	547.263	22.886	1	546.256	1	546.255	-0.00110113	2.01579				#REF!	#N/A	#N/A					6090	6330	843	923	229	462	4290	3160	18.9		1650	2390	210		114	126	2057.5	11585	1427.15	296	110	562	0	0	2790.88	751.483	1.8929	0.0350673	14.551	0.345515	4.61533
3	1080.32	18.245	7	7555.16	1	7555.21	0.05048	6.68148	A	S	A0A1L8D600	#REF!	#N/A	#N/A	EAGEECDCGAPENPCCDAATCKLRPGAQCAEGLCCDQCRFKGAGKICRRARGDNPDDRCTGQSADCPRNRF(-12)	76	BATXDIS1:1-71	DIS	81200	83300	91000	107000	155000	148000	121000	101000	3890	469	23900	8130	15400		26200	32100	82250	99000	151500	111000	2179.5	16015	15400	29150	110938	15727	2.81843	3.84802e-07	64.1476	0.000138375	38.5894
4	573.824	31.0445	2	1145.63	1	1145.63	-0.00492	4.29459	P	S	A0A1L8D680	#REF!	QKWPSPKVPP	QKWPSPKVPP	Q(-17.03)KWPSPKVPP	18	BATXBPP11	BPP	303000	379000	491	1280	797000	994000	1090	1280	1760	1840	392000	614000	443		156000	204000	341000	885.5	895500	1185	1800	503000	443	180000	309643	195720	0.66181	0.404846	3.9271	0.532508	2.73674
5	920.384	19.8408	8	7355.02	1	7355.13	0.118925	16.169	A	S	A0A1L8D600	#REF!	#N/A	#N/A	GEECDCGAPENPCCDAATCKLRPGAQCAEGLCCDQCRFKGAGKICRRARGDNPDDRCTGQSADCPRNRF(-12)	74	BATXDIS1:3-71	DIS	183000	164000	194000	274000	272000	350000	440000	389000	2510		14500	19300	29100		54900	61300	173500	234000	311000	414500	2510	16900	29100	58100	283250	30268.3	3.22619	5.88139e-06	52.3052	0.00105747	29.7573
10	644.344	34.8546	2	1286.67	1	1286.68	0.00888	6.90148	P		A0A1L8D662	#REF!	#N/A	QKWPRPGPEIP	Q(-17.03)KWPRPGPEIP	19	BATXBPP10	BPP	11900	17800	8070	16700	24500	34400	10500	14000	80800	73000	19800	24500	25500		27700	31200	14850	12385	29450	12250	76900	22150	25500	29450	17233.8	40357.1	-1.22759	0.096904	10.1366	0.364246	4.38605
11	1262.26	52.234	11	13873.8	1	13876.1		168.599	Td/Dn/Dg	S	A0A1L8D605	#REF!	#N/A	#N/A	SLIEFANMILEETKKSPFPYYTTYGCYCGWGGQGQPKDATDRCCFVHDCCYGKLSNCKPKTDRYSYSRKSGVIICGEGTPCEKQICECDKAAAVCFRENLPTYKKRYMAYPDIFCKKPAEEC(-14)	127	BATXPLA7	PLA2	263000	149000	417000	233000	550000	419000	1560000	1600000	1400000	2520000	479000		1020000	140000	1000000	1190000	206000	325000	484500	1580000	1960000	479000	580000	1095000	648875	1107000	-0.770643	0.37886	4.21521	0.50873	2.93512
2107	620.328	33.5138	1	619.321	1	619.329	0.0081777	13.2041	P		tr|A0A1L8D655|A0A1L8D655_BOTAT	#REF!	#N/A	EVIYP	EVIYP						216	609	15.3	21		24.1			197	269	74.1				0	98.25	155.5	0	0	21.55	30.5	0	177.08	180.033	-0.0238628	0.609631	2.14933	0.705806	1.51314
15	688.021	42.7771	3	2061.04	1	2061.06	0.02262	10.9749	A		A0A1L8D683	#REF!	#N/A	#N/A	Q(-17.03)TLDSFGEWRKTDLLNR	25	BATXSVMPI1	SVMPI	5150	4260	536	328	5460	5400	267	3740	194000	200000	1100	1420	1370		30500	32700	4705	432	5430	2003.5	197000	1260	1370	31600	3142.62	65870	-4.38958	0.0985611	10.0629	0.366252	4.3622
1837	635.322	31.8093	1	634.315	1	634.318	0.0031526	4.97006	M			#REF!	#N/A	KCAEGK	KCAEGK							15.7							76.9		308				0	0	13.1	66.5	0	797	421	51.7	15.7	192.45	-3.61565	0.242886	6.14598	0.421726	3.74969
3218	694.332	32.5128	1	693.324	1	693.331	0.0063909	9.21768				#REF!							100	12.1	1670	3170	837	999	113	149	5440	223	770	1120	3260		465	549									881.263	1689.57	-0.939014	0.453069	3.43836	0.572063	2.42556
17	1075.52	45.3976	1	1074.51	1	1074.52	0.004501	4.18886	P		A0A1L8D5X1	#REF!	QSWPGPNIPP	QSWPGPNIPP	Q(-17.03)SWPGPNIPP	18	BATXBPP10	BPP	14400	14300	34600	37200	21500	23900	13400	12100	14400	12300	38400	54800	12100		4810	6460	14350	35900	22700	12750	13350	46600	12100	5635	21425	20467.1	0.0659855	0.647015	1.89085	0.73722	1.32403
751	726.367	19.4159	1	725.36	1	725.363	0.0031953	4.4051	D		P0C6S1|VM1B2_BOTPA	#REF!	#N/A	#N/A					325	330	201	241	702	696	117	117	1850		5120	5990	847				146.1	2125	87.35	165.5	0	0	33.4	52.9	341.125	3451.75	-3.33896	0.135174	8.69107	0.368787	4.33225
22	913.268	19.8408	8	7298.08	1	7298.11	0.03222	4.41484	A	S	A0A1L8D600	#REF!	#N/A	#N/A	EECDCGAPENPCCDAATCKLRPGAQCAEGLCCDQCRFKGAGKICRRARGDNPDDRCTGQSADCPRNRF(-12)	73	BATXDIS1:4-71	DIS	126000	110000	71900	102000	68600	88400	93100	81400	1290		24100	32600	14900		21100	23200	118000	86950	78500	87250	1290	28350	14900	22150	92675	19531.7	2.24637	1.78741e-07	67.4778	0.000104081	39.8263
2146	750.341	39.6469	1	749.334	1	749.32	-0.0137971	18.4128				#REF!	#N/A	#N/A					63.9	68.3							771	587	114	157	24.2		40	54.8	0	0	0	160.35	0	0	0	0	66.1	249.714	-1.91756	0.0743705	11.286	0.356068	4.48467
2569	769.378	30.8508	1	768.371	1	768.377	0.0056947	7.41134	M		tr|A0A1L8D683|A0A1L8D683_BOTAT	#REF!	YEVVYP	#N/A	YEVVYP		BATXSVMPII				4.54							227		30.5					0	166	0	0	0	0	0	0	4.54	128.75	-4.82574	0.269159	5.69991	0.445217	3.51428
23	679.337	35.4731	4	2713.32	1	2713.35	0.03846	14.1743	P		A0A1L8D683	#REF!	#N/A	#N/A	Q(-17.03)TLDSFGEWRKTDLLNRKSHDNA	31	BATXSVMPI1	SVMPI	6460	8550	592	1000	6250	12000	10200	8550	3280	5370	427	688	904		17700	20900	7505	796	9125	9375	4325	557.5	904	19300	6700.25	7038.43	-0.0710384	0.871468	0.597487	0.908874	0.414963
25	541.28	24.6755	1	540.272	1	540.274	0.00144	2.66532	Dn		A0A1L8D662	#REF!	#N/A	#N/A	Q(-17.03)KWP	12	BATXBPP10	BPP	5250	5940	30800	38700	7770	17300	1040	2120	18400	602	10200	15400	12400		4320	6510	5595	34750	12535	1580	9501	12800	12400	5415	13615	9690.29	0.490586	0.36858	4.33468	0.497528	3.03182
3631	432.703	24.633	2	863.392	1	863.4	0.0083968	9.72527	P		P0C6S1|VM1B2_BOTPA	#REF!	#N/A	#N/A	T(-18.01)SFGEWR		BATXSVMPII		186	96.3	0.00994		25.6	38.2	32.2	20.6																	56.9871	0	10	0.0412231	13.8486	0.346351	4.60483
32	711.354	35.2607	4	2841.38	1	2841.38	-0.00104	0.366019	P		A0A1L8D683	#REF!	#N/A	#N/A	Q(-17.03)TLDSFGEWRKTDLLNRKSHDNAQ	32	BATXSVMPI1	SVMPI	1610	2590	562	1040	7970	12200	3940	4250	3850	5440	177	192	871		6780	8020	2100	801	10085	4095	4645	184.5	871	7400	4270.25	3618.57	0.2389	0.554463	2.56127	0.655871	1.83181
33	1110.04	19.5009	7	7763.19	1	7763.31	0.12048	15.5192	A	S	A0A1L8D600	#REF!	#N/A	#N/A	EAGEECDCGAPENPCCDAATCKLRPGAQCAEGLCCDQCRFKGAGKICRRARGDNPDDRCTGQSADCPRNRFHA(-12)	78	BATXDIS1	DIS	12300	11000	12600	15400	74400	71900	3580	2660	276	96.2	117000	151000	6300		1770	2090	11650	14000	73150	3120	186.1	134000	6300	1930	25480	39790.3	-0.643052	0.706469	1.50907	0.786521	1.0429
1614	935.444	22.8011	1	934.437	1	934.447	0.0098418	10.5322	M			#REF!	#N/A	VQDYSPIN	VQDYSPIN														24.1	22	209				232.5	16.1	26.5	34.1	0	0	0	0	0	85.0333	-10	0.272803	5.6415	0.449996	3.46791
42	785.842	9.0246	2	1569.67	0							#REF!	#N/A	#N/A																					3560	131	1059.5	1284	33600	1610	1490	17300							0.433962
2500	475.234	32.5553	2	948.454	1	948.455	0.00132559	1.39763				#REF!	#N/A	#N/A					112		109	242		22.4	44.2	79.5				34.5	28.3				0	0	0	0	0	264	51.4	0	101.517	31.4	1.69288	0.0318213	14.9728	0.345515	4.61533
44	785.842	13.0281	2	1569.67	0							#REF!	#N/A	#N/A																					5520	626.5	13100	181	1780.5	105.8	1970	11700							0.362461
47	573.82	37.7301	2	1145.63	0	1145.63	0.001056	0.921766	P		tr|A0A1L8D680|A0A1L8D680_BOTAT	tr|A0A1L8D680|A0A1L8D680_BOTAT	QKWPSPKVPP	QKWPSPKVPP	Q(-17.03)KWPSPKVPP																				1890	1220	14350	161	4070	0	0	5375							0.3156
48	1067.8	52.234	13	13869.2	0					S		#REF!	#N/A	#N/A																					921.5	38.15	206.5	5530	1920	18	67.4	5690
34	897.134	19.5434	8	7169.01	1	7169.07	-0.06162	8.59526	A	S	A0A1L8D600	#REF!	#N/A	#N/A	ECDCGAPENPCCDAATCKLRPGAQCAEGLCCDQCRFKGAGKICRRARGDNPDDRCTGQSADCPRNRF(-12)	72	BATXDIS1:5-71	DIS	105000	93300	10700	14500	7410	8860	28600	22100	45.9	208	6730	7820	5400		4230	4750	99150	12600	8135	25350	126.95	7275	5400	4490	36308.8	4169.13	3.1225	0.0353813	14.5123	0.345515	4.61533
2441	479.251	41.9036	2	956.487	1	956.456	-0.0309735	32.3836				#REF!	#N/A	#N/A																	722				0	0	149	0	0	0	0	0	0	722	-10	0.334283	4.75886	0.471472	3.26544
1092	486.796	23.717	2	971.577	1	971.584	0.0062346	6.41695	M			#REF!	GLKLDRIGT	#N/A					90.4	76.3	421		72.2	165			58.2			155	61.5		124	135	0	0	210.5	0	0	36.85	30.7	247.5	164.98	106.74	0.62819	0.525313	2.79582	0.632201	1.99145
40	757.376	32.5553	2	1512.74	1	1512.73	-0.00802	5.30168	P		A0A1L8D600	#REF!	DSSKTLTSFGEWR	DSSKTLTSFGEWR	DSSKTLTSFGEWR	13	BATXSVMPII1	SVMPII	7430	4440	4630	11900	1460	1330	2890	4810	72.6	95.9	1640	2570	296		76.2	95.5	5935	8265	1395	3850	84.25	2105	296	85.85	4861.25	692.314	2.81183	0.00483667	23.1545	0.19026	7.20652
1634	983.447	35.5582	1	982.439	1	982.447	0.0074466	7.57965	P		tr|A0A0K2JNB8|A0A0K2JNB8_BOTAT	#REF!	#N/A	#N/A	DFNGPTIGY		BATROXRHAGIN														222				28.1	0	0	174.5	0	0	0	22.25	0	222	-10	0.325204	4.87844	0.471472	3.26544
57	785.842	8.02373	2	1569.67	0							#REF!	#N/A	#N/A																					2065	2770	927.5	2995	118.5	1685	256	12.75							0.368787
59	785.842	14.029	2	1569.67	0							#REF!	#N/A	#N/A																					964	0	8350	0	1720	0	0	3245							0.562931
3026	493.768	19.8408	2	985.521	1	985.531	0.0102247	10.3748	P		tr|A0A1L8D600|A0A1L8D600_BOTAT	#REF!	#N/A	#N/A					84.9	315	34.7	72.3	99.9	153	119	115			42.2	41.6	83.2												124.225	55.6667	1.15807	0.00598081	22.2324	0.202897	6.92723
61	1110.04	23.3346	7	7763.22	0	7763.31	0.087337	11.25	A	S		#REF!	#N/A	#N/A	EAGEECDCGAPENPCCDAATCKLRPGAQCAEGLCCDQCRFKGAGKICRRARGDNPDDRCTGQSADCPRNRFHA(-12)		BATXSVMPII1																		1265	2615	1165	87.65	345	883.95	0	2335
43	541.28	29.0852	3	1620.82	1	1620.84	0.02832	17.4724	P		A0A1L8D683	#REF!	#N/A	SFGEWRKTDLLNR	SFGEWRKTDLLNR	13	BATXSVMPI1	SVMPI	3240	3880	115	147	879	1240	878	1690	33600		1190	2030	1490		13600	21000	8260	254	1315	3230	1230	1430	1670	11150	1508.62	12151.7	-3.00985	0.109886	9.59057	0.368787	4.33225
1151	505.241	31.0445	2	1008.47	1	1008.47	0.00572	5.67194	P		tr|A0A1L8D683|A0A1L8D683_BOTAT	#REF!	#N/A	LDSFGEWR	LDSFGEWR		BATXSVMPI					89.8							1190	71.4					178.25	12	12.9	192.5	0	0	317	542	89.8	630.7	-2.81217	0.341479	4.66636	0.474014	3.24209
64	785.842	50.0623	2	1569.67	0							#REF!	#N/A	#N/A																					7960	573	921	1087	130	91.75	32.6	722.5							0.680628
66	785.842	10.0255	2	1569.67	0							#REF!	#N/A	#N/A																					6370	18550	3160	538	129.25	781	791.5	0							0.908312
67	785.842	11.0263	2	1569.67	0							#REF!	#N/A	#N/A																					232.5	337.5	258	187	27600	5660	28	1445							0.305754
69	785.843	76.0868	2	1569.67	0							#REF!	#N/A	#N/A																					11350	5815	94.85	8420	20850	29900	17330	16200							0.403999
1537	1035.42	23.3771	1	1034.41	1	1034.4	-0.01186	11.4656	P			#REF!			Q(-17.03)NWESYEP		BATXSVMPI						157	264					53.1	20.6	30.7		203	292	0	214	13.1	0	0	14	0	28	210.5	119.88	0.812229	0.680929	1.66898	0.764712	1.16502
71	785.842	47.0596	2	1569.67	0							#REF!	#N/A	#N/A																					438	70.6	266.6	385	19284.8	32.1	214	6260							0.368787
73	785.843	7.02287	2	1569.67	0							#REF!	#N/A	#N/A																					6560	2325	2360	5570	17150	176	6580	5230							0.23842
793	1038.47	70.166	1	1037.46	1	1037.49	0.0345879	33.3379				#REF!	#N/A	#N/A					122	35.8	180	57.9	334		1130	17.6	99	192							236.5	173.4	71.55	372.5	16.8	147	41.8	0	268.186	145.5	0.882213	0.164556	7.83687	0.368787	4.33225
1461	523.294	21.4177	2	1044.57	1	1044.58	0.005841	5.59173	M			#REF!	#N/A	WRKTDLLN					157	167				59.8	54.7	16.2	4820		52	39	65.6		188	195	0	0	0	0	537.5	0	0	0	90.94	893.267	-3.2961	0.31991	4.94972	0.471472	3.26544
51	600.296	28.5092	3	1797.86	1	1797.87	0.00772	4.29397	P		A0A1L8D600	#REF!	#N/A	#N/A	DSSKTLTSFGEWRER	15	BATXSVMPII1	SVMPII	5770	5270	577	676	12200	14000		181	3280	281	91.6	120	1970		10400	13000	12550	58450	7790	4815	3310	2950	4120	8705	5524.86	4163.23	0.408234	0.664544	1.77476	0.751478	1.24084
53	839.919	43.9905	2	1677.82	1	1677.8	-0.01842	10.9786	P		A0A1L8D683	#REF!	QTLDSFGEWRKTDL	#N/A	Q(-17.03)TLDSFGEWRKTDL	22	BATXSVMPI1	SVMPI	857	986	40.5	35.8	212	201	3960	7100	1840	2000	18		67.4		5660	5720	14500	278	29800	3150	0	22750	847	91.45	1674.04	2550.9	-0.607674	0.851722	0.697022	0.898082	0.466841
78	785.841	51.0632	2	1569.67	0							#REF!	#N/A	#N/A																					11.8	214	1815	10.1	628	549.5	1780	62.05							0.231396
81	785.843	78.0887	2	1569.67	0							#REF!	#N/A	#N/A																					12200	3485	2235	2680	825.5	1860	0	79.6							0.356068
82	785.842	82.0924	2	1569.67	0							#REF!	#N/A	#N/A																					2375	8355	4330	5300	32.8	3720	810	103.5							0.417676
83	1110.03	21.8425	7	7763.18	0	7763.31	0.133328	17.1741	A	S		#REF!	#N/A	#N/A	EAGEECDCGAPENPCCDAATCKLRPGAQCAEGLCCDQCRFKGAGKICRRARGDNPDDRCTGQSADCPRNRFHA(-12)		BATXSVMPII1																		12300	14150	14750	16600	13.8	983.5	1520	2355
62	929.256	20.0345	8	7425.98	1	7426.17	0.18682	25.157	A	S	A0A1L8D600	#REF!	#N/A	#N/A	AGEECDCGAPENPCCDAATCKLRPGAQCAEGLCCDQCRFKGAGKICRRARGDNPDDRCTGQSADCPRNRF(-12)	75	BATXDIS1:2-71	DIS	28400	23000	28300	36100	46000	54300	60800	49300	76.4		3390	4530	3590		2360	2420	17500	3060	16350	1955	0	79050	2510	597	40775	2727.73	3.90191	1.63629e-06	57.8614	0.000367756	34.3444
85	785.843	56.0679	2	1569.67	0							#REF!	#N/A	#N/A																					4160	32450	3835	3455	804	635.5	1670	2950							0.190414
70	532.945	24.9304	3	1595.81	1	1595.81	0.00172	1.07782	P		A0A1L8D600	#REF!	#N/A	#N/A	SKTLTSFGEWRER	13	BATXSVMPII1	SVMPII	3060	2700	15.6		8500	19000	113	199	2220		219	109	1640		6470	8810	3005	1963.15	90.95	4096.55	350	186.7	198	137.4	4798.23	3244.67	0.564432	0.513819	2.89189	0.622958	2.05541
87	785.843	81.0916	2	1569.67	0							#REF!	#N/A	#N/A																					1550	327.5	413.5	738	7140	6205	2600	1715							0.356068
1417	555.765	33.174	2	1109.51	1	1109.52	0.006745	6.0792	P		tr|A0A1L8D683|A0A1L8D683_BOTAT	#REF!	TLDSFGEWR	TLDSFGEWR	TLDSFGEWR							10.6													354.5	83.1	0	384.6	0	0	0	54.85	10.6	0	10	0.388928	4.1013	0.517828	2.85814
817	1121.55	41.8187	1	1120.54	1	1120.55	0.006661	5.94442	P		tr|A0A1L8D683|A0A1L8D683_BOTAT	#REF!	STDFNGPTIGL	#N/A					173	138	62.7		191	205			158	165	57.1	102			163	130	0	0	0	0	147	0	0	277	153.94	129.183	0.252948	0.986917	0.0571917	0.99152	0.0369854
91	785.843	16.0308	2	1569.67	0							#REF!	#N/A	#N/A																					2750	22600	1243.5	2025	2680	36650	2600	42.05							0.382819
74	1221.54	44.3541	1	1220.54	1	1220.55	0.01494	12.2404	P		A0A1L8D683	#REF!	QTLDSFGEWR	QTLDSFGEWR	Q(-17.03)TLDSFGEWR	18	BATXSVMPI1	SVMPI	2080	2050	3080	2460	942	913	1660	4330	112	125	1250	2120	256		11.4	14.1	6210	883	345.5	3725	18.9	2020	210	120	2189.38	555.5	1.97866	0.00348291	24.5806	0.157016	8.04056
94	785.843	64.0756	2	1569.67	0							#REF!	#N/A	#N/A																					10900	0	0	9000	0	0	6780	5365							0.368787
75	599.823	25.9313	4	2395.26	1	2395.26	-0.00344	1.43617	P		A0A1L8D600	#REF!	#N/A	#N/A	IKVEKDSSKTLTSFGEWRER	20	BATXSVMPII1	SVMPII	918	1010			6600	10100			1720						2700	3790	2940	3805	5590	5380	4080	2235	2470	3010	4657	2736.67	0.766981	0.389178	4.09852	0.517828	2.85814
3640	574.783	19.9682	2	1147.55	1	1147.56	0.00714	6.22191	M			#REF!	#N/A	TGVEIWSNKD	TGVEIWSNKD				78.7	101						12.4			12.2				17.4										64.0333	14.8	2.11323	0.20331	6.91842	0.388051	4.11111
99	785.841	6.022	2	1569.67	0							#REF!	#N/A	#N/A																					888.5	5040	2600	1250	15200	5330	10200	4070							0.632201
931	583.307	25.7613	2	1164.6	1	1164.58	-0.0176755	15.1775				#REF!	#N/A	#N/A									144	255			31.2		277	308			42.1	53.4	294	2.22	0	585	0	0	0	0	199.5	142.34	0.487048	0.501509	2.99721	0.613348	2.12293
877	1167.57	41.9461	1	1166.56	1	1166.57	0.010057	8.62101	M		tr|A0A0K2JNB8|A0A0K2JNB8_BOTAT	#REF!	#N/A	AIDFNGPTIGY	AIDFNGPTIGY		BATXSVMPIII		14.7												480				46.2	79.55	74.85	43.4	196	0	245	314.6	14.7	480	-5.02915	0.344548	4.62751	0.475817	3.2256
104	785.842	79.0896	2	1569.67	0							#REF!	#N/A	#N/A																					688.5	3245	2105	162.5	2620	862	979	765							0.373333
303	584.28	20.5018	2	1166.55	1	1166.57	0.02188	18.7559			tr|A0A0K2JNB8|A0A0K2JNB8_BOTAT	#REF!	#N/A	#N/A					456	490			1190	1280									2470	2770	2690	1575	14150	338	0	6455	1190	69.35	854	2620	-1.61726	0.634427	1.97618	0.72656	1.38728
106	644.345	42.1398	2	1286.68	0	1286.68	0.005808	4.51394	P		tr|A0A1L8D662|A0A1L8D662_BOTAT	tr|A0A1L8D662|A0A1L8D662_BOTAT	QKWPRPGPEIP	QKWPRPGPEIP	Q(-17.03)KWPRPGPEIP		BATXBPP10																		897	65.2	181.5	293	1250	1096.5	609	1097.5							0.535109
76	601.307	22.5036	4	2401.2	1	2401.2	-0.00024	18.2243	P		A0A1L8D683	#REF!	#N/A	#N/A	SFGEWRKTDLLNRKSHDNAQ	20	BATXSVMPI1	SVMPI	1880	1990	144	171	1460	1590	1310	1120	1200		239	536	831		4070	4890	720	43	2605	1685	638.5	18.85	0	2605	1208.12	1961	-0.69882	0.721269	1.41903	0.80046	0.966605
77	625.011	20.3318	3	1872.01	1	1872.01	-0.00258	1.3782	P		A0A1L8D6A8	#REF!	#N/A	#N/A	KVTELPKGAVQPKYEDA	17	BATXSVMPI4	SVMPI	1280	1250	2250	2980	1130	1200	126	49.3	345		1750	17.9			2060	2610	16000	137	0	3905	0	0	0	0	1283.16	1356.58	-0.0802702	0.417356	3.79493	0.542983	2.65213
110	785.843	83.0271	2	1569.67	0							#REF!	#N/A	#N/A																					272	1216	795	656.5	1008.5	928	474	668.5							0.572564
111	785.841	55.0671	2	1569.67	0							#REF!	#N/A	#N/A																					10325	26.9	18150	46.35	0	2950	0	3005							0.544262
112	785.842	39.0521	2	1569.67	0							#REF!	#N/A	#N/A																					4015	139.35	0	1990	0	0	1000	892.5							0.356068
84	1073.31	19.2035	7	7506.11	1	7506.21	0.098062	13.0641	A	S	A0A1L8D600	#REF!	#N/A	#N/A	EECDCGAPENPCCDAATCKLRPGAQCAEGLCCDQCRFKGAGKICRRARGDNPDDRCTGQSADCPRNRFHA(-12)	75	BATXDIS1:4-73	DIS	18400	16600	2820	3300	17400	15300	2130	1780			70400	87700	2510		551	643	11000	6385	11200	2895	143	13735	1720	7150	9716.25	32360.8	-1.73578	0.440303	3.56248	0.559085	2.52522
89	534.653	22.4186	3	1600.94	1	1600.93	-0.00908	5.67172	P		A0A1L8D600	#REF!	EVWSKKDLIKVEK	#N/A	EVWSKKDLIKVEK	13	BATXSVMPII1	SVMPII	7880	8040	555	591	906	936	1230	944	130		54.5	129	32.6		670	775	4435	5930	9280	7730	0	879	365	749	2635.25	298.517	3.14206	0.0583378	12.3405	0.356068	4.48467
116	785.841	17.0317	2	1569.67	0							#REF!	#N/A	#N/A																					0	18.5	398.5	1250	8030	0	3230	1067.5							0.421726
93	743.71	44.2266	3	2228.11	1	2228.11	0.00842	3.77898	P		A0A1L8D683	#REF!	#N/A	#N/A	KSHDNAQLLTSTDFNGPTIGL	21	BATXSVMPI1	SVMPI	236	229	339	336	263	253	180	194	26100	29100	4410	6910	28		1460	1430	110.35	618.5	456.5	320.95	804	664.5	2080	462	253.75	9919.71	-5.28882	0.0656171	11.8298	0.356068	4.48467
118	579.642	31.2994	3	1735.9	0	1735.86	-0.0393243	22.654	P			#REF!	#N/A	#N/A	DSFGEWRKTDLLNR		BATXSVMPI1																		0	0	137	0	29.1	458	3950	100.4							0.251812
97	656.342	29.5101	2	1310.67	1	1310.67	0.00108	0.824007	P		A0A1L8D600	#REF!	SKTLTSFGEWR	SKTLTSFGEWR	SKTLTSFGEWR	11	BATXSVMPII1	SVMPII	5410	600	3910	16.3	159	22.9	53.1	8140		350	64.4	309	198		178	96.8	50.7	0	32.8	0	17.6	15.8	125	0	2288.91	199.367	3.52117	0.0752552	11.2346	0.356068	4.48467
1452	616.837	25.464	2	1231.66	1	1231.66	0.003799	3.08445	M			#REF!	#N/A	AEWRKTDLLT	AEWRKTDLLT		BATROXRHAGIN		68.8	55.9			48.5	147		15.5	920				10.9				0	514.5	0	0	0	0	0	0	67.14	465.45	-2.79338	0.538125	2.69117	0.644172	1.90998
1438	619.794	33.7687	2	1237.57	1	1237.58	0.006643	5.36773	P		tr|A0A1L8D683|A0A1L8D683_BOTAT	#REF!	QTLDSFGEWR	QTLDSFGEWR	QTLDSFGEWR		BATXSVMP				852	2260	56.5	62.1	37.8	95.3			420	583	11.5				0	1.58	429	288	0	0	0	0	560.617	338.167	0.72928	0.333145	4.77367	0.471472	3.26544
100	579.623	32.088	3	1735.85	1	1735.86	0.0190017	10.9466	P		A0A1L8D683	#REF!	#N/A	#N/A	DSFGEWRKTDLLNR	14	BATXSVMPI1	SVMPI	381	495	33.2	108	83.2	450	383	387	38500	69.5	18.9	45.3	214		5860	6660	3905	435.5	13.05	2375	0	3820	11.7	0	290.05	7338.24	-4.66106	0.212131	6.73395	0.395656	4.02682
123	785.843	80.0905	2	1569.67	0							#REF!	#N/A	#N/A																					386	188.5	296.5	114	622	1390	1200	333.5							0.568442
124	785.843	65.0765	2	1569.67	0							#REF!	#N/A	#N/A																					10750	9835	5645	10360	6540	15000	4730	4415							0.471472
127	1143.26	69.7174	11	12564.8	0					S		#REF!	#N/A	#N/A																					3980	3990	1780	5580	9125	1194	904	3160
1296	620.783	20.7992	2	1239.55	1	1239.55	0.000911313	0.735195				#REF!	#N/A	#N/A						10.4					98.6				19.2				447	416	528	0	491	648	57.55	0	0	0	54.5	294.067	-2.43182	0.197645	7.04114	0.382819	4.17007
119	528.53	28.5942	4	2110.09	1	2110.11	0.02486	11.7814	P		A0A1L8D600	#REF!	IKVEKDSSKTLTSFGEWR	IKVEKDSSKTLTSFGEWR	IKVEKDSSKTLTSFGEWR	18	BATXSVMPII1	SVMPII	2460	2290	7470	9240	3770	4890	100	10500	32.8		3030	4410	810		101	106	523.5	137.5	8510	20.9	2620	0	180	2985	5090	1414.97	1.8469	0.0134989	18.697	0.269678	5.69154
1122	631.822	26.5923	2	1261.63	1	1261.64	0.007208	5.71321	M			#REF!	#N/A	PKGAVQQKYED					26.7	32.8	104		67.8	120	31.2		513			31.2	26.3		81.6	109	1021.5	8.91	26	653.5	0	33.6	0	11	63.75	152.22	-1.25566	0.467895	3.29852	0.584628	2.3312
120	943.139	18.245	8	7537.05	1	7537.2	0.15542	20.6204	A	S	A0A1L8D600	#REF!	#N/A	#N/A	E(-18.01)AGEECDCGAPENPCCDAATCKLRPGAQCAEGLCCDQCRFKGAGKICRRARGDNPDDRCTGQSADCPRNRF(-12)	84	BATXDIS1:Z1-71	DIS	12800	11800	12600	15700	13200	16300	18800	14400	13.8		1740	227	1520		1980	2730	1300	96.85	1141	1550	562.5	42.6	146	3145	14450	1368.47	3.40044	6.91282e-10	91.6034	1.24292e-06	59.0556
121	1022.59	18.5849	7	7151.04	1	7151.06	-0.02068	2.89188	A	S	A0A1L8D600	#REF!	#N/A	#N/A	E(-18.01)CDCGAPENPCCDAATCKLRPGAQCAEGLCCDQCRFKGAGKICRRARGDNPDDRCTGQSADCPRNRF(-12)	80	BATXDIS1:Z5-71	DIS	11800	10200	5540	7230	12000	10400	3280	2510	143		18100	9370	1720		6450	7850	316	984	1340	1081	3045	128	20.3	587.5	7870	7272.17	0.113978	0.371611	4.29911	0.500868	3.00277
132	540.281	21.5877	2	1078.55	1	1078.55	0.00188	1.74308	P		A0A1L8D683	#REF!	GVIQDHSPIN	GVIQDHSPIN	GVIQDHSPIN	10	BATXSVMPI1	SVMPI	1460	1640	329	326	409	418	797	679	7140		3430	8980	2600		1500	1930	17850	1860	1030	1515	0	5925	1260	1990	757.25	4263.33	-2.49314	0.0551681	12.5831	0.356068	4.48467
139	457.271	33.2589	1	456.263	0	456.266	0.00264	5.7861	D			#REF!	#N/A	#N/A	DLLP		BATXSVMPII																		4705	48.95	29.15	1790	131	410	400	75.8							0.000104081
140	785.842	84.0942	2	1569.67	0							#REF!	#N/A	#N/A																					1275	588.5	2570	397.5	313	1375	608	725							0.360371
452	639.828	26.6348	2	1277.64	1	1277.69	0.049679	38.8818	A			#REF!	#N/A	#N/A					937	1050					351	13.4							538	684	173	230	173	206.5	33.7	16.6	0	0	587.85	611	-0.0557243	0.465582	3.32003	0.583356	2.34066
137	706.378	23.2921	1	705.37	1	705.377	0.00694	9.83871	P		A0A1L8D662	#REF!	ETLKSF	PGPEIPP	PGPEIPP	7	BATXBPP10	BPP	2820	2680	21600	23600	717	1770	1810	2240	2860	2500	29700	43600	2600		40.4	43.7	728	320.5	2420	17.5	621	191	44.9	1370	7154.62	11620.6	-0.699735	0.666157	1.76423	0.752356	1.23577
144	785.84	46.0587	2	1569.66	0							#REF!	#N/A	#N/A																					13450	14.7	1060	38.2	0	17900	140	0							0.471472
3072	646.344	31.9368	2	1290.67	1	1290.7	0.025173	19.5034				#REF!	#N/A	#N/A													168		224		117												0	169.667	-10	0.0716751	11.4463	0.356068	4.48467
143	742.41	25.379	1	741.402	1	741.409	0.00734	9.90006	P		A0A1L8D5Y8	#REF!	ERDLLP	ERDLLP	ERDLLP	6	BATXSVMPI6	SVMPI	3950	3170	479	395	10.4	41.5	2460	5580	21.9		2790	4240	11.3				118	0	0	125	14430	484	219	141.9	2010.74	1765.8	0.187403	0.254736	5.93909	0.430987	3.65536
151	978.472	48.1029	1	977.464	1	977.465	0.00044	0.450144	P		A0A1L8D662	#REF!	QSWPGPNIP	QSWPGPNIP	Q(-17.03)SWPGPNIP	17	BATXBPP10	BPP	2080	2200	1110	140	2180	2530	3400	3270	583	452	6220	2770	396		428	557	259.5	3090	378.5	209	113.5	250	280	433.5	2113.75	1629.43	0.375439	0.425685	3.70912	0.544316	2.64149
798	662.341	39.9442	2	1322.67	1	1322.67	-0.00204676	1.54745				#REF!	#N/A	#N/A					159	154	17.5	27.1	75.3	88.7	138	139	168	222			23.3		25.1	51.4	182.4	69.3	356.5	17.4	0	0	60.2	95.6	99.825	97.96	0.0272084	0.311398	5.06685	0.471472	3.26544
152	785.843	43.0557	2	1569.67	0							#REF!	#N/A	#N/A																					20.9	0	63.2	114	8170	0	46.1	835							0.613348
1670	444.247	20.3743	3	1329.72	1	1329.72	0.002097	1.57702	P		tr|A0A1L8D5X6|A0A1L8D5X6_BOTAT	#REF!	#N/A	#N/A	GTWRDTVLLNR	11	BATXSVMPIII15	SVMPIII	79.8	56	18.8		26.9	62.3	33.5		50.7	89.7	79.5				587	324	0	0	0	0	518	0	278	0	46.2167	226.18	-2.29099	0.168769	7.72709	0.368787	4.33225
2908	450.566	20.1194	3	1348.68	1	1348.66	-0.012403	9.19651	A			#REF!	#N/A	#N/A	WAQSWPGPNIPP				186	81.2			46.4	43.1	35.7																		78.48	0	10	0.0430741	13.6578	0.35352	4.51587
657	675.873	25.8038	2	1349.73	1	1349.74	0.006317	4.68017	P		tr|A0A1L8D5Y8|A0A1L8D5Y8_BOTAT	#REF!	#N/A	#N/A	TTTVFDKNVIGR	12	BATXSVMPII	SVMPII	349	332													299	321	0	8.04	26.4	80.9	43.35	1970	274	949.5	340.5	310	0.135387	0.921406	0.355491	0.94668	0.23797
158	929.417	31.2569	1	928.409	0							#REF!	#N/A	#N/A																					2260	98.1	904	566	0	0	0	116.5							0.471472
159	785.843	45.44	2	1569.67	0							#REF!	#N/A	#N/A																					82.75	3345	316	48.85	146	303.3	99	216							0.471472
161	785.842	48.3578	2	1569.67	0							#REF!	#N/A	#N/A																					13450	104.65	18950	1595	0	13200	537	0							0.360371
162	785.842	68.0131	2	1569.67	0							#REF!	#N/A	#N/A																					902	0	308	14.3	15.4	3150	0	834							0.251812
156	1109.51	28.6791	1	1108.5	1	1108.51	0.01384	12.4852	P		A0A1L8D683	#REF!	TSTDFNGPTIG	TSTDFNGPTIG	TSTDFNGPTIG	11	BATXSVMPI1	SVMPI	934	860	56.5	73.9	162	201	103	483	1250		733	1460	609		985	1210	802	14300	1650	6565	17.5	92.1	61.4	7600	359.175	1041.17	-1.53544	0.0926669	10.3308	0.360371	4.43251
164	785.843	35.0483	2	1569.67	0							#REF!	#N/A	#N/A																					28.9	10.8	143.5	56.95	19250	1415	103	758							0.366466
165	785.842	32.6403	2	1569.67	0							#REF!	#N/A	#N/A																					20.25	705	1965	49	3420.5	9950	7630	780							0.489775
1829	683.87	29.8074	2	1365.73	1	1365.71	-0.01854	13.5754	P		tr|A0A1L8D600|A0A1L8D600_BOTAT	#REF!	#N/A	#N/A					30.1	85.6		165	75.6	88.9	14.4	151	86.5		40.3	30.9	26.1		87.9	111	0	0	0	0	463	87.3	202	62.9	87.2286	63.7833	0.451621	0.292372	5.34065	0.463157	3.34271
173	590.807	22.2487	2	1179.6	1	1179.6	-0.00242	2.05155	P		A0A1L8D683	#REF!	TGVIQDHSPIN	TGVIQDHSPIN	TGVIQDHSPIN	11	BATXSVMPI1	SVMPI	1890	1930	140	222	438	436	915	714	2390		10300	15100	2920		237	381	10815	16990	28550	116000	121600	33500	34555	83150	835.625	5221.33	-2.64349	0.150258	8.23164	0.368787	4.33225
178	571.551	22.7161	4	2282.17	1	2282.17	0.00056	0.24538	P		A0A1L8D600	#REF!	#N/A	#N/A	KVEKDSSKTLTSFGEWRER	19	BATXSVMPII1	SVMPII	526	521	135	140	7280	9740	20.9		2620				180		2790	3180	7765	2056.5	4365	7515	12405	420	5785	8695	2623.27	2192.5	0.25879	0.429197	3.67343	0.547191	2.61861
179	598.056	35.5157	4	2388.19	1	2388.16	-0.0351707	14.7271	P		A0A1L8D683	#REF!	#N/A	#N/A	DSFGEWRKTDLLNRKSHDNA	20	BATXSVMPI1	SVMPI	1190	1410	80.7	113	862	1420	1650	1450	405	720	42.6		146		2880	3410	78.15	1830	1705	73.55	10400	34500	21300	3075	1021.96	1267.27	-0.310378	0.89591	0.477356	0.928605	0.321689
1547	712.863	40.3928	2	1423.71	1	1423.68	-0.031245	21.9466				#REF!	#N/A	#N/A					135	141	56.3	17.3	102	107	235	36.3	177	232			20.7		30.5	34.9	0	0	0	0	0	0	1080	0	103.737	99.02	0.0671457	0.31671	4.99338	0.471472	3.26544
3958	720.861	32.3854	2	1439.71	1	1439.74	0.0334234	23.2149				#REF!	#N/A	#N/A					64.6	55.8	22.3	83.1	15.3	88.6	107	182	116		74.5	180	131		13.1										77.3375	102.92	-0.412283	0.705533	1.51483	0.785964	1.04597
174	785.843	24.0383	2	1569.67	0							#REF!	#N/A	#N/A																					51.7	69.85	1585	84.55	0	2805	5410	715							0.443777
1045	722.882	30.8508	2	1443.75	1	1443.7	-0.0501582	34.7428				#REF!	#N/A	#N/A					154	140	252	722	695	804	73.2	87.9			552	992	1030		134	138	6505	57.3	12.7	907	40.6	0	0	136.7	366.012	569.2	-0.637043	0.96171	0.16956	0.977429	0.0991489
182	620.133	38.4336	5	3095.63	1	3095.64	0.0111	3.58569	P		A0A1L8D600	#REF!	EVWSKKDLIKVEKDSSKTLTSFGEWR	#N/A	EVWSKKDLIKVEKDSSKTLTSFGEWR	26	BATXSVMPII1	SVMPII	1440	989	16300	6230	3150	3940	5200	4810	14.5		695	1110			109	135	11470	17995	30400	121500	128250	35100	36485	87200	5257.38	412.7	3.67118	0.0110164	19.5796	0.244735	6.11304
3176	495.267	30.5959	3	1482.79	1	1482.79	0.010322	6.9612	P		tr|A0A1L8D5Y8|A0A1L8D5Y8_BOTAT	#REF!	#N/A	#N/A	TTVFDKNVIGRAY	13	BATXSVMPI6	SVMPI	137						173	279							158	160									196.333	159	0.304278	0.478341	3.20263	0.593143	2.2684
183	947.512	44.2691	2	1893.01	1	1893.01	-0.00122	0.644477	P		A0A1L8D683	#REF!	#N/A	VEIWSNKDLINVQPAAP	VEIWSNKDLINVQPAAP	17	BATXSVMPI1	SVMPI	386		187	190	319	274		114	633	611	1080	1700	1200		323	344	12300	1042	793.5	8210	0	1448.5	1330	1270	245	841.571	-1.7803	0.0163534	17.8639	0.294034	5.31602
185	445.174	30.0436	1	444.167	1	444.175	0.0083764	18.8583	Dn		A0A1L8D662	#REF!	#N/A	#N/A	Q(-17.03)KW	11	BATXBPP10	BPP	3440	4520	3660	4320	1610	1950	4830	6330	6150	12100	968	1420	904		2700	3620	0	0	0	0	0	1086	516	0	3832.5	3980.29	-0.0545862	0.820379	0.859853	0.8752	0.578927
180	444.225	17.584	1	443.217	0	443.221	0.0032669	7.37082	D			#REF!	#N/A	#N/A	Q(-17.03)KW																				80.1	2960	29.3	0	81.5	614	0	365							0.35352
191	613.368	22.4186	1	612.36	1	612.367	0.00674	11.0065	Dn		A0A1L8D600	#REF!	DLLPR	DLLPR	DLLPR	5	BATXSVMPII1	SVMPII	707	749	286	355	1800	3040	14	21	621		142	240	44.9		1590	1150	540	35.65	4900	0	38.2	92600	0	709	871.5	631.317	0.465137	0.366776	4.35599	0.496584	3.04008
193	647.346	36.1343	2	1292.68	1	1292.68	0.00768	5.94113	P		A0A1L8D683	#REF!	#N/A	#N/A	FLTGVEIWSNK	11	BATXSVMPI1	SVMPI			615	834	860	902	452	446	1970	2440	555	873	157		262	444	473	0	1235	0	0	0	0	2620	684.833	957.286	-0.483197	0.3578	4.4636	0.488849	3.10826
489	512.604	23.717	3	1534.79	1	1534.83	0.043135	28.104	P			#REF!	#N/A	#N/A	FAEWRKTDLLTR		BATROXRHAGIN		81	76.9					1730	775			34.4						0	0	0	0	1590	0	0	0	665.725	34.4	4.27445	0.158766	7.99244	0.368787	4.33225
196	555.578	18.5849	3	1663.71	1	1663.72	0.01322	7.94603	P		A0A1L8D600	#REF!	AHELGHNLGMYHDGN	#N/A	AHELGHNLGMYHDGN	15	(Ba1a) BATXSVMPII1	SVMPII	4630	4780	44	53.9	30.1	28.2	1830	1750	131		558	262	400		75.8		4595	149.5	207	1345	0	0	0	270	1643.28	285.36	2.52572	0.062936	12.011	0.356068	4.48467
1060	525.25	17.2866	3	1572.73	1	1572.74	0.0143019	9.09362				#REF!	#N/A	#N/A					85.9	563	3.44				53.3	38.1							14.4		322	0	0	0	0	0	0	0	148.748	14.4	3.36873	0.198222	7.02848	0.382819	4.17007
1152	526.948	18.2025	3	1577.82	1	1577.83		4.22543				#REF!	#N/A	#N/A					23	49.5	95.9	800	391	689			240		278		79.8		226	116	0	0	0	0	0	0	222	0	341.4	187.96	0.861037	0.280146	5.52616	0.453353	3.43564
197	634.814	23.3771	2	1267.61	1	1267.62	0.00358	2.8242	P		A0A0K2JNB8	#REF!	#N/A	#N/A	TAIDFNGPTIGY	12	BATROXRHAGIN	SVMPIII	1140	1410	625	552	1700	3440	394	401	313		1180	1570	608		631	819	0	0	0	0	460	8345	2390	0	1207.75	853.5	0.500859	0.189112	7.23281	0.37949	4.20799
188	785.841	42.0549	2	1569.67	0							#REF!	#N/A	#N/A																					7240	303	10440	2780	0	2145	1660	562.5							0.155621
2894	531.628	32.4704	3	1591.86	1	1591.84	-0.0235071	14.7673				#REF!	#N/A	#N/A							173	475																					324	0	10	0.199971	6.99033	0.384959	4.14585
207	541.62	30.5959	3	1621.84	1	1621.86	0.02872	17.708	P		A0A0K2JNB8	#REF!	#N/A	#N/A	SFAEWRKTDLLTR	13	BATROXRHAGIN	SVMPIII	118						125		9360	19500	137	831	219		31.8	252	0	0	78	3050	104	23.2	800	1400	121.5	4332.97	-5.15633	0.156837	8.0455	0.368787	4.33225
208	1054.88	18.8824	7	7377.09	1	7377.17	0.07568	10.2587	A	S	A0A1L8D600	#REF!	#N/A	#N/A	ECDCGAPENPCCDAATCKLRPGAQCAEGLCCDQCRFKGAGKICRRARGDNPDDRCTGQSADCPRNRFHA(-12)	74	BATXDIS1:5-73	DIS	13600	13300	14.4	15	1000	1120	35.4	41			15300	20500	140				864	138	647	309	0	59.45	181	37.3	3640.73	11980	-1.71833	0.819266	0.865751	0.8752	0.578927
192	598.046	25.6339	4	2388.15	0	2388.16	0.00332626	1.39281	P		tr|A0A1L8D683|A0A1L8D683_BOTAT	tr|A0A1L8D683|A0A1L8D683_BOTAT	#N/A	#N/A	DSFGEWRKTDLLNRKSHDNA		BATXSVMPI1																		2390	348.5	1170	2920	48.9	0	0	859							0.135314
222	949.484	40.6902	2	1896.95	1	1896.97	0.01518	8.00225	P		A0A1L8D662	#REF!	QQWAQKWPRPGPEIPP	#N/A	Q(-17.03)QWAQKWPRPGPEIPP	24	BATXBPP10	BPP	414	195	24100	16200	625	571	124	186	240	331			466		134	102	5140	926	778	1043	45.4	457	0	0	5301.88	254.6	4.3802	0.144372	8.40517	0.368787	4.33225
226	953.473	47.5269	2	1904.93	1	1904.93	0.00058	0.304473	P		A0A1L8D683	#REF!	#N/A	#N/A	Q(-17.03)TLDSFGEWRKTDLLN	24	BATXSVMPI1	SVMPI		20.9			108	18.4		114	8520	7820			46.1		1120	550	0	62.75	0	76.5	0	0	0	0	65.325	3611.22	-5.78871	0.109003	9.62561	0.368787	4.33225
228	502.774	19.8408	2	1003.53	1	1003.54	0.006936	6.91153	P		A0A1L8D600	#REF!	EVWSKKDL	#N/A	EVWSKKDL	8	BATXSVMPII1	SVMPII	1520	4560	869	1120	1570	2380	2100	1790	204		858	1170	1780		390	30.4	61.05	2650	736.5	138.1	0	66.2	155	18.35	1988.62	738.733	1.42865	0.00832185	20.7978	0.226205	6.45498
198	785.843	27.2108	2	1569.67	0							#REF!	#N/A	#N/A																					574.5	1746	461	1178	609	1115	2491	743.5							0.471472
199	785.843	30.0436	2	1569.67	0							#REF!	#N/A	#N/A																					323	176.5	2655	0	707.5	0	0	970.5							0.373333
202	1065.44	19.7983	7	7451.03	0					S		#REF!	#N/A	#N/A																					1104	9615	416	6820	0	723	0	0
230	492.442	18.8399	5	2457.17	1	2457.16	-0.007	2.84881	P		A0A1L8D5Y9	#REF!	#N/A	#N/A	EKNKGLFSKDYSETHYSPDGR	21	BATXSVMPI5	SVMPI	196	154	5390	7020	575	665			352		105		45.2		200		6995	362	207	4495	174	501	570	255	2333.33	175.55	3.73244	0.115008	9.39271	0.368787	4.33225
204	785.842	31.4693	2	1569.67	0							#REF!	#N/A	#N/A																					793	8985	1530	9010	546	17.5	2360	3585							0.368787
205	623.993	30.8933	3	1868.96	0	1868.93	-0.023233	12.4311	P		tr|A0A1L8D600|A0A1L8D600_BOTAT	tr|A0A1L8D600|A0A1L8D600_BOTAT	#N/A	#N/A	VEKDSSKTLTSFGEWR		BATXSVMPII1																		0	0	0	0	0	0	247	0							0.346351
206	619.323	47.187	1	618.316	0							#REF!	#N/A	#N/A																					0	0	90.35	0	0	0	7810	20.1							0.471472
233	619.834	23.3771	2	1237.65	1	1237.65	-0.00332	2.68251	P		A0A1L8D600	#REF!	GVVRDHSEINL	#N/A	GVVRDHSEINL	11	BATXSVMPII1	SVMPII	2180	2340	98.1		528	1280	601	531							105	128	179	283.5	201	199.5	435	269	208	0	1079.73	116.5	3.21227	0.0122182	19.1299	0.253303	5.96359
2395	821.415	40.7328	2	1640.82	1	1640.83	0.011049	6.7338	A			#REF!	#N/A	#N/A	SVGVVMDHSKENLQV						213	157												10.8	19.55	0	0	168	0	0	0	10.5	185	10.8	4.09842	0.167448	7.7612	0.368787	4.33225
209	785.842	57.0689	2	1569.67	0							#REF!	#N/A	#N/A																					0	3050	1045	0	667	568	529	355							0.368787
210	785.844	44.4815	2	1569.67	0							#REF!	#N/A	#N/A																					0	1990.5	358.5	0	25	1172	0	0							0.471472
211	785.843	34.1324	2	1569.67	0							#REF!	#N/A	#N/A																					985.5	248	389.5	199	918.5	462.5	566	653.5							0.900559
212	785.843	31.0445	2	1569.67	0							#REF!	#N/A	#N/A																					1930	1155	5555	12500	0	56.9	0	1300							0.398328
216	785.842	36.3042	2	1569.67	0							#REF!	#N/A	#N/A																					0	0	0	0	32000	9230	0	5305							0.45097
217	619.812	27.7631	2	1237.61	0	1237.61	-0.000629734	0.508831	P		tr|A0A1L8D600|A0A1L8D600_BOTAT	tr|A0A1L8D600|A0A1L8D600_BOTAT	#N/A	#N/A	GVVRDHSEINL		BATXSVMPII1																		5260	2035	2805	4820	12775	608	5030	6310							0.253303
234	602.309	22.5885	2	1202.6	1	1202.59	-0.00896815	7.45734	P		A0A1L8D683	#REF!	KLSDSEAHAVF	#N/A	KLSDSEAHAVF	11	BATXSVMPI1	SVMPI	78.4	87.1	3160	3530	278	354	55	42.7	146		14.6	592	99		194	238	1845	117	177	243	0	0	0	136	948.15	213.933	2.14795	0.159581	7.9702	0.368787	4.33225
220	694.375	40.8178	2	1386.74	0	1386.74	0.007795	5.62108	P		tr|A0A1L8D683|A0A1L8D683_BOTAT	tr|A0A1L8D683|A0A1L8D683_BOTAT	#N/A	GEWRKTDLLNR	GEWRKTDLLNR																				369.5	633	371	348	591.5	845.5	1607	616.5							0.368787
241	706.024	35.3032	3	2115.05	1	2115.06	0.012804	6.05375	P		A0A1L8D683	#REF!	#N/A	#N/A	KSHDNAQLLTSTDFNGPTIG	20	BATXSVMPI1	SVMPI	29.7	28.1		10.8	112	175	57.5	56.4	17700	20800	1300	1530	103		766	750	209.5	3095	216	696.5	0	152	0	1840	67.0714	6135.57	-6.51536	0.103538	9.84902	0.368712	4.33313
248	1222.59	41.8187	1	1221.59	1	1221.6	0.008375	6.85579	P		A0A1L8D683	#REF!	TSTDFNGPTIGL	TSTDFNGPTIGL	TSTDFNGPTIGL	12	BATXSVMPI1	SVMPI	376	305	616	207	891	922			933	1020	597	940			752	633	6465	912	349	4060	15.3	2035	165	14	552.833	812.5	-0.555523	0.32847	4.83504	0.471472	3.26544
223	785.842	48.9527	2	1569.67	0							#REF!	#N/A	#N/A																					84.5	536.5	1540	41	0	65.3	0	45.6							0.155621
186	844.472	49.4013	2	1686.93	1	1686.93	0.005268	3.12282	P		tr|A0A1L8D5Y8|A0A1L8D5Y8_BOTAT	tr|A0A1L8D5Y8|A0A1L8D5Y8_BOTAT	#N/A	#N/A	Q(-17.03)LLTTTVFDKNVIGR		BATXSVMP		3480										28.2				2500	1860	37.95	0	0	65.45	0	89.85	16.6	13.1	3480	1462.73	1.25042	0.845371	0.729528	0.89516	0.480992
225	581.817	36.6016	2	1161.62	0							#REF!	#N/A	#N/A																					244.5	0	72	1910	621.5	0	0	1440							0.366252
1869	844.471	48.9527	2	1686.93	1	1686.93	0.006522	3.86618	P		tr|A0A1L8D5Y8|A0A1L8D5Y8_BOTAT	#REF!	#N/A	#N/A	Q(-17.03)LLTTTVFDKNVIGR		BATXSVMPI			28.7						664									0	0	0	0	0	315	112	0	346.35	0	10	0.312068	5.0575	0.471472	3.26544
227	785.842	40.2654	2	1569.67	0							#REF!	#N/A	#N/A																					1590	20.4	826.5	242	149	3645	2930	64.7							0.368787
602	574.622	27.6782	3	1720.84	1	1720.84	-0.00143369	0.833136				#REF!	#N/A	#N/A					35.5		1690	49.8	191	291			31.2		270	502	25.5		16.4		237.95	88.9	105.1	222	342.5	0	173	449	451.46	169.02	1.4174	0.424768	3.71849	0.544316	2.64149
229	785.842	28.4242	2	1569.67	0							#REF!	#N/A	#N/A																					6285	1040.65	1750	5795	9760	167	6560	4875							0.413909
262	630.07	25.294	4	2516.25	1	2516.22	-0.0325932	12.9533	P		A0A1L8D683	#REF!	#N/A	#N/A	DSFGEWRKTDLLNRKSHDNAQ	21	BATXSVMPI1	SVMPI	108	150			860	2290	443	800	576				131		1600	2150	0	0	1380	35.05	0	683	275	27.65	775.167	1114.25	-0.523495	0.953134	0.208462	0.970954	0.128012
269	612.315	23.9294	1	611.307	1	611.311	0.00354	5.79084	P		A0A1L8D662	#REF!	QKWAP	QKWAP	Q(-17.03)KWAP	13	BATXBPP10	BPP	104	56.2	2970	2950	29.3				81.5		461	767			285	445	466	798.5	442	91.05	226.5	1535	32.1	345	1221.9	407.9	1.58284	0.316188	5.00054	0.471472	3.26544
232	785.842	28.0419	2	1569.67	0							#REF!	#N/A	#N/A																					0	233	99.7	73.45	2600	892	483	956.5							0.356068
1299	585.285	17.6265	3	1752.83	1	1752.89	0.0579209	33.0431				#REF!	#N/A	#N/A							320	42.3	47.8	63.2					88	159					82.2	0	0	0	0	0	218	0	118.325	123.5	-0.0617561	0.529649	2.76012	0.636997	1.95863
4000	589.301	24.6755	3	1764.88	1	1764.94	0.059052	33.4584	A			#REF!	#N/A	#N/A	SLIEFANMILEETKK		BATXPLA6							37.1		16.2			33.5	22.2	109												26.65	54.9	-1.04267	0.358141	4.45946	0.488947	3.10738
235	785.842	42.2673	2	1569.67	0							#REF!	#N/A	#N/A																					4770	0	99.75	1715	10.9	32.9	0	106.9							0.544316
280	897.984	41.7337	2	1793.95	1	1793.94	-0.01362	7.59223	P		A0A1L8D683	#REF!	#N/A	#N/A	EIWSNKDLINVQPAAP	16	BATXSVMPI4	SVMPI	987	808	13		279	306			775	730	12.1	171	336		603	639	62.6	223	204	110	275	162	455	244.5	478.6	466.586	0.0366783	0.55214	2.57951	0.654037	1.84398
288	626.817	28.4667	2	1251.62	1	1251.63	0.01398	11.1694	P		A0A0K2JNB8	#REF!	#N/A	SFAEWRKTDL	SFAEWRKTDL	10	BATROXRHAGIN	SVMPIII	293	162			193	261		844	2200		127	150	1040		262	306	262	0	225	58	456	548	1110	348	350.6	680.833	-0.957476	0.328786	4.83087	0.471472	3.26544
238	785.842	62.0736	2	1569.67	0							#REF!	#N/A	#N/A																					323	2295	644.5	100.9	87.4	586	129	608.5							0.99152
1463	607.984	28.4667	3	1820.93	1	1820.87	-0.0594743	32.6626				#REF!	#N/A	#N/A					268	62.1						447							208	271	0	0	0	0	547.5	0	0	0	259.033	239.5	0.113112	0.603366	2.19419	0.700925	1.54329
240	785.842	26.125	2	1569.67	0							#REF!	#N/A	#N/A																					3085	3525	3925	5780	7670	3095	2470	4085							0.453353
1641	912.995	61.9648	2	1823.98	1	1823.93	-0.0463773	25.4271				#REF!	#N/A	#N/A					140	281	17				163		25.7								60.7	236	91.8	136	0	116.5	62.5	91.95	150.25	25.7	2.54752	0.0815091	10.8879	0.356068	4.48467
242	785.842	18.0326	2	1569.67	0							#REF!	#N/A	#N/A																					40.1	0	0	735	0	113	0	3050							0.368787
343	613.989	35.0483	3	1838.95	1	1838.98	0.035051	19.06			P0C7B1|VM3BG_BOTAL	#REF!	#N/A	#N/A					11.7	32	382	1050	4840	6540	78.2	145	378	352	2640	3320	19700		743	714	4990	53.6	196.5	2040	0	0	0	1505	1634.86	3978.14	-1.28293	0.476499	3.21938	0.591818	2.27812
1815	935.485	30.9782	2	1868.96	1	1868.93	-0.021016	11.2449			tr|A0A1L8D600|A0A1L8D600_BOTAT	#REF!	#N/A	#N/A					406	425			1400	1530					466	743	894		176	209	149	89.9	0	85.2	0	192	0	0	940.25	497.6	0.918058	0.548345	2.60946	0.653172	1.84972
245	785.843	32.0455	2	1569.67	0							#REF!	#N/A	#N/A																					9995	1505	6120	779.5	0	29650	728	52.6							0.462023
332	547.616	17.1166	3	1639.82	1	1639.82	-0.00628	3.82969	P		A0A1L8D662	#REF!	#N/A	#N/A	DLRPDGKQARQNWG	14	BATXBPP10	BPP			2850	3250	1020	1070			667		492	644	529		571	139	0	0	0	0	0	0	0	232	2047.5	507	2.01381	0.202498	6.9358	0.387908	4.11271
249	785.842	37.3902	2	1569.67	0							#REF!	#N/A	#N/A																					722.5	22.36	0	394	0	83.95	0	0							0.471472
335	1026.53	46.1012	2	2051.05	1	2051.08	0.02588	12.6178	P		A0A1L8D683	#REF!	#N/A	#N/A	TGVEIWSNKDLINVQPAAP	19	BATXSVMPI1	SVMPI	751	1220	248		381	398	129	269	1010	827	417	508	566		785	522	543	0	0	627.5	0	0	0	112	485.143	662.143	-0.448733	0.392378	4.06295	0.52026	2.8378
358	576.985	37.3477	3	1727.93	1	1727.94	0.007863	4.5505	M		A0A1L8D649	#REF!	LQGETYLIEPLKLPD	#N/A	LQGETYLIEPLKLPD	15	BATXSVMPII7	SVMPII	86.3	82.7	437	636	1310	1770		41			68.9	61.7			54.2	37	975.5	94.45	462.5	270	0	0	0	49.9	623.286	55.45	3.49063	0.0447195	13.495	0.355923	4.48644
369	783.364	37.1778	2	1564.71	1	1564.72	0.006383	4.07933	P		A0A1L8D683	#REF!	#N/A	#N/A	Q(-17.03)TLDSFGEWRKTD	21	BATXSVMPI1	SVMPI	339	150			63.5	80.5		1910	617	626					1300	1580	253.5	930	340	67.65	100	633	437	397	508.6	1030.75	-1.01909	0.550001	2.59637	0.653172	1.84972
1251	958.468	40.6902	2	1914.92	1	1914.92	0.00134488	0.702318				#REF!	#N/A	#N/A							396	319	60.8	64.1											0	0	0	0	2810	450	13.3	0	209.975	0	10	0.0838572	10.7646	0.356068	4.48467
2261	645.659	38.6885	3	1933.95	1	1933.95	-0.000372341	0.192528				#REF!	#N/A	#N/A											35.9	35.5	111	86.4					99.9	116	217.6	0	0	0	0	19.5	0	0	35.7	103.325	-1.53319	0.0583316	12.341	0.356068	4.48467
257	785.843	41.2664	2	1569.67	0							#REF!	#N/A	#N/A																					487	11.595	466	634	198	0	44.1	1285							0.356068
258	785.842	10.5777	2	1569.67	0							#REF!	#N/A	#N/A																					478.5	667.65	361	772	25.6	775	1856	677							0.869147
3803	496.008	25.3365	4	1980	1	1979.99	-0.008728	4.4081	P			#REF!	#N/A	#N/A	NIEVWSR(sub K)TITSFGEWR		Snake venom metalloproteinase BnP2 (Fragments)		18	41.9			77.7		177																		78.65	0	10	0.0953534	10.2066	0.362461	4.40738
1835	661.354	39.5194	3	1981.04	1	1981.04	0.002365	1.19382	M			#REF!	#N/A	#N/A					73	79.4	11.6	237	46.8	68.9	74.8	72.6	89	111	160	349	1010		20.7	27.2	41.5	1730	46.4	18.05	0	0	0	14.9	83.0125	252.414	-1.60439	0.27633	5.58573	0.45097	3.45852
377	799.936	43.1407	2	1597.86	1	1597.87	0.00938	5.87033	P		A0A1L8D662	#REF!	QKWPRPGPEIPPLT	#N/A	Q(-17.03)KWPRPGPEIPPLT	22	BATXBPP10	BPP	84.8	37.3	3100	2200	747	726	50.2	226			58.1	74.3	155		25.2	11.5	908	8795	714.5	5780	206	76.75	762	2110	896.413	64.82	3.78965	0.0530531	12.7529	0.356068	4.48467
263	785.842	51.9978	2	1569.67	0							#REF!	#N/A	#N/A																					2660	4090	4460	5875	3890	1670	1680	3070							0.774862
2065	1012.53	39.9017	2	2023.04	1	2023.04	0.008687	4.29402	P		tr|A0A1L8D683|A0A1L8D683_BOTAT	#REF!	#N/A	#N/A					76.4	49.6	191	91.8	86		119	101		30.2					276	347	2135	83	0	529	0	0	0	85.6	102.114	217.733	-1.09238	0.90546	0.431306	0.935103	0.291404
266	785.84	44.949	2	1569.67	0							#REF!	#N/A	#N/A																					81.65	0	14.6	756.5	31.25	0	0	1080							0.423559
267	677.16	37.0928	5	3380.76	0							#REF!	#N/A	#N/A																					2065	64	4590	45.7	0	2920	0	1082.5							0.514531
864	510.764	22.7586	4	2039.03	1	2039.03	0.00294392	1.44378				#REF!	#N/A	#N/A					606	557			54.4	68.7	259	111	17.9		10.5	112	111		591	647	74.75	189	234	70.95	161.6	439	636	163.5	276.017	248.233	0.153059	0.874365	0.583072	0.911368	0.403064
1273	681.009	35.3456	3	2040	1	2040	-0.005569	2.7299	P			#REF!	#N/A	#N/A	KSHDNAQLLTS(-18.01)TDFNGPTI		BATXSVMP			11.9							1500	1740	78.6	98.5			67.3	51.6	0	0	0	0	0	0	1500	0	11.9	589.333	-5.63005	0.111529	9.52611	0.368787	4.33225
273	632.825	26.0825	2	1263.64	0	1263.64	0.006262	4.95552	P		tr|A0A0K2JNB8|A0A0K2JNB8_BOTAT	tr|A0A0K2JNB8|A0A0K2JNB8_BOTAT	#N/A	TVKPDVDYTLN	TVKPDVDYTLN																				3735	1780	2405	4965	10980	236	3310	8355							0.368787
274	785.841	44.0567	2	1569.67	0							#REF!	#N/A	#N/A																					14600	199	1279.5	0	0	0	0	0							0.345515
2378	681.005	38.8159	3	2039.99	1	2040	0.005148	2.52353	P		tr|A0A1L8D683|A0A1L8D683_BOTAT	#REF!	#N/A	#N/A	KSHDNAQLLTS(-18.01)TDFNGPTI				75.2	53.3	149		18.5	20.8	12.4	19.5	27.2	33.5	45.1	73.1	89.9		90.2	115	136.5	0	0	23.2	0	0	0	0	49.8143	67.7143	-0.442901	0.490558	3.09309	0.606203	2.17382
380	809.895	21.5877	9	7279.98	1	7280.1	0.11916	16.3679	A	S	A0A1L8D600	#REF!	#N/A	#N/A	E(-18.01)ECDCGAPENPCCDAATCKLRPGAQCAEGLCCDQCRFKGAGKICRRARGDNPDDRCTGQSADCPRNRF(-12)	81	BATXDIS1:Z4-71	DIS	6780	7210	330	394	159	255	4630	4360	174		381	621	570		227	283	35.5	869.9	241	0	31.2	386	25.5	16.4	3014.75	376	3.00323	0.02502	16.0171	0.3156	5.00863
390	528.649	22.4186	3	1582.92	1	1582.92	-0.00708	4.47276	P		A0A1L8D600	#REF!	EVWSKKDLIKVEK	#N/A	E(-18.01)VWSKKDLIKVEK	21	BATXSVMPII1	SVMPII	1840	1850	112	122	163	191	272	214							122	150	275	187.5	139.5	591	920.5	56.6	806	587	595.5	136	2.13049	0.0598004	12.233	0.356068	4.48467
1494	1034.42	18.33	2	2066.83	1	2066.71	0.110787	53.6056				#REF!	#N/A	#N/A							115	91.1					624				769				356.5	0	0	295	0	0	0	0	103.05	696.5	-2.75678	0.221002	6.55604	0.403362	3.94305
281	899.405	37.6876	1	898.398	0							#REF!	#N/A	#N/A																					1525	0	4545	0	0	2000	106	758							0.368787
282	612.315	23.2921	1	611.307	0	611.311	0.0033298	5.44699	P		tr|A0A1L8D662|A0A1L8D662_BOTAT	tr|A0A1L8D662|A0A1L8D662_BOTAT	QKWAP	QKWAP	Q(-17.03)KWAP		BATXBPP10																		0	0	1070	35.8	0	675.5	402	18.4							0.728153
411	606.323	22.1637	1	605.315	1	605.306	-0.00906	14.9676	P		A0A1L8D683	#REF!			EVVYP	5	BATXSVMPI1	SVMPI	237	196	1100	1190	487	491	58.7	49.4	77.1	35.4	533	874	260		578	652	176.5	1720	206.5	1860	1620	27.6	2510	385	476.137	429.929	0.147281	0.617194	2.09578	0.712727	1.47077
284	785.842	23.0373	2	1569.67	0							#REF!	#N/A	#N/A																					0	2470	0	0	0	0	0	0							0.356068
416	500.262	25.5914	4	1997.02	1	1997.03	0.01286	6.43957	P		A0A1L8D600	#REF!	KVEKDSSKTLTSFGEWR	#N/A	KVEKDSSKTLTSFGEWR	17	BATXSVMPII1	SVMPII	514	759	207		1530		3940	6140									51.2	2145	1110	205.55	0	0	0	0	2181.67	0	10	0.0575477	12.3997	0.356068	4.48467
2484	539.522	25.294	4	2154.06	1	2154.08	0.02156	10.0089	P		tr|A0A1L8D600|A0A1L8D600_BOTAT	#REF!	#N/A	#N/A	VEKDSSKTLTSFGEWRER		BATXSVMPII							234				178					116	66	141.15	0.00994	31.9	26.4	0	0	0	0	234	120	0.963474	0.669262	1.74404	0.754444	1.22373
1902	721.366	42.0973	3	2161.08	1	2161.08	0.00355808	1.64643				#REF!	#N/A	#N/A							20.6							410			244				0	0	0	0	341	45.55	107	0	20.6	327	-3.98857	0.18252	7.38689	0.375131	4.25817
2053	721.381	42.7771	3	2161.12	1	2161.08	-0.0421509	19.5046				#REF!	#N/A	#N/A													439	636							0	0	131	0	65.6	0	61.1	79.5	0	537.5	-10	0.157257	8.03389	0.368787	4.33225
991	544.784	38.6885	4	2175.1	1	2175.11	0.01026	4.71699	P		tr|A0A1L8D683|A0A1L8D683_BOTAT	#REF!	#N/A	#N/A	PQTLDSFGEWRKTDLLNR		BATXSVMP						35.5	40.2			2410	2710					147	201	42.95	1070	24.3	436.5	12.6	0	0	240	37.85	1367	-5.17458	0.123889	9.06966	0.368787	4.33225
293	785.844	38.2636	2	1569.67	0							#REF!	#N/A	#N/A																					150	442.5	200	546.5	1115	1975	0	1445							0.368787
294	785.842	35.4731	2	1569.67	0							#REF!	#N/A	#N/A																					24.65	0	79.2	0	0	3825	0	0							0.471472
296	785.843	40.6477	2	1569.67	0							#REF!	#N/A	#N/A																					3265	4000	18750	510	0	15600	435	463.5							0.368787
297	785.842	21.0353	2	1569.67	0							#REF!	#N/A	#N/A																					3015	1710	2555	2220	0	241.5	24.6	194.5							0.900559
419	391.186	22.886	2	780.356	1	780.363	0.00668	8.56012	P		A0A1L8D683	#REF!	SFGEWR	SFGEWR	SFGEWR	6	BATXSVMPI1	SVMPI	6290	6640	839	985	226	472	4710	3410	15.3		1660	2410	165			14	340.5	0	0	0	0	0	0	310	2946.5	852.86	1.78862	0.0304549	15.1634	0.342237	4.65673
3346	737.699	44.1417	3	2210.07	1	2210.1	0.03142	14.2165	P			#REF!	#N/A	#N/A	KSHDNAQLLT(-18.01)STDFNGPTIGL		BATXSVMPI										529	500	62.9	110													0	300.475	-10	0.0803819	10.9484	0.356068	4.48467
420	625.263	33.7263	1	624.255	1	624.262	0.0062559	10.0213	P		A0A1L8D683	#REF!	SFGEW	#N/A	SFGEW	5	BATXSVMPI1	SVMPI	648	797	2.42	42.3			287	501			80.1	87.8					34.1	1037.5	201	447	0	24.6	39.6	217.5	379.62	83.95	2.17695	0.0392019	14.0669	0.345515	4.61533
304	785.844	74.9346	2	1569.67	0							#REF!	#N/A	#N/A																					190	2580	65.6	1395	0	148	0	0							0.792213
424	596.819	35.6007	2	1191.62	1	1191.63	0.00784	6.57921	M		A0A1L8D683	#REF!	GVIQDHSPINL	#N/A	GVIQDHSPINL	11	BATXSVMPI1	SVMPI	595	478	465	789	787	1360	913	810	1220	959	285	385	105		1080	1250	628	555.5	248	232	0	98.3	0	0	774.625	754.857	0.0372944	0.595168	2.2536	0.692182	1.5978
306	785.841	53.2775	2	1569.67	0							#REF!	#N/A	#N/A																					0	119.35	896	0	170	113.3	464	0							0.368787
431	569.539	35.4731	4	2274.13	1	2274.15	0.0222459	9.78209				#REF!	#N/A	#N/A					358	447	14	13.3	258	465	524	457	121	210	11		27.9		906	1070	443.5	27.35	566	33.3	28.5	149.5	16.05	60.05	317.038	390.983	-0.302454	0.890973	0.501353	0.924925	0.338935
428	626.323	35.4731	4	2501.26	1	2501.24	-0.0191068	7.63891	P		A0A1L8D683	#REF!	#N/A	#N/A	LDSFGEWRKTDLLNRKSHDNA	21	BATXSVMPI1	SVMPI	496	478	5.89	17.3	342	590	686	582	139	257			44.1		1170	1400	126.9	0	0	49.05	4200	190.5	2800	231	399.649	602.02	-0.591079	0.917527	0.373812	0.944312	0.248845
311	910.893	18.6698	8	7279.08	0					S		#REF!	#N/A	#N/A																					0	0	0	0	9475	0	81	152.5
312	573.856	30.1286	3	1718.55	0							#REF!	#N/A	#N/A																					0	0	0	0	0	23.45	4860	0							0.869173
313	785.842	19.0336	2	1569.67	0							#REF!	#N/A	#N/A																					4505	176.95	732	3785	0	159.5	98.4	32.5							0.356068
314	785.84	48.0604	2	1569.67	0							#REF!	#N/A	#N/A																					0	0	135.5	128.5	88.6	11.7	0	1550							0.346351
316	785.845	30.426	2	1569.68	0							#REF!	#N/A	#N/A																					694.5	372	1694.55	951	300.5	63.5	27.1	0							0.360371
435	580.306	38.6885	4	2317.19	1	2317.18	-0.0107469	4.63792	P		A0A1L8D683	#REF!	#N/A	#N/A	AAPQTLDSFGEWRKTDLLNR	20	BATXSVMPI1	SVMPI					93.6	127	15.5	11.6	5430	6020					392	486	0	0	11.9	0	0	0	1350	0	61.925	3082	-5.6372	0.121832	9.14239	0.368787	4.33225
438	525.295	31.172	2	1048.57	1	1048.57	0.00028	0.267029	P		A0A1L8D680	#REF!	QLLTTIVFD	QKWPSPKVP	Q(-17.03)KWPSPKVP	17	BATXBPP11	BPP	1830	2300	48.6	79.4	4270	4910		45.7			2120	3720			995	1170	51.2	75.15	313	354	101	41.1	0	174.4	1926.24	2001.25	-0.0551118	0.436569	3.59948	0.555127	2.55607
3404	581.306	22.4186	4	2321.2	1	2321.12	-0.0785686	33.8495				#REF!	#N/A	#N/A					20.5	13.8			34.7	15.5					23.1	37.3	132												21.125	64.1333	-1.60212	0.508421	2.93777	0.619333	2.08075
988	585.561	38.6885	4	2338.21	1	2338.18	-0.03405	14.5626				#REF!	#N/A	#N/A					93.1	98.2	1110	933	356	459	319	214			106	150					109	35.3	0	126.45	105.65	14.1	249	112	447.788	128	1.80667	0.00831592	20.8009	0.226205	6.45498
462	542.466	18.6273	5	2707.3	1	2707.31	0.010846	4.0062	M		A0A1L8D5Y9	#REF!	HLEKNKGLFSKDYSETHYSPDGR	#N/A	HLEKNKGLFSKDYSETHYSPDGR	23	BATXSVMPI5	SVMPI	48.4	27.5	1040	1940	176	192			209						26.5	28.3	1610	13.1	0	233.5	0	25.6	0	0	570.65	87.9333	2.69812	0.135927	8.66695	0.368787	4.33225
465	604.005	17.4141	4	2411.99	1	2411.99	-0.001826	0.757052	M		A0A1L8D5Y8	#REF!	WVHEMVNSMNGFYRPMDMH	#N/A	WVHEMVNSMNGFYRPMDMH	19	BATXSVMPI6	SVMPI			1830	2240	868	1030			18.7	48.6	84.1	85.4	440				1331	860	271	1014	0	179	27.7	0	1492	135.36	3.46237	0.0605987	12.1754	0.356068	4.48467
495	955.278	19.246	8	7634.16	1	7634.27	0.10682	13.9922	A	S	A0A1L8D600	#REF!	#N/A	#N/A	AGEECDCGAPENPCCDAATCKLRPGAQCAEGLCCDQCRFKGAGKICRRARGDNPDDRCTGQSADCPRNRFHA(-12)	77	BATXDIS1:2-73	DIS	5490	4360	807	953	6130	5890	605	366			6820	7610	119		14.9	11.9	600.5	1035	1490	259.5	0	0	59.4	119.5	3075.12	2915.16	0.07707	0.416979	3.79886	0.542983	2.65213
1590	601.583	38.3911	4	2402.3	1	2402.31	0.006715	2.79523	P		P0C6S1|VM1B2_BOTPA	#REF!	#N/A	#N/A	IANIEVWSK(+266.20)TITSFGEWR		BATXSVMPII				412	129	43.8	44.9	77.2	87.4	16.9	15.9			11.6				0	232	0	16.5	0	0	0	26.6	132.383	14.8	3.16105	0.0633733	11.9809	0.356068	4.48467
328	780.421	45.5675	2	1558.83	0							#REF!	#N/A	#N/A																					901	9595	607	2095	0	135.4	56.5	4700							0.767585
329	785.844	32.4704	2	1569.67	0							#REF!	#N/A	#N/A																					2255	0	0	1580	0	0	1180	780							0.368787
331	785.843	15.2848	2	1569.67	0							#REF!	#N/A	#N/A																					0	677.5	385	218	0	1125	11.6	158							0.356068
503	441.712	24.6755	2	881.408	1	881.41	0.00228	2.58676	P		A0A1L8D600	#REF!	TSFGEWR	#N/A	TSFGEWR	7	BATXSVMPII1	SVMPII	4510	4500	287	66.9	424	1040	2900	4670			149	170	98.4		29	36	282	0	0	107	2210	78.2	127	1460	2299.74	96.48	4.5751	0.00838375	20.7656	0.226205	6.45498
333	785.843	61.0726	2	1569.67	0							#REF!	#N/A	#N/A																					5540	246	3075	409.5	12.3	4990	1010	160.5							0.356068
920	488.835	18.8399	5	2439.14	1	2439.15	0.018	7.37961	P		Q8QG89|VM1B_BOTIN	#REF!	EKNKGLFSKDYSETHYSPDGR	#N/A	E(-18.01)KNKGLFSKDYSETHYSPDGR		BATXSVMP		17.3		907	1220	86.7	117			26						16.6		416.5	0	0	113	0	0	0	0	469.6	21.3	4.46251	0.113989	9.43136	0.368787	4.33225
513	1141.1	44.3116	2	2280.18	1	2280.18	0.00018	0.0789411	P		A0A1L8D683	#REF!	TGVEIWSNKDLINVQPAAPQT	#N/A	TGVEIWSNKDLINVQPAAPQT	21	BATXSVMPI1	SVMPI	83.6		489	526	292	247		294	87.1	82.3	97.3	123			486	500	0	0	45.9	86.2	520	0	0	37.75	321.933	229.283	0.48963	0.505048	2.96668	0.616899	2.09786
336	785.843	32.9376	2	1569.67	0							#REF!	#N/A	#N/A																					0	581.5	741	0	1180	440.5	1150	35.7							0.884559
338	500.263	25.8038	4	1997.02	0	1997.03	0.005396	2.70201	P		tr|A0A1L8D600|A0A1L8D600_BOTAT	tr|A0A1L8D600|A0A1L8D600_BOTAT	KVEKDSSKTLTSFGEWR	#N/A	KVEKDSSKTLTSFGEWR		BATXSVMPII1																		1815	255.5	0	0	435	0	0	1125.5							0.99152
568	756.36	27.2958	2	1510.7	1	1510.71	0.00838	5.54705	P		A0A1L8D683	#REF!	SGNVNDYEVVYPR	#N/A	SGNVNDYEVVYPR	13	BATXSVMPI1	SVMPI			883		331	230			153		20.4	17	390		120	176	875	1070.5	526	918	538.5	1600	466	373.6	481.333	146.067	1.72041	0.563942	2.48766	0.66577	1.76676
573	683.858	20.1194	2	1365.7	1	1365.71	0.00728	5.33057	P		A0A1L8D600	#REF!	#N/A	#N/A	GVVRDHSEINLQ	12	BATXSVMPII1	SVMPII	1050	901	76.9	112	438	487	388	152							49.9		429	222.95	135	489.5	0	128.5	253	76.1	450.613	49.9	3.17478	0.00374355	24.2672	0.16026	7.95175
341	1383.69	58.2823	5	6913.43	0							#REF!	#N/A	#N/A																					0	18.45	53.4	0	0	122	0	0
463	641.83	30.6809	4	2563.29	1	2563.3	0.010109	3.94375	P		tr|A0A1L8D6A8|A0A1L8D6A8_BOTAT	tr|A0A1L8D6A8|A0A1L8D6A8_BOTAT	#N/A	#N/A	ESGNVNDYEVVYPRKVTELPKGA		BATXSVMPII					2470													540	15.6	284	297.5	1009	0	551	592	2470	0	10	0.334331	4.75823	0.471472	3.26544
840	518.057	17.3291	5	2585.25	1	2585.26	0.004793	1.85398			Q9I9R4|VM1N_BOTPA	#REF!	#N/A	#N/A					46.1	51.5	1430	1890	465	543					837	547	11.9		683	357	0	23.6	74.6	471.5	284	322	294	109.95	737.6	487.18	0.598384	0.395453	4.02905	0.523582	2.81015
344	1073.45	32.2579	8	8579.54	0					S		#REF!	#N/A	#N/A																					1890	41.45	57.6	1470	57.7	52.35	761	400
2025	647.793	23.3346	4	2587.14	1	2587.22	0.0732495	28.3121				#REF!	#N/A	#N/A						89.1			46.9	118					115	19.2					107	831	1345	145.35	0	30.2	0	0	84.6667	67.1	0.335481	0.590332	2.28904	0.68789	1.62481
617	458.613	22.3761	3	1372.82	1	1372.83	0.009274	6.75541	M		A0A1L8D5W6	#REF!	KLNKPTIGIAYR	#N/A	KLNKPTIGIAYR	12	BATXSVMPIII21	SVMPIII	291	271	111	72.6	37.2	50.5	1340	1090							48.4	56.9	0	0	0	0	0	322	17.2	24.3	407.913	52.65	2.95375	0.0468318	13.2946	0.356068	4.48467
350	785.844	45.61	2	1569.67	0							#REF!	#N/A	#N/A																					0	31.595	454	0	55.9	153	438	13.5							0.417096
351	1156.86	59.2833	6	6935.14	0					N		#REF!	#N/A	#N/A																					494	391.5	188	24.4	161	1280	0	491
1164	661.577	35.6432	4	2642.28	1	2642.28	0.00171142	0.647707				#REF!	#N/A	#N/A					62.1				69.1	100	341	317	105	111					716	815	0	0	0	0	80.8	0	160	36.6	177.84	436.75	-1.29623	0.425427	3.71175	0.544316	2.64149
354	785.842	22.0362	2	1569.67	0							#REF!	#N/A	#N/A																					171.05	232	975.5	2155.5	4940	13900	13300	19300							0.39851
661	674.834	35.4731	4	2695.31	1	2695.36	0.0520789	19.3217				#REF!	#N/A	#N/A					230	242			318	497	378	360	316	672	21.4	71.8	12.6		633	835	0	2400	0	24.25	82.3	0	0	0	337.5	365.971	-0.116844	0.63239	1.99015	0.725687	1.3925
359	785.843	53.8723	2	1569.67	0							#REF!	#N/A	#N/A																					250	787	287	19.3	25.2	1565	325	566.5							0.368787
361	785.843	75.2557	2	1569.67	0							#REF!	#N/A	#N/A																					1128.5	136.5	26.05	561	0	972.5	0	0							0.835573
363	785.842	76.7241	2	1569.67	0							#REF!	#N/A	#N/A																					241	389.5	3850	62.6	0	7700	81.2	0							0.548261
660	547.274	22.4611	3	1638.8	1	1638.81	0.00932	5.68706	P		A0A1L8D683	#REF!	SGNVNDYEVVYPRK	#N/A	SGNVNDYEVVYPRK	14	BATXSVMPI1	SVMPI	20.2	48	755	1320	195	207	429	465			24.6		39.6		193	242	0	0	0	115.7	0	0	10.4	0	429.9	124.8	1.78438	0.0348042	14.5837	0.345515	4.61533
366	785.842	20.2894	2	1569.67	0							#REF!	#N/A	#N/A																					2770	0	0	943	16.3	19.8	0	1500							0.544316
368	540.279	25.7613	2	1078.54	0	1078.55	0.004546	4.21493	P		tr|A0A1L8D683|A0A1L8D683_BOTAT	tr|A0A1L8D683|A0A1L8D683_BOTAT	GVIQDHSPIN	GVIQDHSPIN	GVIQDHSPIN		BATXSVMPI1																		0	0	0	0	0	0	0	137							0.368787
728	610.31	24.3781	1	609.302	1	609.308	0.0058992	9.6818	M		A0A1L8D600	#REF!	EVLSY	#N/A	EVLSY	5	BATXSVMPII1	SVMPII	454	409	54.8	60.4	109	315	225	360	13.4		902	1300	44.2				30.65	10.3	198.5	90.3	0	309.5	56.6	312.5	248.4	564.9	-1.18533	0.858112	0.664559	0.900559	0.454877
743	689.86	41.054	4	2755.41	1	2755.41	0.00326	1.18313	P		A0A1L8D683	#REF!	#N/A	#N/A	NVQPAAPQTLDSFGEWRKTDLLNR	24	BATXSVMPI1	SVMPI					57.2	59.9			3420	4260					294	466	192.5	0	0	98.6	0	0	11.2	368	58.55	2110	-5.17143	0.113369	9.45505	0.368787	4.33225
1564	700.37	36.0493	4	2797.45	1	2797.41	-0.0409363	14.6336				#REF!	#N/A	#N/A							3.84						106	112	29.4	18.9	138				117.4	0	0	0	27.3	134.5	245	82.55	3.84	80.86	-4.39625	0.0260201	15.8469	0.324773	4.8842
374	1071.45	18.8824	7	7493.1	0					S		#REF!	#N/A	#N/A																					1465	1293.5	896	4770	1790	36	1200	3250
375	1176.48	19.5434	6	7052.86	0					S		#REF!	#N/A	#N/A																					0	0	567.5	0	0	0	4070	0
760	463.253	29.1277	3	1386.74	1	1386.74	0.00892	6.43233	P		A0A1L8D683	#REF!	#N/A	GEWRKTDLLNR	GEWRKTDLLNR	11	BATXSVMPI1	SVMPI	219	345						107	2210		22.4	134	127		1180	1740	436	206	295.5	629.5	1690	40.7	351	727	223.667	902.233	-2.01215	0.0871341	10.5981	0.356872	4.47487
836	609.342	32.0455	1	608.334	1	608.324	-0.00976	16.0441	P		A0A1L8D662	#REF!	PGPEIP	PGPEIP	PGPEIP	6	BATXBPP10	BPP	429		414	31.9	129	141	380	599			111	146	253		63.6	88.6	0	6.59	0	0	0	123	160	0	303.414	132.44	1.19595	0.043256	13.6395	0.35352	4.51587
867	512.279	27.8482	3	1533.81	1	1533.81	-0.0079697	5.19603	P		A0A1L8D683	#REF!	#N/A	#N/A	FGEWRKTDLLNR	12	BATXSVMPI1	SVMPI	47.2		1.65		51.6	50.2	34		3010		197	266			545	681	0	4.67	0	0	952	22.3	0	0	36.93	939.8	-4.66949	0.137019	8.6322	0.368787	4.33225
1709	624.124	39.222	5	3115.58	1	3115.54	-0.0398132	12.7789				#REF!	#N/A	#N/A					780	912	63.3		352	490	1070	682					277		136	141	0	0	0	0	115	0	218	0	621.329	184.667	1.75043	0.00486764	23.1268	0.19026	7.20652
385	630.059	35.2607	4	2516.21	0	2516.22	0.00783076	3.11212	P		tr|A0A1L8D683|A0A1L8D683_BOTAT	tr|A0A1L8D683|A0A1L8D683_BOTAT	#N/A	#N/A	DSFGEWRKTDLLNRKSHDNAQ		BATXSVMPI1																		114.4	0	197	0	191.5	244	203	256							0.375234
387	785.843	17.4566	2	1569.67	0							#REF!	#N/A	#N/A																					0	40.1	14	1880	0	0	0	294							0.345515
2778	672.546	43.6081	5	3357.7	1	3357.66	-0.0321458	9.57385				#REF!	#N/A	#N/A					105	77.6	4.07					62.7																	62.3425	0	10	0.055864	12.5287	0.356068	4.48467
317	561.466	37.0504	6	3362.75	1	3362.65	-0.1015	30.1845		S		#REF!	#N/A	#N/A					265	381	180	173	2460	2850			674	741					891	1050	221	267	37.3	252	0	423	0	235	1051.5	839	0.325706	0.417287	3.79565	0.542983	2.65213
1009	566.64	42.3522	6	3393.8	1	3393.8	0.006042	1.78031	P		tr|A0A1L8D600|A0A1L8D600_BOTAT	#REF!	#N/A	#N/A	ANLEVWSKKDLIKVEKDSSKTLTSFGEWR		BATXSVMPII1	SVMPII	197	132	14.9		584	571					175	96.6					169	50.9	183.6	98.45	0	0	0	37.7	299.78	135.8	1.14242	0.119699	9.21911	0.368787	4.33225
392	1031.53	42.7771	2	2061.04	0	2061.06	0.024108	11.6969	A		tr|A0A1L8D683|A0A1L8D683_BOTAT	tr|A0A1L8D683|A0A1L8D683_BOTAT	#N/A	#N/A	Q(-17.03)TLDSFGEWRKTDLLNR																				371.5	0	61.35	1256	0	104	311	1495							0.463157
393	1317.02	69.0802	5	6580.06	0							tr|A0A1L8D600|A0A1L8D600_BOTAT	#N/A	#N/A																					2855	0	3065	35.3	0	30.65	0	542.5
2262	682.545	35.2182	5	3407.69	1	3407.7	0.0101273	2.9719				#REF!	#N/A	#N/A									45.9	77.5	13.7	23.6							87.7	142	28.1	70.1	22.4	52.4	91.1	0	0	0	40.175	114.85	-1.51538	0.661251	1.79634	0.749177	1.25415
1932	1259.63	58.2823	3	3775.87	1	3775.86	-0.0169165	4.48019				#REF!	#N/A	#N/A						151	38.9							57.5							0	0	45.3	638	0	0	446	230	94.95	57.5	0.723606	0.42484	3.71775	0.544316	2.64149
396	859.338	20.1194	1	858.33	0							#REF!	#N/A	#N/A																					0	0	658	0	0	0	0	0							0.368787
2914	771.799	48.6553	5	3853.96	1	3853.98	-0.162005	4.6603				#REF!	#N/A	#N/A					506					21.9																			263.95	0	10	0.312042	5.05788	0.471472	3.26544
398	785.842	74.0849	2	1569.67	0							#REF!	#N/A	#N/A																					61.2	6680	582.5	1310	0	22.7	187	0							0.673297
399	630.254	44.3966	2	1258.49	0							#REF!	#N/A	#N/A																					3600	4740	7570	7600	26.6	879	105	131							0.334517
1131	771.994	45.44	5	3854.94	1	3854.78	-0.162005	41.7088				#REF!	#N/A	#N/A					127				18.1	44.2											13.9	0	123.25	92.5	261	1050	731	1600	63.1	0	10	0.179613	7.45662	0.373333	4.27904
403	666.681	25.8038	3	1997.02	0	1997.03	0.008597	4.30489	P		tr|A0A1L8D600|A0A1L8D600_BOTAT	tr|A0A1L8D600|A0A1L8D600_BOTAT	KVEKDSSKTLTSFGEWR	#N/A	KVEKDSSKTLTSFGEWR		BATXSVMPII1																		0	1008.5	205.5	0	23	62.05	0	0							0.356068
2559	980.782	61.7524	4	3919.1	1	3918.94	-0.162005	41.3391				#REF!	#N/A	#N/A					104	324	98.9				956		98.8								0	0	0	0	0	0	103	0	370.725	98.8	1.90777	0.160089	7.95639	0.368787	4.33225
406	1383.58	58.3248	5	6912.86	0							#REF!	#N/A	#N/A																					391.5	443	254	595.5	323	483	405	327.5
2956	630.005	25.2515	7	4402.98	1	4404.08	-0.162005	41.3391				#REF!	#N/A	#N/A						40.5			17.5	695	176	314	155						612	645									248.6	470.667	-0.920879	0.875881	0.575548	0.912418	0.39806
3490	915.003	22.3761	5	4569.98	1	4570.2	0.224508	49.1243				#REF!	#N/A	#N/A							178	214											38.5	26.5									196	32.5	2.59234	0.231969	6.3457	0.413361	3.8367
1972	664.165	19.5859	7	4642.11	1	4642.33	0.221525	47.7184				#REF!	#N/A	#N/A					43.6	21.1	130	179	138	148							45		166	173	0	23.4	43.45	153.5	329	932	134	37.3	109.95	128	-0.219296	0.360885	4.42631	0.491199	3.08743
410	905.447	35.4731	3	2713.32	0	2713.35	0.036337	13.3919	P		tr|A0A1L8D683|A0A1L8D683_BOTAT	tr|A0A1L8D683|A0A1L8D683_BOTAT	#N/A	#N/A	Q(-17.03)TLDSFGEWRKTDLLNRKSHDNA		BATXSVMPI1																		0	0	0	0	342.5	0	0	0							0.345515
3240	1001.94	69.7599	5	5004.65	1	5004.5	-0.145633	29.1004				#REF!	#N/A	#N/A								30.9		151																			90.95	0	10	0.244554	6.11624	0.422807	3.73858
415	573.855	31.1295	3	1718.54	0							#REF!	#N/A	#N/A																					192.5	70.1	110.95	94.8	2340	581	487	349.5							0.356068
1435	1378.99	64.8403	4	5511.92	1	5511.69	-0.228875	41.5254				#REF!	#N/A	#N/A					663	522	333	249	375	379	850	708	1130	1450	32.2		483	209	676	960	19.9	0	0	0	49.5	321.5	104	56.35	509.875	705.743	-0.468999	0.603499	2.19324	0.700925	1.54329
417	785.842	22.2911	2	1569.67	0							#REF!	#N/A	#N/A																					361.5	0	653	0	14.6	0	16.7	1500							0.438449
1747	1260.62	52.3191	5	6298.08	1	6298.17	-0.0889844	14.1286				#REF!	#N/A	#N/A									32.9	73.2	83.1	138	35.2	238			120		399	150	259.5	353	32.9	305.65	0	0	0	54	81.8	188.44	-1.20393	0.174883	7.57253	0.37265	4.28699
1687	1297.83	57.4939	5	6484.11	1	6484.13	0.0182953	2.82155				#REF!	#N/A	#N/A																	2250				24.3	120	146	918	701.5	27.7	775	239.5	0	2250	-10	0.333945	4.76325	0.471472	3.26544
3080	1386.63	51.7854	5	6928.1	1	6928.4	0.295511	42.6521				#REF!	#N/A	#N/A							4.44		38		229	237	38.3	485			296		168	32.6									127.11	203.98	-0.68235	0.405453	3.92059	0.532508	2.73674
2934	1155.86	53.1925	6	6929.14	1	6929.43	0.289489	41.7768				#REF!	#N/A	#N/A									13			362		116			86.2		41.9	53.3									187.5	74.35	1.33449	0.860489	0.652546	0.900559	0.454877
2142	1390.04	53.4899	5	6945.16	1	6945.45	0.291224	41.9302				#REF!	#N/A	#N/A											12.6				1430		581			13.2	0	17.8	0	25.5	486	0	139	309	12.6	674.733	-5.74282	0.190496	7.20115	0.381417	4.186
913	1186.98	19.4159	6	7115.85	1	7115.52	0.331364	46.5692		S		#REF!	#N/A	#N/A							622	729	39.6		159	91.3							733	552	0	157.5	0	0	92.55	0	38.9	0	328.18	642.5	-0.969209	0.775678	1.10319	0.840161	0.756372
2998	1018.41	18.16	7	7121.85	1	7121.53	0.32342	45.4144				#REF!	#N/A	#N/A					175	16.6									11.9														95.8	11.9	3.00906	0.318735	4.9657	0.471472	3.26544
938	475.775	29.4676	2	949.536	1	949.542	0.0062761	6.60961	P		A0A1L8D600	#REF!	DLLPRISH	#N/A	DLLPRISH	8	BATXSVMPII1	SVMPII		983	3.17	56.8	344	156		12.1							36.2	51	10.4	0	0	98.6	0	19.2	0	431.5	259.178	43.6	2.57155	0.149216	8.26185	0.368787	4.33225
983	658.325	35.2607	4	2629.27	1	2629.3	0.0314707	11.9692	P		A0A1L8D683	#REF!	#N/A	#N/A	LDSFGEWRKTDLLNRKSHDNAQ	22	BATXSVMPI1	SVMPI	43.2	72.8			216	290	141	140	78.7	118					237	260	0	8.16	0	17.8	200	668.5	23.9	0	150.5	173.425	-0.204548	0.636627	1.96115	0.728153	1.37777
1267	905.372	18.16	8	7234.92	1	7234.61	0.303082	41.8933				#REF!	#N/A	#N/A					152	75.7	1900	3170			71.5	39.6					22.7		11.5	36.4	0	0	0	0	109	0	0	0	901.467	23.5333	5.2595	0.13791	8.60404	0.368787	4.33225
3230	907.12	18.5424	8	7248.9	1	7248.6	0.297274	41.0112				#REF!	#N/A	#N/A					37.7	106									196														71.85	196	-1.44779	0.80749	0.928628	0.868584	0.611883
810	1210	17.5415	6	7253.94	1	7253.61	0.327868	45.2007				#REF!	#N/A	#N/A					231	38.1	1780	1670	484	270	148	116	70.4				56.6		142	282	244.5	50.9	180	64.25	0	13.4	33.5	0	592.138	137.75	2.10388	0.0586878	12.3145	0.356068	4.48467
1225	1039.86	18.6698	7	7271.94	1	7271.62	0.322323	44.3262				#REF!	#N/A	#N/A					59.9	68.2	64	133	106	84.5	426	331			487	49.6			368	506	23.9	0	0	515.5	0	0	0	0	159.075	352.65	-1.14853	0.860407	0.652959	0.900559	0.454877
1095	1135.51	31.8093	1	1134.5	1	1134.5	0.004185	3.68884	P		A0A1L8D5Z1	#REF!	QTNWKSYEP	#N/A	Q(-17.03)TNWKSYEP	17	BATXSVMPIII3	SVMPIII	18.6	12.2	212	645	180	143					72.4	129			208	240	0	0	0	0	929	58	687	38.75	201.8	162.35	0.313819	0.420909	3.75812	0.544262	2.64192
434	1207.76	69.9724	11	13274.2	0					N		#REF!	#N/A	#N/A																					2460	0	6755	14	89	3915	30.2	1180
1096	448.699	25.8038	2	895.383	1	895.39	0.0069762	7.79124	P		A0A1L8D683	#REF!	DSFGEWR	#N/A	DSFGEWR	7	BATXSVMPI1	SVMPI	239	234	315	31.8	114	29.1	373	372	16.8		105	189	41.8				138	36.8	104.5	135.65	204.5	0	20.7	32.7	213.488	88.15	1.27612	0.00892573	20.4936	0.231396	6.35644
1112	547.529	22.8011	4	2186.09	1	2186.11	0.01793	8.2018	P		A0A1L8D683	#REF!	#N/A	#N/A	FGEWRKTDLLNRKSHDNA	18	BATXSVMPI1	SVMPI	555	404	3.75	86.8	19.7	21.3	178	104			23.7	217	56.5		436	444	199	15.5	0	167.4	0	0	0	40.9	171.569	235.44	-0.456573	0.809205	0.919413	0.869147	0.609067
1134	556.804	31.9793	4	2223.19	1	2223.2	0.009207	4.14133	P		A0A1L8D600	#REF!	#N/A	#N/A	LIKVEKDSSKTLTSFGEWR	19	BATXSVMPII1	SVMPII			912	2700				783			1000						0	48.1	24	520.5	491.05	0	510	144.4	1465	1000	0.550901	0.256805	5.90396	0.433962	3.62548
1145	499.244	32.5553	3	1494.71	1	1494.72	0.00992	6.6367	P		A0A1L8D600	#REF!	#N/A	#N/A	DS(-18.01)SKTLTSFGEWR	21	BATXSVMPII1	SVMPII	462		317	760		86.3	171	280			52.8	163	20				712	0	21.6	168	0	0	0	0	346.05	78.6	2.13838	0.0263719	15.7886	0.324773	4.8842
440	887.368	32.4704	1	886.361	0							#REF!	#N/A	#N/A																					0	0	0	925	0	0	275	45.2							0.754444
2839	1070.73	51.0632	7	7488.05	1	7488.2	0.14387	19.2129	A			#REF!	#N/A	#N/A							23.4		29	57.9	104	203	329		932		134		37.3										83.46	358.075	-2.1011	0.295314	5.29716	0.466177	3.31449
1317	401.231	18.8399	3	1200.67	1	1200.68	0.009743	8.11457	P		A0A1L8D683	#REF!	#N/A	#N/A	WRKTDLLNR	9	BATXSVMPI1	SVMPI	19.7	29.3			57.1	136	63.7	67.1	4560		66.9				637	131	1049	0	0	0	0	27.2	0	13.1	62.15	1348.72	-4.4397	0.281856	5.49972	0.453975	3.42968
1334	548.225	15.5822	3	1641.65	1	1641.66	0.008197	4.99311	P		A0A1L8D5Z6	#REF!	#N/A	#N/A	SEDYSETHYSPDGR	14	BATXSVMPII3	SVMPII	16.5	241	752	979	147	262	58.1	60.6			217	212			85.1		41.4	0	32.35	592.35	63.8	11.4	27.7	174.45	314.525	171.367	0.876088	0.0758791	11.1988	0.356068	4.48467
1678	616.533	38.4336	5	3077.63	1	3077.63	0.0011	0.357418	P		A0A1L8D600	#REF!	#N/A	#N/A	E(-18.01)VWSKKDLIKVEKDSSKTLTSFGEWR	34	BATXSVMPII	SVMPII	40.9		863	293	147	172	229	222									0	161	170.5	0	0	0	33.3	0	280.986	0	10	0.0210693	16.7635	0.315391	5.01151
2203	493.243	32.5553	3	1476.71	1	1476.7	-0.00543782	3.68242	P		A0A1L8D683	#REF!	AAPQTLDSFGEWR	#N/A	AAPQTLDSFGEWR	13	BATXSVMPI1	SVMPI	253		191	469		37.9	91.4	147				77.1					0	19	23.2	65.35	0	108	86.3	29.2	198.217	77.1	1.36228	0.0280177	15.5257	0.329253	4.8247
2392	1268.59	34.8971	1	1267.58	1	1267.58	0.00134	1.05713	P		A0A1L8D683	#REF!	GNVNDYEVVYP	#N/A	GNVNDYEVVYP	11	BATXSVMPI1	SVMPI			712	883	240	226	37.1	64.2			16.1	26.5			67.4	73.4	0	129.5	51.45	0	0	74.45	84.4	0	360.383	45.85	2.97454	0.0606391	12.1725	0.356068	4.48467
3155	1390.54	58.5372	6	8337.18	1	8337.1	-0.0793119	9.51313				#REF!	#N/A	#N/A							73.7	77.7			629		15	109	12.8		41.9		40.5										260.133	43.84	2.56893	0.384469	4.15138	0.514342	2.88748
456	913.382	22.5885	8	7299	0					N		#REF!	#N/A	#N/A																					204	328.5	174.5	467	69.3	356	211	341.5
2277	1535.75	59.3258	8	12277.9	1	12277.9	0.00459986	0.374645				#REF!	#N/A	#N/A									107												0	0	0	0	0	16.9	133	0	107	0	10	0.334287	4.75881	0.471472	3.26544
458	885.389	37.3477	1	884.381	0							#REF!	#N/A	#N/A																					0	227.5	859.5	0	0	23.55	10.3	0							0.995806
460	948.133	35.2607	3	2841.38	0	2841.38	0.00736	2.59029	P		tr|A0A1L8D683|A0A1L8D683_BOTAT	tr|A0A1L8D683|A0A1L8D683_BOTAT	#N/A	#N/A	Q(-17.03)TLDSFGEWRKTDLLNRKSHDNAQ		BATXSVMPI1																		0	1680	1985	0	577	388.5	1190	57.7							0.630459
2339	1133.44	69.6325	11	12456.8	1	12456.7	-0.0456226	3.66249				#REF!	#N/A	#N/A					206	319		75.1				74									6610	436.5	21.4	8200	349.5	73.5	1063	950.5	168.525	0	10	0.0639696	11.9403	0.356068	4.48467
2799	878.198	63.5844	15	13157.9	1	13158.3	0.459558	34.9253				#REF!	#N/A	#N/A					170	46.7	35				23	197																	94.34	0	10	0.0576983	12.3884	0.356068	4.48467
2415	1234.32	69.8024	11	13566.5	1	13566.2	-0.25704	18.947	A			#REF!	#N/A	#N/A	EFAKMILEETKKSPFPYYTTYGCYCGWGGQGQPKDATDRCCFVHDCCYGKLSNCKPKTDRYSYSRKSGVIICGEGTPCEKQICECDKAAAVCFRENLPTYKKRYMAYPDIFCKKPAEEC(-14)		BATXPLA6				218	336				22.5									0	0	25.1	0	0	0	0	103	192.167	0	10	0.140898	8.51096	0.368787	4.33225
1591	1253.8	67.5032	11	13780.8	1	13780.6	-0.128624	9.33368				#REF!	#N/A	#N/A					503	352	290	45.2	200	220	539	630	397	731			409		543	697	389	541	253	532	32.4	0	0	21.35	347.4	555.4	-0.676929	0.998346	0.00719017	0.998345	0.00719259
466	785.842	18.7123	2	1569.67	0							#REF!	#N/A	#N/A																					233.5	3375	483.5	3280	278	47.25	703	1595							0.368787
468	1124.04	21.8001	7	7861.21	0					N		#REF!	#N/A	#N/A																					1085	441.5	797.5	2055	21.9	74.85	314	917
469	799.424	25.9313	3	2395.25	0	2395.26	0.007817	3.26353	P		tr|A0A1L8D600|A0A1L8D600_BOTAT	tr|A0A1L8D600|A0A1L8D600_BOTAT	#N/A	#N/A	IKVEKDSSKTLTSFGEWRER		BATXSVMPII1																		792.5	74.9	262	201	0	0	0	17.1							0.368787
471	785.842	73.084	2	1569.67	0							#REF!	#N/A	#N/A																					1885	148	632.5	823.5	57	19.4	0	189.5							0.584628
3027	398.194	23.717	2	794.372	1	794.378	0.00628	7.90555	P		A0A0K2JNB8	#REF!	#N/A	SFAEWR	SFAEWR	6	BATROXRHAGIN	SVMPIII	71.9	52					168	126			210		336												104.475	273	-1.38574	0.749911	1.2499	0.823161	0.845152
1759	1543.21	60.709	9	13879.8	1	13879.4	-0.37342	26.9046	A			#REF!	#N/A	#N/A					81.3	108		18.5	21		76.4	74.9	131				129		119	104	0	0	0	0	0	1040	72.6	517.5	63.35	120.75	-0.930607	0.660484	1.80138	0.748769	1.25652
2860	1280.03	52.5315	11	14069.2	1	14068.9	-0.36625	26.0326				#REF!	#N/A	#N/A					181		287		239	102	2170	802	43.6	711	312		705		524	672									630.167	494.6	0.349471	0.724453	1.3999	0.802568	0.955183
2298	1319.31	61.2001	11	14501.3	1	14501.2	-0.36625	7.04343				#REF!	#N/A	#N/A					74.6	187					78.2										0	0.189	0	0	0	110	0	54.85	113.267	0	10	0.0983404	10.0727	0.366252	4.3622
38	693.142	33.089	2	1384.27	1							#REF!	#N/A	#N/A								2800					1150	3650							0	2800	0	0	2400	0	0	0	2800	2400	0.222392	0.670238	1.73771	0.755067	1.22014
477	706.847	38.6035	4	2823.36	0							#REF!	#N/A	#N/A																					0	0	10.9	0	63.6	2185	321	0							0.356068
39	785.842	12.0272	2	1569.67	1							#REF!	#N/A	#N/A						127	128	131	102	71.8			144		100	160	111			119	127	129.5	86.9	0	144	130	111	119	111.96	126.8	-0.179571	0.778588	1.08692	0.84281	0.742703
479	704.375	28.5942	3	2110.1	0	2110.11	0.010953	5.19072	P		tr|A0A1L8D600|A0A1L8D600_BOTAT	tr|A0A1L8D600|A0A1L8D600_BOTAT	IKVEKDSSKTLTSFGEWR	IKVEKDSSKTLTSFGEWR	IKVEKDSSKTLTSFGEWR		BATXSVMPII1																		108.7	385	34.9	7210	887	935.5	2330	6645							0.989059
3142	632.825	25.5489	2	1263.64	1	1263.64	0.006998	5.53796	P		A0A0K2JNB8	#REF!	#N/A	TVKPDVDYTLN	TVKPDVDYTLN	11	BATROXRHAGIN	SVMPIII		82.9		14.4			124				95.3	353	276												73.7667	241.433	-1.71058	0.26424	5.78002	0.439502	3.57039
145	1380.59	68.929	10	13795.8	1					N		#REF!	#N/A	#N/A						50.7			32.8				17.6		15.8		125				6225	4725	3365	5300	18100	1770	3404.5	7590	41.75	52.8	-0.338762	0.586333	2.31855	0.684843	1.64409
6	1380.2	58.4098	10	13791.9	1					S		#REF!	#N/A	#N/A					84700	92600	58600	64700	1140	38600	100000	99100	232000	210000	106000		269000	172000	118000	174000	88650	61650	19870	99550	221000	106000	220500	146000	67430	183000	-1.44038	0.0123975	19.0667	0.253303	5.96359
8	1253.45	58.7496	11	13776.9	1					S		#REF!	#N/A	#N/A					1280000	1160000	617000	357000	451000	531000	1100000	1140000	1490000	1980000	162000		1320000	908000	1200000	1530000	1220000	487000	491000	1120000	1735000	162000	1114000	1365000	829500	1.22714e+06	-0.564989	0.391537	4.07227	0.519545	2.84377
13	887.37	26.5073	1	886.362	1							#REF!	#N/A	#N/A					14300	15800	20400	22000	17100	34000	22000	39600	30600	60.9	10400	15100	10500		16200	21500	15050	21200	25550	30800	15330.5	12750	10500	18850	23150	14908.7	0.634858	0.0557143	12.5403	0.356068	4.48467
18	700.87	31.3419	2	1399.73	1							#REF!							260	259	5280	11200	5120	6300	107	431	50800	68900	147000	224000	132000		4800	6280	259.5	8240	5710	269	59850	185500	132000	5540	3619.62	90540	-4.64464	0.0200378	16.9815	0.310586	5.07818
19	1008.41	19.5009	7	7051.85	1					S		#REF!	#N/A	#N/A					14800	12300	107000	134000	23100	22600	25000	18800	5450		975	843	7260		14600	16100	13550	120500	22850	21900	5450	909	7260	15350	44700	7538	2.56802	0.0372213	14.2921	0.345515	4.61533
24	1157.1	34.8546	8	9248.76	1					S		#REF!	#N/A	#N/A					135000	170000	3290	5990	26	135	3740	5380			8760	10400	1970		23500	27100	152500	4640	80.5	4560	0	9580	1970	25300	40445.1	14346	1.49532	0.228315	6.41465	0.409283	3.87977
492	971.415	22.1637	8	7763.26	0	7763.31	0.05342	6.88109	A	S		#REF!	#N/A	#N/A	EAGEECDCGAPENPCCDAATCKLRPGAQCAEGLCCDQCRFKGAGKICRRARGDNPDDRCTGQSADCPRNRFHA(-12)		BATXSVMPII1																		0	0	7280	0	95.3	4525	0	85.8
493	963.543	18.8399	7	6737.75	0					S		#REF!	#N/A	#N/A																					1425	2080	1635	3020	1320	889.5	371	1185
28	859.339	25.0391	1	858.331	1							#REF!	#N/A	#N/A					8890	9770	11300	12800	11000	16900	12900	25800	10800	317	6140	8970	3290		6890	8940	9330	12050	13950	19350	5558.5	7555	3290	7915	13670	6478.14	1.07736	0.00508335	22.9385	0.190414	7.20302
497	801.408	38.2212	2	1600.8	0							#REF!	#N/A	#N/A																					327.5	221	699	117	1850	5555	847	0							0.974889
30	902.001	18.4999	8	7207.95	1					S		#REF!	#N/A	#N/A					34900	29200	30400	43600	46000	55900	36600	30700	308		10800	8240	7470		21000	28700	32050	37000	50950	33650	308	9520	7470	24850	38412.5	12753	1.59074	4.6434e-05	43.3316	0.00596345	22.245
35	531.221	27.9332	1	530.214	1							#REF!	#N/A	#N/A					5340	6000	5320	5370	12900	16800	1950	2500	4940	254	6760	9420	2570		3570	4910	5670	5345	14850	2225	2597	8090	2570	4240	7022.5	4632	0.600349	0.187204	7.27685	0.378478	4.2196
36	693.017	33.089	2	1384.02	1							#REF!	#N/A	#N/A							1920	19100	188	430			29700	39100			5040				0	10510	309	0	34400	0	5040	0	5409.5	24613.3	-2.18587	0.300679	5.21896	0.471335	3.2667
37	1263.2	51.573	11	13884.2	1					S		#REF!	#N/A	#N/A					18300	13500	33800	26600	38600	48600	90800	147000	80500	163000	164000		148000	11000	109000	79400	15900	30200	43600	118900	121750	164000	79500	94200	52150	107843	-1.04819	0.150976	8.21091	0.368787	4.33225
505	666.674	25.5914	3	1997	0	1997.03	0.03092	15.483	P		tr|A0A1L8D600|A0A1L8D600_BOTAT	tr|A0A1L8D600|A0A1L8D600_BOTAT	KVEKDSSKTLTSFGEWR	#N/A	KVEKDSSKTLTSFGEWR		BATXSVMPII1																		68.75	143.4	185	0	362	258.5	0	210.5							0.471472
41	430.173	25.1241	1	429.166	1							#REF!	#N/A	#N/A					11100	13300	14200	15300	13700	18900	14800	19600	21000		11100	16300	7210		9680	14400	12200	14750	16300	17200	21000	13700	7210	12040	15112.5	13281.7	0.186306	0.0893503	10.489	0.360371	4.43251
49	569.29	22.7586	4	2273.13	1							#REF!	#N/A	#N/A					8510	8010	235	273	1210	1420	3620	2840	1230		1080	1780	1670		11300	11000	50.4	31.9	3210	131.5	0	3925	2870	491	3264.75	4676.67	-0.518508	0.907354	0.422231	0.936523	0.284816
52	564.47	37.0504	6	3380.77	1					S		#REF!	#N/A	#N/A					1520	2260	1280	1160	13300	15400		161	4120	4020					4870	5880	25700	32200	50150	55050	76.4	3960	3590	2390	5011.57	4722.5	0.0857122	0.40988	3.87343	0.536755	2.70224
54	899.405	35.6857	1	898.398	1							#REF!	#N/A	#N/A					50.4		22.8	41	2850	3570	125	138			3360	4490	2870		480	502	2880	15.6	13750	156	2220	164	1640	7640	971.029	2340.4	-1.26917	0.470069	3.27839	0.586526	2.31713
60	1000.27	19.5434	7	6994.83	1					S		#REF!	#N/A	#N/A					13700	11400	51200	65700	7660	7920	5510	4120	3310		2810	3090	4120		8420	8990	1935	157.5	1525	1215	1200	387.5	831	4480	20901.2	5123.33	2.02843	0.0633736	11.9809	0.356068	4.48467
63	1081.32	19.2035	7	7562.18	1					S		#REF!	#N/A	#N/A					14700	14300	329	227	31800	27800	3430	2870			20400	25100	847		117	65.9	7795	159.4	35.2	9600	0	1120	8970	4540	11932	9305.98	0.358606	0.306838	5.13091	0.471472	3.26544
86	1239.08	32.2579	7	8666.49	1					S		#REF!	#N/A	#N/A					7650	7940	33.8	285		35.2	10500	8700				1120	8970		4400	4680	5015	7250	37850	1335	316.05	36850	1340	3535	5020.57	4792.5	0.0670731	0.341301	4.66862	0.474014	3.24209
90	1197.3	69.8874	11	13159.2	1					N		#REF!	#N/A	#N/A					6370		17600	19500	3160		299	777	99.5	159	781		253	1330			3185	2150	488.5	4315	3000	64.3	46.9	1855	7951	524.5	3.92212	0.0689872	11.6123	0.356068	4.48467
96	1382.09	58.2823	10	13810.8	1					S		#REF!	#N/A	#N/A					11800	10900	4500	7130	63.7	126	4640	12200	19700	22000	29900		28100	6560	14900	17500	3560	437	25.95	4020	21.9	3515	11.3	0	6419.96	19808.6	-1.62549	0.0162081	17.9027	0.294034	5.31602
523	971.533	24.4206	8	7764.21	0							#REF!	#N/A	#N/A																					2010	219.7	78	239.1	0	0	0	0
101	1378.69	69.8024	10	13779.8	1					N		#REF!	#N/A	#N/A					6880	6240	2710	1940	2710	2010	5190	5950	16900	17400	176		6580		5640	4820	2140	625	2355	3335	517.5	4495	396	492.5	4203.75	8586	-1.03031	0.408028	3.8931	0.535109	2.71558
107	873.354	25.7188	1	872.347	1							#REF!	#N/A	#N/A					2120	3760	3830	3780	3800	7380	3830	6930	4080		1920	2550	2470		2630	3390	12300	1545	677.5	8750	103	793.5	5160	2055	4428.75	2840	0.641009	0.0137507	18.6167	0.27038	5.68025
526	619.812	27.3807	2	1237.61	0	1237.61	-2.07337e-05	0.016753	P		tr|A0A1L8D600|A0A1L8D600_BOTAT	tr|A0A1L8D600|A0A1L8D600_BOTAT	#N/A	#N/A	GVVRDHSEINL		BATXSVMPII1																		1224.5	0	228	290.7	0	0	0	0							0.356068
527	615.294	18.8824	4	2457.15	0	2457.16	0.016107	6.55512	P		Q8QG89|VM1B_BOTIN	#REF!	#N/A	#N/A	EKNKGLFSKDYSETHYSPDGR		BATXSVMPI5																		98.6	291.9	820	1680	3440	18100	3250	1210							0.368787
108	739.622	38.6035	4	2954.46	1							#REF!	#N/A	#N/A					671	769	43		1770	3440	1650	1720	624	653	14.3	23.4			2340	2870	7085	8680	8465	8680	11200	7380	4020	7090	1437.57	1087.45	0.402685	0.452065	3.44799	0.571599	2.42909
113	1197.45	62.9233	11	13160.9	1					S		#REF!	#N/A	#N/A					16000		137				3910	3900									0	1535	956.5	12.7	280	566.5	1240	32.85	5986.75	0	10	0.148718	8.27638	0.368787	4.33225
115	738.3	18.0751	3	2211.88	1							#REF!	#N/A	#N/A						11.8		214	1750	1880	10.1		628		665	434	1780		59.3	64.8	1910	181	437	814.5	2390	12700	2920	309	773.18	605.183	0.353432	0.935717	0.288554	0.958098	0.185901
117	1257.41	69.675	10	12564	1					S		#REF!	#N/A	#N/A					10200	14200	3280	3690	2810	1660	1850	3510	761	890	1860				79.6		11300	12600	388.5	1255	174	501	1900	1950	5150	897.65	2.52035	0.0117168	19.3119	0.251812	5.98924
122	1037	17.4566	7	7251.96	1					S		#REF!	#N/A	#N/A					5290	3030	29400	35500	3880	3790	3890	3020	804		777	494	1670		2610	3290	1214.5	11265	3545	5005	14.5	902.5	0	122	10975	1607.5	2.77133	0.0587287	12.3115	0.356068	4.48467
130	1059.3	18.9248	7	7408.04	1					S		#REF!	#N/A	#N/A					5470	4560	5940	8560	37300	38400	1310	1360	20.1	612	30900	42800	1340		3420	3650	3480	0	0	0	0	28.2	0	2180	12862.5	11820.3	0.121904	0.759978	1.19199	0.82943	0.812203
540	1022.58	20.7567	7	7150.99	0	7150.94	0.0465996	6.51656				#REF!	#N/A	#N/A																					0	0	0	0	338	1935	3190	301
542	583.293	23.0797	3	1746.86	0							#REF!	#N/A	#N/A																					200	0	214	0	0	0	0	19.7							0.631021
133	1094.16	18.245	7	7652.09	1					S		#REF!	#N/A	#N/A					4600	4270	5340	6520	9530	9030	9070	6390			879		365		794	704	500	4340	2025	736.5	2640	1018	1790	1460	6843.75	685.5	3.31956	6.14784e-07	62.1128	0.00018423	37.3464
545	1377.19	58.4947	5	6880.92	0							#REF!	#N/A	#N/A																					175.5	113.6	1830	0	290.5	0	0	713
285	692.914	33.8962	3	2075.72	1							#REF!	#N/A	#N/A					46.6	29.3					74.9	56			61.7	118		16.6		13.1	0	2035	949	0	33.65	84.75	440	0	51.7	52.35	-0.0180253	0.986211	0.0603027	0.99152	0.0369854
135	889.339	30.0436	1	888.331	1							#REF!	#N/A	#N/A					3090	3280	2090	2210	530	447	4470	4160	3130	2870	48.3	80.3	46.9		1660	2050	0	2415	2345	0	1160	854	1670	115.5	2534.62	1412.21	0.843813	0.0911883	10.4006	0.360371	4.43251
548	927.404	25.7613	5	4631.98	0							#REF!	#N/A	#N/A																					1365	1445	1730	703.5	0	994	0	727.5							0.37265
549	873.353	22.2911	1	872.346	0							#REF!	#N/A	#N/A																					418.5	5145	2330	806.5	4735	835.5	1290	1105							0.346351
138	652.412	37.6876	1	651.405	1							#REF!	#N/A	#N/A					193	27.7	683	554	387	526	20.9	621	782	826	765	564		2080	444	480	0	724.5	881	449	2205	714	157	353	376.575	848.714	-1.17234	0.137023	8.63208	0.368787	4.33225
142	1184.58	39.5619	8	9468.61	1					S		#REF!	#N/A	#N/A					11100	10700					9280	8720					6780		5600	5130	21.5	0	2175	30.05	0	2215	1030	197.5	9950	5836.67	0.769552	0.222736	6.52209	0.404934	3.92616
146	905.997	32.8102	2	1809.98	1							#REF!	#N/A	#N/A					935	842	3300	6780	2470	2730	820	1680	14200	16200	4210	6450	10200		4050	4090	506.5	5855	5010	161	3280	1152	2100	910.5	2444.62	8485.71	-1.79542	0.0326673	14.8589	0.345515	4.61533
554	882.411	24.718	1	881.404	0	881.41	0.0067409	7.64786	P		P0C6S1|VM1B2_BOTPA	#REF!	TSFGEWR	#N/A	TSFGEWR		BATXSVMPII1																		155.5	62.7	198	0	161.5	79.55	0	146.5							0.356068
147	627.347	25.379	1	626.34	1							#REF!	#N/A	#N/A					3470	4340	380	491	11.2	14.9	2020	2730			2980	4660	11.7				304.5	20150	598	155	285.5	0	466	118	1682.14	2550.57	-0.600522	0.423821	3.72818	0.544316	2.64149
153	970.443	24.7604	1	969.436	1							#REF!	#N/A	#N/A					889	488	4320	2170	1970	2240	136	189	2620		741	983	979		646	884	3040	994.5	1975	1945	204	1014	1780	210.2	1550.25	1142.17	0.440728	0.251049	6.00241	0.427138	3.69431
155	1317.12	69.8874	10	13161.2	1					N		#REF!	#N/A	#N/A					3490	625	9670	13500	2840	14.3	284	308	110		562						175	6205	620	0	352	105	45.2	200	3841.41	336	3.5151	0.0540464	12.6723	0.356068	4.48467
163	881.005	19.2035	8	7039.98	1					S		#REF!	#N/A	#N/A					13700	10900	1420	1670	666	689	9770	7730	103		809	778	5160		1950	2160	16820	27150	44150	205500	210500	61200	71640	151500	5818.12	1826.67	1.67134	0.0406995	13.9041	0.346351	4.60483
167	608.386	35.6857	1	607.379	1							#REF!	#N/A	#N/A					316	228	882	1550	560	1030	675	638	867	1150	891	965	474		635	702	340.5	411.5	906.5	0	976.5	768.5	0	692.5	734.875	812	-0.143981	0.902329	0.446352	0.932406	0.303947
562	785.843	52.6589	2	1569.67	0							#REF!	#N/A	#N/A																					1056	0	375.5	128.65	0	20.2	42.6	0							0.368787
168	795.902	30.3835	2	1589.79	1							#REF!	#N/A	#N/A					9950	10700		26.9	13800	22500	56.4	36.3			2350	3550			2810	3200	0	5700	1570	18.6	514	715.5	264	36.05	8152.8	2977.5	1.45319	0.0856228	10.6741	0.356068	4.48467
170	1226.64	32.2579	7	8579.44	1					S		#REF!	#N/A	#N/A					4240	3790	37.7	241			2190	1790					1000		976	809	3910	4925	4450	4680	9610	4320	3340	5080	2048.12	928.333	1.14158	0.085964	10.6568	0.356068	4.48467
320	883.556	35.8556	5	4412.74	1							#REF!	#N/A	#N/A							23.8		274	11.8	2210	2090					101		36.9		154	34.8	162	134	323	3260	588	77.75	921.92	68.95	3.74102	0.127904	8.93114	0.368787	4.33225
572	1158.2	58.7071	6	6943.17	0							#REF!	#N/A	#N/A																					0	2440	38.7	712	0	0	0	0
171	695.286	17.8389	3	2082.84	1							#REF!	#N/A	#N/A							1680	1390	937	976	14.3	11.1	280		435	698	1240		46.3	19.4	1325	1027.1	3715	863.5	0	30.8	44	99.65	834.733	453.117	0.881433	0.345882	4.61072	0.476914	3.2156
323	701.872	37.0928	2	1401.73	1							#REF!	#N/A	#N/A																	247				57.9	117	87.6	42.65	3765	150	0	664.5	0	247	-10	0.358762	4.45194	0.489417	3.10321
324	465.23	24.8454	2	928.446	1							#REF!	#N/A	#N/A									44.7	136							7810		18.8	21.4	0	0	0	0	0	385	274	0	90.35	2616.73	-4.8561	0.342197	4.65724	0.474014	3.24209
175	898.983	25.1241	5	4489.88	1							#REF!	#N/A	#N/A								18.5	261	536	1060	1440	8030				3230		835	1300	29.4	402	137	26.15	1039.5	34.35	236	36.6	663.1	3348.75	-2.33632	0.232405	6.33755	0.413574	3.83447
176	981.834	19.1185	7	6865.79	1					S		#REF!	#N/A	#N/A					12600	10000	11700	13500	431	346	1470	1040	174		412	590	1900		2000	1900	15.65	1930	1550	18.5	1500	1050	1630	117.5	6385.88	1162.67	2.45745	0.0229139	16.399	0.3156	5.00863
177	619.324	45.1852	1	618.317	1							#REF!	#N/A	#N/A									141	133			24.8	33.4	376	540	3950		150	50.8	129	0	1575	621.5	576	0	131	1875	137	732.143	-2.41795	0.226019	6.45855	0.407196	3.90196
581	785.843	71.0821	2	1569.67	0							#REF!	#N/A	#N/A																					247.5	107.85	354.5	38.2	0	247.8	0	518.5							0.3156
181	1532.21	69.7174	9	13780.8	1					N		#REF!	#N/A	#N/A					505	127	1030	938	1000	1680	1390	772	3940	2150	128		20.3		334	841	4180	33.3	0	410.6	0	0	0	0	930.25	1235.55	-0.409463	0.994698	0.0230855	0.995806	0.0182511
184	557.237	45.44	2	1112.46	1							#REF!	#N/A	#N/A					10100	11400	10700	8970	5800	5490	3720	17000	6970	6110	11900	18100	4730		7080	1750	897.5	13	292.5	0	752.5	91.55	336	621	9147.5	8091.43	0.176983	0.42456	3.72061	0.544316	2.64149
187	878.742	18.16	8	7021.88	1					S		#REF!	#N/A	#N/A					20300	15400	1660	2060	760	1300	1600	1430			5140	6710	1260		1860	2120	566.5	1204.5	498.5	1314.5	595.5	722.5	850	504.5	5563.75	3418	0.702905	0.251579	5.99325	0.427138	3.69431
189	966.034	33.4289	2	1930.05	1							#REF!	#N/A	#N/A					465	535	2540	6140	1670	2380	453	1020	2020	3260	826	1210	1790		1360	1560	227.5	0	227	844	2200	138.5	1040	284	1900.38	1718	0.145554	0.606024	2.1751	0.702082	1.53612
590	1143.54	68.929	11	12567.8	0							#REF!	#N/A	#N/A																					396	135	0	0	428	0	0	205
591	501.354	36.2617	1	500.346	0							#REF!	#N/A	#N/A																					1785	2805	1720	4120	2360	696.5	1050	1745							0.360371
190	652.587	19.5009	3	1954.74	1							#REF!	#N/A	#N/A							1910	2920	2310	2380			1160		811	897	1670		115	116	849.5	63.3	1051	0	457.5	567.5	454	2080	2380	794.833	1.58224	0.262301	5.812	0.438449	3.58081
593	1115.61	22.5885	6	6687.63	0							#REF!	#N/A	#N/A																					0	538	482.5	0	115.65	184.5	393	0
596	1260.2	18.245	6	7555.14	0	7555.21	0.07354	9.73368	P	S		#REF!	#N/A	#N/A	EAGEECDCGAPENPCCDAATCKLRPGAQCAEGLCCDQCRFKGAGKICRRARGDNPDDRCTGQSADCPRNRF(-12)		BATXSVMPII1																		581.5	0	61.55	185	17.9	61.25	111	619
203	885.39	35.7281	1	884.382	1							#REF!	#N/A	#N/A					21.5				1910	2440	42.2	17.9			1840	2590	1030		191	204	0	23.8	142.9	2150	0	0	101	36.9	886.32	1171	-0.401842	0.730237	1.36536	0.806986	0.931338
219	1723.47	58.8347	1	1722.46	1							tr|A0A1L8D683|A0A1L8D683_BOTAT	#N/A	#N/A					6490	5960	3620	5830	2610	4120	6300	4300	17900	18300	1770		6450	359	6270	8910	21.85	716	5690	111.6	365	2980	19700	728.5	4903.75	8565.57	-0.804664	0.339095	4.69679	0.474014	3.24209
224	651.996	44.2691	3	1952.97	1							#REF!	#N/A	#N/A					504	15	3140	3040	409	348		209	119	108	192	308	280		480	387	0	1250	1125	0	130	71.3	460	0	1095	267.714	2.03216	0.148075	8.29518	0.368787	4.33225
231	988.686	21.7151	7	6913.75	1					S		#REF!	#N/A	#N/A					947	657	13400	15200	1080	2220	7330	5800	17.5			92.1	61.4		6770	8430	24.8	0	112.25	0	0	79.2	0	0	5829.25	3074.2	0.923099	0.124873	9.03532	0.368787	4.33225
236	946.649	19.2035	8	7565.13	1					S		#REF!	#N/A	#N/A					15900	11000	74.3	135	18300	19600	2030	1160			12200	14200	537				3580	22.95	288	222.4	0	93.1	135	131	8524.91	8979	-0.0748698	0.187832	7.26232	0.378611	4.21807
237	573.856	30.4685	3	1718.55	1							#REF!	#N/A	#N/A					1180	624			319	297	11.3	17.3		15.4	1400	4900			578	1090	0	0	0	0	1520	0	0	0	408.1	1596.68	-1.96808	0.27501	5.60652	0.45097	3.45852
371	1081.6	24.3356	7	7564.13	1					N		#REF!	#N/A	#N/A							23.5	102			22	131									1870	717	0	2055	3560	235	2494.5	3020	69.625	0	10	0.0789847	11.0246	0.356068	4.48467
239	1270.56	52.8713	11	13965.1	1					S		#REF!	#N/A	#N/A					27900	5740	43900	10400	58300	30000	201000	210000	106000	315000	61200		141000	2280	145000	158000	0	0	0	0	0	0	0	269	73405	132640	-0.853566	0.374083	4.27032	0.503444	2.98049
608	1257.59	68.929	10	12565.8	0							#REF!	#N/A	#N/A																					14.7	0	0	0	0	0	480	0
243	694.87	30.6384	2	1387.73	1							#REF!	#N/A	#N/A					28.9	11.6	280	1130	1790	2140		49	6590	251	7800	12100	7630		668	892	216.5	1145	489	54.05	56.25	703.5	260	615	775.643	5133	-2.72634	0.037577	14.2508	0.345515	4.61533
610	695.151	32.7252	6	4164.86	0							#REF!	#N/A	#N/A																					41.85	368	322	28	200.1	179.5	382	250.5							0.368787
244	1150.42	58.3248	12	13793	1					S		#REF!	#N/A	#N/A					14800	12800	7810	2300	38.4	2890	12500	18900	11600	20200	6170		44300	24500	18100	24200	636.5	207	1530	5040	0	0	0	0	9004.8	21295.7	-1.2418	0.0933205	10.3002	0.360371	4.43251
250	618.261	16.923	4	2469.02	1							#REF!									4970	6430	1430	1710	19.1	18.1	293	735	604	827	264		58.1	14	10300	6975	650	10430	17700	2450	13700	11950	2429.53	399.3	2.60513	0.123516	9.08276	0.368787	4.33225
383	971.53	23.3346	8	7764.18	1					N		#REF!	#N/A	#N/A					36.2	13.4			50.5	174					49.4	109					1775	2420	2540	4315	2770	1820	894	1900	68.525	79.2	-0.20887	0.578015	2.38061	0.677488	1.69098
254	1081.17	23.9294	7	7561.11	1					N		#REF!	#N/A	#N/A					1580	1070	2020	34.2	2040	5390	935	792			21.8	39.8	44		129	70.3	536.5	627	1073.5	861.5	1089.5	335	105	1165	1732.65	60.98	4.8285	0.0104756	19.7982	0.23842	6.22657
618	1002.84	26.04	5	5009.17	0							#REF!	#N/A	#N/A																					553	0.000177	201.5	88.45	0	0	0	0							0.356068
619	666.68	24.8879	3	1997.02	0	1997.03	0.011166	5.59131	M		tr|A0A1L8D600|A0A1L8D600_BOTAT	tr|A0A1L8D600|A0A1L8D600_BOTAT	KVEKDSSKTLTSFGEWR	#N/A	KVEKDSSKTLTSFGEWR		BATXSVMPII1																		1626.5	220	51.6	464.5	0	288.5	1110	1835							0.368787
255	1397.63	52.3191	5	6983.12	1							#REF!	#N/A	#N/A					16200	5430	26200	7780	35200	21900	115000	117000	66200	177000	33500		68000	1110	77100	89200	4800	6110	5430	13550	0	18.4	215	360	43088.8	73158.6	-0.763716	0.431638	3.6488	0.549247	2.60232
256	450.225	28.0419	2	898.436	1							#REF!	#N/A	#N/A					53.7	49.7	66.4	73.3	1290	1880	34.1	135			2400	3210	5410		630	800	4165	0	0	1795	0	0	0	2660	447.775	2490	-2.4753	0.156085	8.06638	0.368787	4.33225
259	695.15	32.9376	6	4164.86	1					N		#REF!	#N/A	#N/A					20.5	38.3	241	563	93	181	15.1	37.2	819	1260	31.9	36.8	236		36.3	36.9	687	0	572.5	0	50.2	106.5	0	1595	148.637	350.986	-1.23961	0.392654	4.0599	0.52026	2.8378
397	1043.72	24.5905	7	7299	1					N		#REF!	#N/A	#N/A														1520							129	81.2	303.5	1110.5	2705	5620	7940	9585	0	1520	-10	0.334228	4.75957	0.471472	3.26544
260	609.573	19.331	3	1825.7	1							#REF!	#N/A	#N/A					19.2	12.1	1720	2140	1720	1380	18.5		1500		910	1190	1630		125	110	402.5	13.65	361.5	490.5	165.5	11	27.9	988	1001.4	910.833	0.136759	0.649885	1.87163	0.738151	1.31855
404	1317.12	69.0802	5	6580.57	1							#REF!	#N/A	#N/A																				269	0	0	0	126.15	0	0	0	144	0	269	-10	0.334282	4.75888	0.471472	3.26544
629	985.436	26.8897	5	4922.14	0							#REF!	#N/A	#N/A																					0	0	0	0	286	0	0	0							0.382819
631	1463.36	69.8874	9	13161.2	0							#REF!	#N/A	#N/A																					219	100.2	678.5	105.8	64.3	196.5	54.8	166
264	1262.12	59.2408	11	13872.2	1					S		#REF!	#N/A	#N/A					9200	6330	3480	633	3830	4900	7280	7750	9410	15400	420		10200	1370	8040	9350	0	0	110.3	13.55	5725	0	0	439	5425.38	7741.43	-0.512877	0.549217	2.60256	0.653172	1.84972
268	708.867	28.5092	2	1415.72	1							#REF!	#N/A	#N/A					87.3	69	1560	2100	1460	1950	34.1	113	10700	10100	27600	41400	21300		2560	3590	194.5	13.95	177	16100	72.65	65	22.8	452	921.675	16750	-4.18376	0.0173777	17.6001	0.301277	5.21034
275	1097.84	62.9233	4	4387.32	1							#REF!	#N/A	#N/A					4180		33.3				20.2	801									3315	1525	2065	4520	10000	269	2990	7970	1258.62	0	10	0.242666	6.1499	0.421726	3.74969
276	1397.73	52.4465	5	6983.61	1							#REF!	#N/A	#N/A					17100	5840	27500	8490	37500	23300	121000	122000	70500	186000	35100		71300	1670	80900	93500	993.5	0	0	182.2	0	0	0	611	45341.2	76995.7	-0.763954	0.429414	3.67123	0.547191	2.61861
639	797.056	25.6339	3	2388.15	0	2388.16		4.45543				#REF!																							187.4	3980	130	104.65	0	0	0	42.45							0.80046
279	911.131	21.5452	8	7280.99	1					S		#REF!	#N/A	#N/A					11700	12900	974	1110	745	842	8540	7880			927	1970	1330		1070	1470	0	0	0	0	285	0	262	0	5586.38	1353.4	2.04532	0.0239342	16.2098	0.3156	5.00863
641	869.218	25.8888	6	5209.26	0							#REF!	#N/A	#N/A																					17.3	1063.5	101.85	0	26	0	0	16.6							0.915775
643	1043.43	22.3761	2	2084.84	0							#REF!	#N/A	#N/A																					0	0	0	156	0	0	0	0							0.368787
283	521.274	39.5619	2	1040.53	1							#REF!	#N/A	#N/A															702	1470	516				37.95	1490	184	0	209	0	0	27.4	0	896	-10	0.0999147	10.0037	0.366466	4.35966
286	564.36	33.3864	1	563.353	1							#REF!	#N/A	#N/A					387	746	519	1890	460	537	859	1770	493	698	644	801	280	1420	518	491	0	0	0	0	4880	0	0	0	896	668.125	0.423381	0.364891	4.37837	0.494777	3.05591
647	797.669	19.5009	9	7169.96	0					S		#REF!	#N/A	#N/A																					35.3	217	22.25	2125	406.5	6700	1560	699.5
287	937.644	18.7974	8	7493.09	1					S		#REF!	#N/A	#N/A					7410	7070	282	324	9280	11600	2930	2630			1840	2450	1660		542	583	1645	25	17.4	106	0	0	0	91.8	5190.75	1415	1.87514	0.0141107	18.5045	0.27038	5.68025
292	920.999	33.2589	2	1839.98	1							#REF!	#N/A	#N/A					926	773	24.6	102	932	1170			474	441	455	680	454		1840	2320	991	0	2615	0	0	1378.5	0	674	654.6	952	-0.540348	0.32473	4.88478	0.471472	3.26544
651	920.508	24.633	8	7356	0							#REF!	#N/A	#N/A																					590.5	0	0	526	0	0	0	0
299	581.816	30.0861	2	1161.62	1							#REF!	#N/A	#N/A					590	490	29.1	42.2	4160	5640				38.2	73200	112000			638	780	5245	8640	14650	50750	68200	17000	26800	36300	1825.22	37331.2	-4.35424	0.180287	7.44036	0.373472	4.27742
301	530.796	20.8841	4	2119.15	1							#REF!	#N/A	#N/A					2570	2210	341	356	1070	1270	2920		48.9						823	895	91	412	323	308	435.5	462.5	263	382	1533.86	588.967	1.38091	0.0174265	17.5879	0.301277	5.21034
305	963.191	58.7921	5	4810.92	1							#REF!	#N/A	#N/A					4980	4210	148	151		207	1630	1060							287	253	78.95	0	0	1252.5	0	34.4	0	0	1769.43	270	2.71225	0.0523792	12.8084	0.356068	4.48467
307	524.251	37.7301	1	523.244	1							#REF!	#N/A	#N/A													487	433	6710	9980	2390				4925	880	6010	485.5	0	7215	119	13.4	0	4000	-10	0.0834786	10.7842	0.356068	4.48467
309	520.334	31.1295	1	519.326	1							#REF!	#N/A	#N/A					397	752	702	2790	452	470	886	1470	609		820	1410	582	4400	650	837	0	6.24	44.55	30.1	0	85.4	7090	10.6	989.875	1329.71	-0.425798	0.761055	1.18584	0.829822	0.810151
319	1223.22	69.4201	11	13444.4	1					S		#REF!	#N/A	#N/A					928	1280	13700	5530	416		7190	6450			723						83.6	507.5	269.5	294	84.7	110.15	0	493	5070.57	723	2.81008	0.0212249	16.7316	0.315391	5.01151
321	956.248	22.5885	7	6686.68	1					S		#REF!	#N/A	#N/A					684	902	8120	9850	1260	1800	9270	8750	546		15	20	2360		3150	4020	2220	2390	0	188	27.8	13.8	1810	1035	5079.5	1685.17	1.5918	0.0323008	14.9079	0.345515	4.61533
663	623.993	35.983	3	1868.96	0	1868.93	-0.024064	12.8758	P		tr|A0A1L8D600|A0A1L8D600_BOTAT	#REF!	#N/A	#N/A	VEKDSSKTLTSFGEWR		BATXSVMPII1																		794	436	308.75	23.3	0	0	0	328.5							0.345515
325	733.472	18.0751	6	4394.79	1					S		#REF!	#N/A	#N/A									62.3	93.7	3500	2600	104		23.2		800		1400	1400	4415	274	73.15	8865	434	33.2	0	654	1564	745.44	1.06908	0.576267	2.39376	0.675882	1.70129
326	489.263	22.9285	3	1464.77	1							#REF!	#N/A	#N/A					892	836	160	116	587	707	357	261			47.1	71.8	181		34.1	40.5	5740	83.4	613	1500	0	0	0	110.1	489.5	74.9	2.70827	0.00130642	28.8392	0.112954	9.47099
437	677.325	30.7234	2	1352.64	1							#REF!	#N/A	#N/A					75	88.3			12.8	16.4	586	927	13.5	49					1080	1080	0	0	0	12.4	5334.5	28.15	0	21.7	284.25	555.625	-0.966951	0.768313	1.14462	0.836214	0.776824
334	583.293	23.7595	3	1746.86	1							#REF!	#N/A	#N/A							3820	161	231	486			25		894	1450					0	0	490.5	0	504	3350	315	0	1174.5	789.667	0.572731	0.573957	2.41121	0.674053	1.71306
339	1032	22.7586	7	7216.96	1					S		#REF!	#N/A	#N/A					2120	1740	1100	1210	4880	6230	14300	10700			42	71.8			1150	1450	0	1490	0	0	0	19	0	0	5285	678.45	2.96159	0.0133298	18.7518	0.269292	5.69777
340	1001.61	36.8991	6	6003.59	1					S		#REF!	#N/A	#N/A													33800	30200	7360	11100			5140	5470	1325	1785	2870	4095	3090	1181.5	870	1780	0	15511.7	-10	0.0251006	16.0032	0.3156	5.00863
342	1388.03	58.8347	10	13870.2	1							#REF!	#N/A	#N/A					5760	4760	2610	1460	2190	3420	4930	4710	9950	15600	608		7070	2990	5800	6820	372.5	0	0	246.5	0	13.2	13	138.95	3730	6976.86	-0.903402	0.229597	6.39033	0.410762	3.86409
673	1166.98	19.5434	6	6995.84	0					S		#REF!	#N/A	#N/A																					0	0	19.05	0	9675	0	0	2010
345	696.439	39.6893	1	695.432	1							#REF!	#N/A	#N/A					366	373	711	555	296	446	348	348	697	486	561	1130	364	2850	679	554	223.5	0	17	76	238	229	115	224.5	430.375	915.125	-1.08837	0.118967	9.24574	0.368787	4.33225
346	1061.43	27.9332	1	1060.43	1							#REF!	#N/A	#N/A					944	563	823	626	2520	2720	103	28.5	195		541	807	119		307	465	530.5	0	0	64.05	0	0	0	45.85	1040.94	405.667	1.35952	0.070588	11.5127	0.356068	4.48467
353	1048.08	69.675	12	12564.9	1					S		#REF!	#N/A	#N/A					5120	5160	1410	442	882	674	106	1980	56	34.8	457						0	883	280.5	0	153	18.7	390	148	1971.75	182.6	3.43272	0.019688	17.058	0.307817	5.11707
364	719.292	18.3725	3	2154.85	1							#REF!	#N/A	#N/A							1080	1420	1130	1120			130		119	23.6	460				144.5	435	70.75	38.2	0	234.5	129	547.5	1187.5	183.15	2.69683	0.0493423	13.0678	0.356068	4.48467
373	587.286	23.4196	4	2345.12	1							#REF!	#N/A	#N/A					1530	1650	17.1	23.7	563	1090	261	223	149		3290	4000	2930		66.2	63.2	236.45	0	15.2	0	81.8	0	0	374	669.725	1749.73	-1.38549	0.350272	4.55595	0.482227	3.16748
681	920.509	22.5885	8	7356.01	0							#REF!	#N/A	#N/A																					0	0	0	0	0	2310	385.5	0
378	1253.63	69.675	11	13778.9	1					N		#REF!	#N/A	#N/A					7210	5360	2030	51.3	1740	1760	4910	6680	7420	12100	167		6560		5300	4450	168.5	0	75.25	0	0	1687.75	1940	0	3717.66	5999.5	-0.690446	0.669005	1.74571	0.754444	1.22373
388	627.865	36.1767	2	1253.72	1							#REF!	#N/A	#N/A							189	277	93.4	106	66	80.9	2370	2830	684	1100	483		763	1150	838	69.95	269.5	210	0	0	0	20.5	135.383	1340	-3.30711	0.00719923	21.4271	0.219495	6.58576
685	512.602	23.2921	3	1534.79	0	1534.83	0.047692	31.0731	P			#REF!	#N/A	#N/A	FAEWRKTDLLTR		BATROXRHAGIN																		5290	99.2	0	8525	181	0	0	102.8							0.373053
389	585.339	70.3786	1	584.332	1							#REF!	#N/A	#N/A					192	166	289	278	201		203	196	453	417	269		208				10.8	100.45	380	692.5	2130	203.5	1080	615	217.857	336.75	-0.628296	0.773663	1.11448	0.839497	0.759806
472	1206.78	66.0775	10	12057.7	1					S		#REF!	#N/A	#N/A													7680	2080							1172	1230	1280	1660	2640	1355	1140	1575	0	4880	-10	0.223613	6.50503	0.405299	3.92225
689	601.999	23.2072	3	1802.98	0							#REF!	#N/A	#N/A																					0	0	153	0	0	453.5	0	108.5							0.45097
473	608.02	20.5443	4	2428.05	1							#REF!	#N/A	#N/A					1500	1790		25	17.4		106								84.1	99.5	0	39.4	37.9	0	0	1074.5	736	0	687.68	91.8	2.90517	0.151119	8.2068	0.368787	4.33225
394	815.316	30.2985	5	4071.54	1							tr|A0A1L8D683|A0A1L8D683_BOTAT	#N/A	#N/A						4770			152	47.5	540	2890	10.9		27.5	38.3			98.8	115	281	91.8	43.85	1215	0	0	0	52.65	1679.9	58.1	4.85369	0.133044	8.76006	0.368787	4.33225
395	765.296	28.5092	5	3821.44	1							#REF!	#N/A	#N/A					3580		21.1	24.8	332	244	93.8	351			72.2	114	135		114	148	1257	2330	1833.5	1330	0	39.6	150	111.95	663.814	116.64	2.50872	0.259249	5.86282	0.436762	3.59755
696	1258.19	68.929	10	12571.9	0							#REF!	#N/A	#N/A																					0	0	0	0	703	79.25	136	927
400	615.802	22.5036	6	3688.77	1					S		#REF!	#N/A	#N/A					307	339	1870	2720	612	677	81.8	120	87.4		375	797	129		541	676	114.85	792.5	794.5	255	2740	3225	401	2710	840.85	434.233	0.953378	0.16724	7.7666	0.368787	4.33225
698	1022.27	19.4584	7	7148.83	0					S		#REF!	#N/A	#N/A																					95.65	1021.5	407.5	266.5	0	128	0	0
478	1243.08	32.4279	7	8694.51	1					S		#REF!	#N/A	#N/A					20.3	29				79.2					3290	4360					431.5	57.6	212	292.5	13.4	1101	44.2	0	42.8333	3825	-6.48058	0.160883	7.9349	0.368787	4.33225
407	463.162	26.5498	2	924.309	1							#REF!	#N/A	#N/A					2670	3500	3340	3710	2930	4920	3860	7700	7670		2380	3810	2470		3210	4960	0	41.5	1055	0	195.5	0	46	355	4078.75	4083.33	-0.00162026	0.354898	4.49897	0.487723	3.11827
408	1017.42	19.4159	7	7114.87	1					S		#REF!	#N/A	#N/A					272	147	2810	3380	140	292	816	577			152				1810	1870	8645	2080	2750	11500	15100	295	7614.5	15350	1054.25	1277.33	-0.276918	0.308462	5.10799	0.471472	3.26544
702	947.81	45.6525	5	4734.01	0							#REF!	#N/A	#N/A																					458	76.8	60.55	2050	0	0	0	0							0.313627
705	1107.36	69.9724	12	13276.2	0							#REF!	#N/A	#N/A																					174.9	203.5	435	69.45	195	409.5	106	174
409	961.521	52.3191	2	1921.03	1							#REF!	#N/A	#N/A					40.1						735				113				2590	3510	186.5	211.5	168	81.35	29.8	0	587	600	387.55	2071	-2.41787	0.205584	6.8701	0.389505	4.09487
418	939.394	19.2035	8	7507.1	1					S		#REF!	#N/A	#N/A					11800	8190	1490	1520	5850	6390	976	583			29100	30200	728		55.4	49.8	2970	0	0	2690	0	0	0	0	4599.88	12026.6	-1.38657	0.57221	2.42445	0.673297	1.71794
708	935.469	36.0918	2	1868.92	0							#REF!																							3080	2170	25.2	219	23.7	25.7	624	701							0.421726
422	1388.69	58.7071	5	6938.42	1							#REF!	#N/A	#N/A					10300	10300	7730	6220		650	11400	9460	15500	19900	2450		12100	15300	10800	13100	236	0	407.5	369	494	46.6	12.6	734	8008.57	12735.7	-0.669263	0.168889	7.72398	0.368787	4.33225
423	476.307	28.4667	1	475.3	1							#REF!	#N/A	#N/A					519	638	486	678	557	994	505	1550	1140		688	1180	516	2900	686	784	417	0	0	282	0	0	0	679	740.875	1127.71	-0.6061	0.467689	3.30043	0.584628	2.3312
425	932.376	19.9682	8	7450.94	1					S		#REF!	#N/A	#N/A					5470	4130	4550	7670	4280	6580	15200	11900			18.4		215		423	297	0	20.1	0	11.1	379	977.5	858	0	7472.5	238.35	4.97044	0.000148129	38.2936	0.0177558	17.5066
427	790.002	45.6525	6	4733.96	1					S		#REF!	#N/A	#N/A					3830	4500					1080	2510							3520	1800	0	10.7	160	0	3810	3120	871	588.5	2980	2660	0.163886	0.325539	4.87397	0.471472	3.26544
499	780.42	47.3569	2	1558.83	1							#REF!	#N/A	#N/A							6.24		41.2	47.9		30.1			55.8	115	7090		10.6		0	0	357	0	0	0	0	0	31.36	1817.85	-5.85716	0.329617	4.81991	0.471472	3.26544
500	1193.21	36.9841	3	3576.61	1							#REF!	#N/A	#N/A													9190	9760			81		209	96	0	0	0	5990	0	10015	2270	0	0	3867.2	-10	0.13917	8.56456	0.368787	4.33225
501	935.467	38.3911	2	1868.92	1							#REF!																	20.8	26.1	4860				251	0	0	2630	0	0	1270	1760	0	1635.63	-10	0.32916	4.82593	0.471472	3.26544
717	739.356	37.3053	2	1476.7	0	1476.7	0.00183318	1.2414	P		tr|A0A1L8D683|A0A1L8D683_BOTAT	#REF!	AAPQTLDSFGEWR	#N/A	AAPQTLDSFGEWR		BATXSVMPI1																		2045	705.5	45.3	692	101	0	0	0							0.368787
429	503.307	31.087	1	502.299	1							#REF!	#N/A	#N/A					367	590	25.3	1310	357	365	683	861		25.6	596	954	332	3380	573	781	62.35	136.45	449.5	990	2025	3600	4840	7100	569.788	948.8	-0.73568	0.531983	2.74102	0.638521	1.94825
507	604.31	36.3042	4	2413.21	1							#REF!	#N/A	#N/A									127	144	138	119	87.6	89.6		11.7			1410	1690	801.5	94.45	273	937	0	24.25	0	208.5	132	657.78	-2.31707	0.191078	7.1879	0.381653	4.18332
430	629.575	27.5082	4	2514.27	1							#REF!	#N/A	#N/A					687				510	635			50.2		101	112			1390	1800	0	708	798	0	60.45	139.05	278	0	610.667	690.64	-0.177549	0.482709	3.16314	0.598146	2.23193
432	885.353	45.9075	1	884.345	1							#REF!	#N/A	#N/A									1300	1460	42.5	27.6			462	904	275		27.7	27.6	2960	287	1440	471	0	686.5	31.3	168	707.525	339.26	1.06039	0.583515	2.33948	0.682551	1.65865
723	773.401	38.6885	3	2317.18	0	2317.18	4.01011e-05	0.017306	P		tr|A0A1L8D683|A0A1L8D683_BOTAT	#REF!	#N/A	#N/A	AAPQTLDSFGEWRKTDLLNR		BATXSVMPI1																		649.5	1390	1180	748	328	56	0	0							0.453365
433	1330.55	26.5498	1	1329.54	1							#REF!	#N/A	#N/A					2510	2810	3860	4320	3170	5750	4260	7490	3890		1260	2080	1680		2620	3520	0	0	0	0	2290	0	0	0	4271.25	2508.33	0.767929	0.00834271	20.7869	0.226205	6.45498
439	543.968	33.3864	3	1628.88	1							#REF!	#N/A	#N/A					159	230	10	17.9	132	222	12600	19600	52.8	92.5	75.4	54.6	22.8		443	461	285	22.9	610	0	197	42.2	0	1325	4121.36	171.729	4.58492	0.163078	7.87605	0.368787	4.33225
443	691.359	36.4316	2	1380.7	1							#REF!	#N/A	#N/A					466		781	816	459	425	84.3	97.8	322	131	1280	1790	32.1		333	357	421.5	26.25	47.6	785.5	474	2495	310	923	447.014	606.443	-0.440051	0.592234	2.27507	0.689661	1.61364
444	1378.89	68.1643	5	6889.41	1							#REF!	#N/A	#N/A					4180	3290	1630	1930	2150	2660	5160	4770	12100	9860	236		3310		6210	10500	269.5	362	667	124	287	615	174	296	3221.25	7036	-1.12713	0.287314	5.41643	0.461137	3.3617
445	792.204	49.3588	5	3955.99	1							#REF!	#N/A	#N/A					14600		199		819	1740											0	26.6	117.6	14.75	25.45	1940	600	2485	4339.5	0	10	0.245272	6.10352	0.422818	3.73847
730	693.695	36.729	3	2078.06	0							#REF!																							211.5	1310	151.5	1450	0	0	15.2	2300							0.541306
731	1013.64	69.8874	13	13164.2	0							#REF!	#N/A	#N/A																					320.5	407.5	99.4	171	319	402	135	259
450	1378.79	68.3342	0	6888.92	1							#REF!	#N/A	#N/A					3680	2950	1380	1670	1820	2310	4570	4470	10900	9100	269		2990		5840	10100	2915	18.3	39.4	261	0	0	0	0	2856.25	6533.17	-1.19366	0.254805	5.93793	0.430987	3.65536
453	913.382	24.6755	8	7298.99	1					N		#REF!	#N/A	#N/A													285				262				322	192	977	0	274	38.4	11.3	800	0	273.5	-10	0.154434	8.11256	0.368787	4.33225
454	635.386	37.7301	1	634.378	1							#REF!	#N/A	#N/A					62.6		223		195	213		110	305	245	221	103		455	217	272	0	0	836	0	0	0	0	822	160.72	259.714	-0.692376	0.0500749	13.0038	0.356068	4.48467
530	836.152	26.2099	5	4175.72	1							#REF!	#N/A	#N/A																			176	288	156.45	62.35	123.5	36.25	0	0	0	0	0	232	-10	0.15418	8.11972	0.368787	4.33225
457	934.513	31.087	1	933.506	1							#REF!	#N/A	#N/A					1330	1720			4330	4760					1560	2440	106		671	845	0	0	3005	0	0	1117	2900	0	3035	1124.4	1.43254	0.308013	5.11431	0.471472	3.26544
740	540.067	35.4731	5	2695.3	0	2695.36	0.0568059	21.0755				#REF!	#N/A	#N/A																					0	0	0	0	6460	0	0	338.5							0.495348
461	899.368	45.9075	1	898.361	1							#REF!	#N/A	#N/A									1030	1110	42.8	28.8			525	826	402		24.2	12.6	135	22.5	219.5	672.5	1009	5820	2380	4120	552.9	357.96	0.62722	0.802832	0.953751	0.864367	0.633016
474	740.464	41.4363	1	739.457	1							#REF!	#N/A	#N/A					260	264			216	234		58	448	464	475	621	230	1990	288	408	17.1	0	288	434.95	84.5	0	0	0	206.4	615.5	-1.57632	0.0329491	14.8216	0.345515	4.61533
475	824.968	31.0445	2	1647.92	1							#REF!	#N/A	#N/A					1100	882			2350	2880					977	1780			616	732	492.5	858	1185.5	379.5	553	373.5	288	534.5	1803	1026.25	0.813017	0.419992	3.76759	0.544053	2.64359
476	649.176	39.8593	1	648.168	1							#REF!	#N/A	#N/A					136	164	466	419	207	193	581	512	1190	1040	1580	2370			1270	1620	0	0	14.6	0	0	0	121	0	334.75	1511.67	-2.17498	0.0161786	17.9106	0.294034	5.31602
547	562.657	23.717	3	1684.95	1							#REF!	#N/A	#N/A							1490									19					134.55	1725	377	132	70.4	0	56.6	212	1490	19	6.29317	0.340865	4.67418	0.474014	3.24209
747	475.776	29.8499	2	949.537	0	949.542	0.0050838	5.35395	P		tr|A0A1L8D600|A0A1L8D600_BOTAT	tr|A0A1L8D600|A0A1L8D600_BOTAT	DLLPRISH	#N/A	DLLPRISH		BATXSVMPII		686	272	2.18				23.9	12.1					0.0801		14.2	35	147	487	749.5	80.55	0	772	1030	136	199.236	16.4267	3.60036	0.194441	7.11211	0.382819	4.17007
748	601.303	35.2607	4	2401.18	0	2401.2	0.01347	5.6097	P		tr|A0A1L8D683|A0A1L8D683_BOTAT	tr|A0A1L8D683|A0A1L8D683_BOTAT	#N/A	#N/A	SFGEWRKTDLLNRKSHDNAQ																				57.1	141.5	14.35	447	0	67.75	0	0							0.364246
482	927.138	19.0336	8	7409.04	1					S		#REF!	#N/A	#N/A					4690	1840	3670	4330	17100	20400	617	403			14600	16600	435		579	348	39.45	758	1080	0	85.75	1180	560	107.15	6631.25	6512.4	0.0260915	0.501556	2.99681	0.613348	2.12293
552	578.288	37.6026	2	1154.56	1							#REF!	#N/A	#N/A							20	16.9	49.1	57.7					122						0	0	0	0	0	1715	0	0	35.925	122	-1.76382	0.854672	0.682005	0.898661	0.464042
483	1057.28	19.8408	7	7393.94	1					S		#REF!	#N/A	#N/A					3500	2530	1280	2140	2440	2670	2730	1710			286	197	24.6		306	83	206	30.45	208	219	407.9	0	205	183.5	2375	179.32	3.72732	2.31548e-07	66.3536	0.000104081	39.8263
484	1553.03	52.234	9	13968.2	1							#REF!	#N/A	#N/A					7720	2770	11900	5380	17300	12000	56600	44900	44400	92000	17000		26800		33900	38700	147.1	0	0	188	29.8	513	443	556.5	19821.2	42133.3	-1.08791	0.364889	4.37839	0.494777	3.05591
485	591.36	35.6857	1	590.352	1							#REF!	#N/A	#N/A					123	59	374	450	277	369	317	299	458	413	398	527	263		355	409	144.5	160.5	147	127.5	220	224.5	301.5	188	283.5	403.286	-0.508454	0.362033	4.41252	0.491644	3.08349
486	962.655	19.0761	8	7693.18	1					S		#REF!	#N/A	#N/A					3320	2060	1420	1730	13400	14900	428	248			6040	6870	1190		45.6	93.1	0	0	4240	0	0	1745	0	0	4688.25	2847.74	0.719232	0.233867	6.31032	0.414606	3.82365
759	795.667	21.4602	9	7151.94	0							#REF!	#N/A	#N/A																					1572.5	603	143	3400	0	0	0	625.5
560	627.807	22.2911	2	1253.6	1							#REF!	#N/A	#N/A					534	527					85.1	43							76	15.7	1775	2335	2840	4370	0	233.5	29.7	10.8	297.275	45.85	2.6968	0.126956	8.96347	0.368787	4.33225
487	1345.73	69.4201	5	6723.63	1							#REF!	#N/A	#N/A					187	193	3220	1940	65.6		1420	1370			148						0	0	58.55	0	3840	0	0	380	1199.37	148	3.01861	0.024104	16.1791	0.3156	5.00863
763	1025.25	26.7622	5	5121.23	0							#REF!	#N/A	#N/A																					324.45	3.44	0	45.7	0	0	0	14.4							0.402457
490	676.278	18.1176	3	2025.81	1							#REF!	#N/A	#N/A							94.7	144	853	939			170		79.6	147	464				22.8	50.7	82.95	1202	2245	610	1990	2300	507.675	215.15	1.23856	0.356799	4.47577	0.487851	3.11713
510	952.086	70.1236	3	2853.23	1							#REF!	#N/A	#N/A					791	598	465	279	3340	49.1	1690	212	323	278	63.5		27.1				43	10.7	24.3	91.1	917	732	75.3	958.5	928.013	172.9	2.42421	0.0494409	13.0591	0.356068	4.48467
511	501.354	36.6016	1	500.346	1							#REF!	#N/A	#N/A					221		267		37.3			252			356	490			246	224	2770	1675	2055	3530	5625	181	1456	4470	194.325	329	-0.759616	0.421667	3.75031	0.544262	2.64192
770	1219.83	64.3305	5	6094.1	0							#REF!	#N/A	#N/A																					452	0	0	145.15	0	31.2	0	527
515	652.343	29.7225	2	1302.67	1							#REF!	#N/A	#N/A					114	194		34.8	141	183	127	141	323		2020	4500	588		73	82.5	0	0	236	0	0	53.65	1550	0	133.543	1264.42	-3.2431	0.160533	7.94436	0.368787	4.33225
516	843.11	18.8399	8	6736.82	1					S		#REF!	#N/A	#N/A					2450	1990	1850	2930			162	214	27.8		13.8		1810		1020	1050	956	85.55	359.5	155.75	75.7	406	62.2	20.6	1599.33	784.32	1.02796	0.177846	7.49956	0.373053	4.2823
519	520.523	36.6865	4	2078.06	1							#REF!							57.9		117	117	80	95.2	21.3	64	3880	3650	121	179			691	638	0	16.6	124.85	0	332.5	43.5	227	0	78.9143	1526.5	-4.2738	0.0845835	10.7271	0.356068	4.48467
776	785.843	39.6893	2	1569.67	0							#REF!	#N/A	#N/A																					193	0	102.6	0	31.5	0	0	0							0.368787
521	548.813	50.4872	2	1095.61	1							#REF!	#N/A	#N/A															385		274				1660	0	0	0	0	115.7	148	67.8	0	329.5	-10	0.155972	8.06954	0.368787	4.33225
522	878.096	62.371	4	3508.36	1							#REF!	#N/A	#N/A					3410	5420	272	276	112	34.3	7430	10300	434		33.2				238	1070	829	849	3410	1250.5	517.5	49	0	0	3406.79	443.8	2.94043	0.0398211	13.9989	0.346351	4.60483
524	812.414	50.0623	5	4057.03	1							#REF!	#N/A	#N/A					5740		83.4		490	736		1500							73.2	147	42.4	0	302	283.5	97.4	0	0	442.5	1709.88	110.1	3.95701	0.154641	8.10676	0.368787	4.33225
583	1098.03	69.0802	12	13164.2	1							#REF!	#N/A	#N/A																			131	143	273.5	0	0	42.3	0	0	0	0	0	137	-10	0.149386	8.2569	0.368787	4.33225
525	980.686	21.7576	7	6857.75	1							#REF!	#N/A	#N/A					1060	742	9420	9770	484	730	2410	1780			18.8	252	56.5		4280	5120	788	397	91.9	29.5	0	284	0	0	3299.5	1945.46	0.762136	0.210703	6.76329	0.393809	4.04714
528	1053.19	39.4769	9	9469.6	1							#REF!	#N/A	#N/A					2450	2060					1580	1580					1180		850	710	78.9	118.95	334	573.8	145.5	0	0	0	1917.5	913.333	1.07001	0.158136	8.00969	0.368787	4.33225
788	1130.96	69.8024	6	6779.7	0							#REF!	#N/A	#N/A																					0	0	0	0	0	1290	763	0
588	1042.66	25.8888	5	5208.28	1							#REF!	#N/A	#N/A					392	80.9			15.2				89.7	73.9					285	463	1400.5	1791.5	2270	19650	11320	4390	7174.05	12000	162.7	227.9	-0.486187	0.511442	2.91203	0.621629	2.06469
790	502.762	27.7631	2	1003.51	0							#REF!																							523	263	0	0	0	0	0	0							0.598146
529	590.288	22.971	3	1767.84	1							#REF!	#N/A	#N/A							550	805	253	517	241	195			1080	1170	11.6		132	184	121	163	125	323	215.5	247.5	116	156.5	426.833	515.52	-0.272356	0.989574	0.0455179	0.992811	0.031332
598	695.871	37.3902	4	2779.45	1							#REF!	#N/A	#N/A									535	600							4070				38.3	22.8	37.45	0	170	511.5	373	14.5	567.5	4070	-2.84234	0.48975	3.10026	0.605619	2.178
531	930.396	18.7549	8	7435.1	1					S		#REF!	#N/A	#N/A					5630	5450	199	293	2730	3420	469	350	12.3		4260	5720	1010		182	139	3090	2945	2775	3865	0	61.5	43.8	131.5	2317.62	1887.22	0.296387	0.445491	3.51161	0.564875	2.48048
795	652.343	32.7252	2	1302.67	0							#REF!	#N/A	#N/A																					694	742.5	349.5	808.5	380.5	1605	258	539							0.356068
534	795.389	38.646	2	1588.76	1							#REF!	#N/A	#N/A									378	603			502	506	2670	4030	315				156.5	22.3	82	138.5	195	0	23.3	38.25	490.5	1604.6	-1.70989	0.125625	9.00922	0.368787	4.33225
535	609.336	32.5553	2	1216.66	1							#REF!	#N/A	#N/A					543						485	770							106	118	0	0	181	0	0	0	0	0	599.333	112	2.41986	0.108542	9.64402	0.368787	4.33225
543	566.559	19.0761	3	1696.66	1							#REF!	#N/A	#N/A							518	645	748	734			1180		428	453	1150		54	17.4	0	0	545	0	0	0	0	0	661.25	547.067	0.273479	0.721689	1.4165	0.80046	0.966605
546	926.069	32.2579	6	5550.37	1							#REF!	#N/A	#N/A					1600	2030	119	392					435						971	1280	0	1490	0	0	0	0	0	0	1035.25	895.333	0.209482	0.603856	2.19067	0.700925	1.54329
605	757.151	18.3725	6	4536.86	1					S		#REF!	#N/A	#N/A							37.1	43.1	14.3	13.7	2320	1440							267	321	0	0	0	0	543.6	0	842	18.6	644.7	294	1.13281	0.220561	6.56471	0.403362	3.94305
550	684.752	26.4223	2	1367.49	1							#REF!	#N/A	#N/A					1240	1410	1750	1820	1430	4310	1940	6250	3090		933	1430	870		1490	2070	0	0	18.3	0	5970	0	0	6205	2518.75	1647.17	0.612721	0.10196	9.91571	0.367902	4.34267
802	1038.43	70.0811	1	1037.42	0							#REF!	#N/A	#N/A																					479.5	45.275	20.5	141	0	120.35	56.5	440							0.544053
553	625.346	24.9304	2	1248.68	1							#REF!	#N/A	#N/A					477	268					200	293			11.1	15.3	13		97.9	180	114.15	3.46	432.5	244.5	133.5	0	0	410.5	309.5	63.46	2.28602	0.114968	9.39424	0.368787	4.33225
804	512.276	29.0852	3	1533.81	0	1533.81	-0.0022177	1.44588	P		tr|A0A1L8D683|A0A1L8D683_BOTAT	tr|A0A1L8D683|A0A1L8D683_BOTAT	#N/A	FGEWRKTDLLNR	FGEWRKTDLLNR		BATXSVMPI1																		322.5	0	0	95.3	0	0	0	0							0.977429
555	811.35	49.8261	4	3241.37	1							#REF!	#N/A	#N/A					4990		53.6		186	207		2040							1140	1870	610	0	0	77.6	0	16.3	0	18.8	1495.32	1505	-0.00930923	0.424506	3.72116	0.544316	2.64149
556	1006.86	19.161	7	7040.94	1					S		#REF!	#N/A	#N/A					2120	1660	33.5	49.4	92	23.2	1740	1200	57.7		71.8	32.9	761		428	372	488.5	43.9	51.1	195	489.95	125.5	39.7	265.5	864.763	287.233	1.59008	0.0730586	11.3633	0.356068	4.48467
807	557.238	49.7411	2	1112.46	0							#REF!	#N/A	#N/A																					556.9	186.2	384.5	3855	1324	1310	3500	3960							0.23842
557	1008.46	28.2543	1	1007.46	1							#REF!	#N/A	#N/A					309	138			17			76	238		194	264	115		185	264	0	42.85	274	0	27.3	110	335	0	135	210	-0.63743	0.122522	9.11785	0.368787	4.33225
561	549.473	18.0751	4	2193.86	1							#REF!	#N/A	#N/A							7.09	56.1	434	474			55.9		153		438			13.5	171.4	1380	656.5	0	742	723	28.3	118.1	242.798	165.1	0.556413	0.682099	1.66153	0.765073	1.16297
565	605.67	20.077	3	1813.99	1							#REF!	#N/A	#N/A					547	441	333	450	190	186	24.4		161		1280				514	468	0	0	0	0	0	272	189	0	310.2	605.75	-0.965524	0.862355	0.643139	0.901987	0.447999
623	1533.76	58.7921	1	1532.75	1							#REF!	#N/A	#N/A										658											1049.5	0	0	1005.2	0	0	0	0	658	0	10	0.334283	4.75885	0.471472	3.26544
814	614.162	40.6902	6	3678.93	0							#REF!	#N/A	#N/A																					362	150	0	62.15	0	0	0	0							0.368787
571	1159.61	51.7429	6	6951.62	1							#REF!	#N/A	#N/A					296	46.1	367	97	821	1130	881	3430	2750	7130	13900		13300		20400	18200	0	0	76.2	0	138.5	0	0	96.7	883.513	12613.3	-3.83556	0.0102306	19.901	0.23842	6.22657
574	524.203	17.7114	3	1569.59	1							#REF!	#N/A	#N/A					250		892	682	259	315	22.4	16.2	25.2		1330	1800	325		524	609	0	17.2	68.5	28.8	24.3	0	2200	60.7	348.086	768.867	-1.14329	0.318228	4.97262	0.471472	3.26544
577	1124.04	19.5859	7	7861.22	1					S		#REF!	#N/A	#N/A					333	149	339	440	3910	3790	62.6				7870	7530	81.2				48.8	1660	504	0	0	692	11.9	520	1289.09	5160.4	-2.00113	0.571812	2.42747	0.673292	1.71796
578	706.766	17.1591	2	1411.52	1							#REF!	#N/A	#N/A					119	170	424	446	67.1	74.4	38.2				192	277	129		715	380	577	0	241	80.1	25.7	331.9	942	0	191.243	338.6	-0.824176	0.690283	1.60973	0.771845	1.1247
819	521.716	17.8389	4	2082.84	0							#REF!	#N/A	#N/A																					0	96.1	1225	1478	653.5	140	130	800.5							0.609728
633	1051.87	24.5905	7	7356.05	1							#REF!	#N/A	#N/A											36.3	216							140	148	4755	14.03	66.9	13.3	56.8	3875	12.9	0	126.15	144	-0.190929	0.920749	0.358587	0.946628	0.238205
580	518.764	19.8833	2	1035.51	1							#REF!	#N/A	#N/A					2070	3470					1020	866		16.3	19.8				2060	940	0	0	0	0	0	116	144	131.2	1856.5	759.025	1.29037	0.310885	5.074	0.471472	3.26544
822	954.704	70.0811	4	3814.79	0							#REF!	#N/A	#N/A																					539	0	0	153	0	0	0	137							0.368787
584	557.885	18.6273	3	1670.63	1							#REF!	#N/A	#N/A					252	255	780	1080	350	330	64.6	70.7	100		928	338	437		380	414	0	0	53.2	0	0	141	838	0	397.787	432.833	-0.121814	0.664508	1.775	0.751478	1.24084
587	1377.29	58.5372	5	6881.41	1							#REF!	#N/A	#N/A					1860	1880	784	650			1990	2120	3580	3540	235		4570	419	2500	3540	281	71.95	222	370.5	204	75.3	0	51.6	1547.33	2626.29	-0.76324	0.134463	8.71396	0.368787	4.33225
592	1532.17	62.286	3	4593.49	1							#REF!	#N/A	#N/A					1160	1770	837	1750	1480	312	4100	5440	2460	1120	36		1200		3140	3360	475	0	0	272	213	113	528	504.5	2106.12	1886	0.159261	0.398621	3.9944	0.526227	2.78827
645	1206.86	64.8403	10	12058.5	1							#REF!	#N/A	#N/A													371	314							1091	126	359	729.5	1546	16.1	1277	2170	0	342.5	-10	0.15064	8.2206	0.368787	4.33225
828	1051.87	22.5461	7	7356.04	0							#REF!	#N/A	#N/A																					462	538.5	86.3	225.5	0	107.9	20	0
829	609.337	32.4279	2	1216.66	0							#REF!	#N/A	#N/A																					26.45	16	16	28.2	551.95	0	124	391.5							0.692182
599	948.237	22.8435	7	6630.61	1							#REF!	#N/A	#N/A					981	835	8050	9540	528	901	6010	5550	206		93.4	60.1	762		1820	2400	47.2	1.65	50.9	34	3010	231.5	0	613	4049.38	890.25	2.18542	0.0242664	16.1499	0.3156	5.00863
600	615.557	24.6755	4	2458.2	1							#REF!	#N/A	#N/A					187	150			18.5	132					3290	85.5	1940				62.45	3895	29.7	32.3	291	0	0	10.8	121.875	1771.83	-3.86177	0.197272	7.04933	0.382819	4.17007
603	449.146	25.1666	2	896.278	1							#REF!	#N/A	#N/A					1700	1850	2260	2580	1960	3120	2540	6090	2770		1510	2130	894		1320	2480	92.6	0	104.5	13.2	157.5	140	159.9	129	2762.5	1850.67	0.577929	0.0453192	13.4372	0.356068	4.48467
835	712.844	27.2533	2	1423.67	0	1423.68	0.007681	5.39517	P		tr|A0A1L8D683|A0A1L8D683_BOTAT	tr|A0A1L8D683|A0A1L8D683_BOTAT	GNVNDYEVVYPR	#N/A	GNVNDYEVVYPR		BATXSVMPII1																		0	272	142.5	0	23.7	64	200	28.5							0.368787
604	571.323	62.0073	1	570.316	1							#REF!	#N/A	#N/A					196	32.8				197			221	162	244		203		255	257	4360	369	444	577	0	539.25	148	36.05	141.933	223.667	-0.656137	0.0365168	14.3751	0.345515	4.61533
606	610.822	20.1194	2	1219.63	1							#REF!	#N/A	#N/A					895	781	56.6	83.3	257	282	301	119							20.5		824.5	393.5	76	1718.5	0	0	0	718.5	346.862	20.5	4.08067	0.00850301	20.7043	0.226205	6.45498
609	879.172	23.0373	5	4390.82	1							#REF!	#N/A	#N/A					10.8		109	91.9	351	409	822	563	2130		188	219	1080		530	700	116.6	352.45	884.5	1615	3100	14200	2810	1119.5	336.671	807.833	-1.26272	0.276742	5.57925	0.45097	3.45852
611	1389.73	58.7071	5	6943.63	1							#REF!	#N/A	#N/A					363	187	204	171	104	175	723	459	954	887	56.6		806		277	897	0	258.5	711.5	0	206	122	371	0	298.25	646.267	-1.11561	0.296073	5.28601	0.466964	3.30716
613	962.814	24.718	5	4809.03	1							#REF!	#N/A	#N/A					391	352			21.7	101	972	1540			104		311		1290	1700	3045	0	0	29.3	0	0	0	297.5	562.95	851.25	-0.596576	0.98863	0.0496605	0.992494	0.0327198
616	1017.98	30.2136	2	2033.95	1							#REF!	#N/A	#N/A					2930	2780			2510	3620	11.9	58.7			41.5	19.8			553	532	330.5	64.4	257.5	85.2	0	30.1	40.7	26.9	1985.1	286.575	2.79223	0.0341978	14.66	0.345515	4.61533
621	945.647	23.9294	8	7557.12	1							#REF!	#N/A	#N/A					1530	984	2330		937	2730	1520	1140				39.6	150		95.9	128	0	498.5	0	794	0	0	0	0	1595.86	103.375	3.94837	0.000549962	32.5967	0.0581665	12.3533
625	1159.7	51.7429	3	3476.08	1							#REF!	#N/A	#N/A					129		132	30.4	274	333	331	1890	1510	3900	5620		7940		9890	9280	25.1	136	954.5	21.4	1681	568.5	1350	653.5	445.629	6356.67	-3.83436	0.00900876	20.4534	0.231396	6.35644
845	501.254	35.4731	5	2501.23	0	2501.24	0.00723224	2.89146	P		tr|A0A1L8D683|A0A1L8D683_BOTAT	tr|A0A1L8D683|A0A1L8D683_BOTAT	#N/A	#N/A	LDSFGEWRKTDLLNRKSHDNA		BATXSVMPI1																		216.5	0	0	479.5	0	856	732	0							0.356068
626	891.493	19.6284	8	7123.88	1					S		#REF!	#N/A	#N/A					104	18.4	5250	8110	567	598	1460	1160			23.7	21.7	187				218	0	0	116	99.8	165	321	349	2158.43	77.4667	4.80026	0.0594016	12.262	0.356068	4.48467
850	896.39	25.8888	1	895.383	0	895.39	0.0066557	7.4333	P		tr|A0A1L8D683|A0A1L8D683_BOTAT	tr|A0A1L8D683|A0A1L8D683_BOTAT	DSFGEWR	#N/A	DSFGEWR		BATXSVMPI1																		324	548.5	531	123	71.4	0	0	0							0.488849
627	943.396	21.6301	8	7539.11	1							#REF!	#N/A	#N/A					4040	3160	4310	5170	4940	10200	9140	6060	41	12.2	578	1180	105		108	154	0	626	360	196.35	26.4	0	81.1	105.25	5877.5	311.171	4.23942	2.15153e-05	46.6725	0.00322371	24.9164
852	1018.85	19.6708	7	7124.89	0					S		#REF!	#N/A	#N/A																					378.5	175.5	342.5	157	165	11	579	219
628	538.143	23.8019	1	537.136	1							#REF!	#N/A	#N/A					140	89.7	779	806	529	1060	180	330	2740		2590	3860	401		2300	3120	116	388	56	0	0	44.7	0	121.5	489.212	2501.83	-2.35445	0.024783	16.0585	0.3156	5.00863
854	732.296	18.0751	3	2193.87	0							#REF!	#N/A	#N/A																					449.5	0	0	49.65	0	372	23.1	0							0.406084
855	441.709	24.2082	2	881.404	0	881.41	0.0064686	7.33892	P		P0C6S1|VM1B2_BOTPA	#REF!	TSFGEWR	#N/A	TSFGEWR		BATXSVMPII1																		578	327.5	358.5	631	0	474.5	112	237							0.476914
632	586	16.5831	4	2339.97	1							#REF!	#N/A	#N/A							837	1180	187	224			23		71.5	52.6					0	0	0	0	842	1112.5	247	0	607	49.0333	3.62986	0.0978503	10.0944	0.366252	4.3622
676	1109.12	64.288	11	12189.2	1							#REF!	#N/A	#N/A													2290								0	0	0	0	1420	22.9	1650	0	0	2290	-10	0.334282	4.75887	0.471472	3.26544
634	547.333	33.4289	1	546.325	1							#REF!	#N/A	#N/A					320	463	274	612	233	275	526	665	310	336	406	560	186	624	299	356	72.1	0	0	319.5	17.5	0	68.6	226	421	384.625	0.130368	0.648438	1.88132	0.737906	1.31999
678	486.235	24.8454	1	485.228	1							#REF!	#N/A	#N/A										11.9							1350				0	389	150	0	274	190.8	243	30.3	11.9	1350	-6.82585	0.33583	4.7388	0.472425	3.25667
863	648.675	42.8195	3	1943	0							#REF!	#N/A	#N/A																					0	448.5	67.5	0	244	0	213	0							0.356068
679	859.337	29.0428	1	858.33	1							#REF!	#N/A	#N/A											12.4		369	10300	23.5	32.8			21.7		0	3.74	0	18.4	3060	2195	24.5	488.5	12.4	2149.4	-7.43745	0.312459	5.05207	0.471472	3.26544
638	525.679	36.0918	5	2623.36	1							#REF!	#N/A	#N/A							41.5		1320	790			196	195			46		279	431	0	675.5	39.6	125.15	0	0	0	642.5	717.167	229.4	1.64444	0.513812	2.89195	0.622958	2.05541
640	1252.18	60.0718	11	13762.9	1							#REF!	#N/A	#N/A					8930	8360	3090	1070	2480	3020	10600	12400	14700	15500	295		15100	129	15000	15700	183	0	78.45	0	0	18.8	0	0	6243.75	10917.7	-0.806186	0.31128	5.06849	0.471472	3.26544
687	791.613	49.9536	5	3953.03	1							#REF!	#N/A	#N/A											925						275			45.2	63.6	134.65	81.5	97.8	122.5	98.5	69	115.8	925	160.1	2.53048	0.543494	2.64806	0.6493	1.87555
644	736.08	17.2866	4	2940.29	1							#REF!	#N/A	#N/A					210	163	189	234	173	163	105	57.7	29.8				587		613	587	541.7	230.5	71.9	449.5	29.4	0	0	293.5	161.838	454.2	-1.48878	0.561099	2.5096	0.663286	1.78299
649	978.828	21.5877	7	6844.74	1							#REF!	#N/A	#N/A					161	192	1550	1890	177	236	2080	1640	1620			27.6	2510		408	362	0	0	0	0	1845	205	0	90.5	990.75	985.52	0.00763591	0.421582	3.75118	0.544262	2.64192
871	929.451	24.8454	1	928.444	0							#REF!	#N/A	#N/A																					1800	18.35	0	773.6	0	0	0	0							0.72656
650	507.294	29.2977	2	1012.57	1							#REF!	#N/A	#N/A					159	226	127	13.2	95.9	126		94.8	2340		313	849	487		287	412	0	0	29.65	0	1950	0	0	181.5	120.271	781.333	-2.69964	0.0963914	10.1596	0.364101	4.38779
652	1328.33	69.9724	10	13273.3	1							#REF!	#N/A	#N/A					91.5	10.9	1930	2360	1110		67.1	344									0	0	199.5	0	31.2	292.5	0	47.75	844.786	0	10	0.044583	13.5083	0.355923	4.48644
653	490.241	20.5018	2	978.467	1							#REF!	#N/A	#N/A					344	379			627	679				14.6			16.7		1430	1570	128.5	194.5	180	190.7	225	520.5	152	221	507.25	757.825	-0.579168	0.645769	1.89923	0.736267	1.32965
654	966.789	47.4844	5	4828.91	1							#REF!	#N/A	#N/A						2970						2690									132.5	447	101.2	57.1	0	546.5	35.1	304.5	2830	0	10	0.149518	8.25306	0.368787	4.33225
700	1038.66	69.3776	3	3112.94	1							#REF!	#N/A	#N/A										836									1280	364	0	0	37.85	0	2560	0	0	174	836	822	0.0243645	0.605375	2.17975	0.701781	1.53798
662	824.69	43.5232	6	4942.09	1							#REF!	#N/A	#N/A					441	393						282							731	627	983	29.985	250	12.1	0	0	0	43.6	372	679	-0.868109	0.821514	0.853852	0.8752	0.578927
665	1153.72	69.8874	11	12679.9	1							#REF!	#N/A	#N/A					628		580	531	248		144	320			98.3						0	163	24.4	2270	191.35	15.7	0	0	408.5	98.3	2.05507	0.00566527	22.4678	0.199729	6.99559
667	657.823	27.1683	2	1313.63	1							#REF!	#N/A	#N/A								20.1			11.1		379		885	1070	858				203	47.75	103.55	16.9	0	0	15.2	51.5	15.6	798	-5.67677	0.031669	14.9937	0.345515	4.61533
885	798.91	24.9304	2	1595.8	0	1595.81	0.008371	5.2456	P		tr|A0A1L8D600|A0A1L8D600_BOTAT	tr|A0A1L8D600|A0A1L8D600_BOTAT	#N/A	#N/A	SKTLTSFGEWRER		BATXSVMPII1																		182.5	326	259	370.5	293	389.5	246	359.5							0.438449
668	701.565	19.331	3	2101.67	1							#REF!	#N/A	#N/A							10.7		166	154			3810		2830	3410	871		562	615	60.7	678	12	158.5	0	0	12.1	492	110.233	2016.33	-4.1931	0.0194427	17.1124	0.307817	5.11707
669	860.594	20.7142	3	2578.76	1							#REF!	#N/A	#N/A					155	98.8					46.8	51.3	4200		144	237	2800		258	204	0	0	13.4	449	625	1000	0	75.6	87.975	1307.17	-3.89321	0.120488	9.19055	0.368787	4.33225
670	1159.53	52.0641	3	3475.56	1							#REF!	#N/A	#N/A					80.7	44	211	61.9	413	486	350	1630	1090	2960	3600		4840		7890	6310	0	299	206	57.35	467.5	931.5	74	119.5	409.575	4448.33	-3.44107	0.0142304	18.4678	0.27038	5.68025
671	633.58	19.8408	3	1897.72	1							#REF!	#N/A	#N/A							637	779	703	893			99.1	21.8	88.1	190	278				66.3	4430	364.5	1880	14.6	0	0	2790	753	135.4	2.47542	0.0700492	11.546	0.356068	4.48467
672	476.766	28.3393	2	951.517	1							#REF!	#N/A	#N/A					474	413	15.3	39.4	522	610		33.3	28.5		132	167	12.8	19.3	64	56.1	0	133.5	121.5	318	509	733	419	146	301	68.5286	2.13499	0.0498145	13.0264	0.356068	4.48467
893	456.241	20.1194	3	1365.7	0	1365.71	0.007663	5.61101	P			#REF!	#N/A	#N/A	GVVRDHSEINLQ		BATXSVMPII1																		0	0	0	24.8	0	0	340	86.65							0.368787
894	928.459	42.2248	2	1854.9	0							#REF!	#N/A	#N/A																					36.1	1575	323.5	1720	264	21.7	141	864.5							0.35352
675	1044.72	18.4999	7	7305.96	1					S		#REF!	#N/A	#N/A					3280	2640	173	401	1530	1350	648	294			1240	133	31.3		169	167	3560	0	0	0	0	2300	0	0	1289.5	348.06	1.8894	0.0268173	15.7158	0.328011	4.84112
677	516.287	30.4685	2	1030.56	1							#REF!	#N/A	#N/A					2160	2760			6200	7310	12.1	15.9		89	3150	4680	30.2		1000	1360	2965	96.9	0	131.5	47.4	1176	110	864.5	3076.33	1718.2	0.840314	0.416747	3.80128	0.542983	2.65213
897	554.281	23.3771	2	1106.55	0							#REF!	#N/A	#N/A																					481.5	162	262	507	631.5	21.5	207.25	653							0.368787
682	524.534	19.2035	4	2094.11	1							#REF!	#N/A	#N/A					62.1	40.3	72.5	77.8	331	295	400	308	101		41.1				250	98.8	139.5	34.8	396	0	0	0	0	0	198.338	122.725	0.692528	0.0410644	13.8653	0.346351	4.60483
900	525.466	18.6273	4	2097.83	0							#REF!	#N/A	#N/A																					0	357.5	62.45	0	0	0	0	0							0.511765
901	547.262	32.5553	1	546.255	0	546.255	0.000368266	0.674164				#REF!	#N/A	#N/A																					0	0	0	0	0	0	0	300							0.226205
902	516.944	38.4336	6	3095.62	0	3095.64	0.014833	4.79158	P		tr|A0A1L8D600|A0A1L8D600_BOTAT	tr|A0A1L8D600|A0A1L8D600_BOTAT	EVWSKKDLIKVEKDSSKTLTSFGEWR	#N/A	EVWSKKDLIKVEKDSSKTLTSFGEWR		BATXSVMPII1																		94.55	61.1	228	0	0	0	0	0							0.49669
683	533.757	20.5018	2	1065.5	1							#REF!	#N/A	#N/A					288	282	22.9		573	647				197	48.9	35.5			1240	1410	218.5	213	76.45	0	0	379	22.8	415	362.58	586.28	-0.69329	0.552185	2.57916	0.654037	1.84398
688	427.256	32.5128	1	426.249	1							#REF!	#N/A	#N/A					568	275	33.7	18.8	59.4	35.8	857	714		474	2060	2930	310		746	1100	23.4	282	108	0	0	0	0	0	320.212	1270	-1.98773	0.126617	8.97507	0.368787	4.33225
691	514.196	27.9756	1	513.189	1							#REF!	#N/A	#N/A					378	161	369	355	969	365	124	124	287		528	702	174		255	337	732.5	151.95	1011	1433.5	0	0	0	118.35	355.625	380.5	-0.0975397	0.594928	2.25536	0.692182	1.5978
693	1391.51	51.9978	2	2781	1							#REF!	#N/A	#N/A							26.6		48.2	187	10.1	19.4	32.3	18.6	1940		600		2230	2740	332.5	0	0	0	0	0	0	34.45	58.26	1260.15	-4.43495	0.0444539	13.5209	0.355923	4.48644
726	1379.9	70.251	1	1378.89	1							#REF!	#N/A	#N/A									14.6								121				0	0	10.9	0	770.5	993	1990	0	14.6	121	-3.05097	0.397383	4.0079	0.525355	2.79547
695	1039	19.4584	7	7265.96	1					S		#REF!	#N/A	#N/A					3450	2380	18.3		39.4		388	134									58	0	253	140.5	98.35	0	0	248.5	1068.28	0	10	0.11336	9.4554	0.368787	4.33225
697	495.183	70.0811	1	494.176	1							#REF!	#N/A	#N/A					180	166	238	222	173		215	198	38.4	29	16.6						0	45.25	0	0	0	0	4510	0	198.857	28	2.82823	2.92857e-05	45.3334	0.00405058	23.9248
699	502.675	28.8915	5	2508.34	1							#REF!	#N/A	#N/A					302	342		192	1520	434			274			38.4	11.3		684	916	196	0	27.45	173.7	381	279	155	200	558	384.74	0.536381	0.629025	2.01332	0.724064	1.40223
701	597.338	49.4862	1	596.331	1							#REF!	#N/A	#N/A					270	138	380	277	150	199	223	711		69.3	356		211		291	392	901.5	1054.5	1018	917	0	59.05	51.7	337	293.5	263.86	0.153588	0.168059	7.74538	0.368787	4.33225
706	913.453	39.5619	2	1824.89	1							#REF!	#N/A	#N/A									2570	3440					814	1420	2900				257.6	12.4073	176.5	0	0	853	0	289.5	3005	1711.33	0.812244	0.864262	0.633544	0.903449	0.440963
919	899.44	27.9756	1	898.433	0							#REF!	#N/A	#N/A																					0	11	0	0	0	721	361	380.5							0.503444
707	700.285	18.6273	3	2097.83	1							#REF!	#N/A	#N/A							189	266	870	849					25.1	22	10.3				1765	119.45	697.5	27.5	902	394	22.8	1785	543.5	19.1333	4.82812	0.0670147	11.7383	0.356068	4.48467
709	657.919	15.1999	3	1970.74	1							#REF!	#N/A	#N/A							1870	1490	1850	2120			577		328	449	1190		57.7		0	495.5	358.5	0	65.4	172	191	0	1832.5	520.34	1.81629	0.141641	8.48811	0.368787	4.33225
742	794.4	37.7726	2	1586.79	1							#REF!	#N/A	#N/A									3800	4680					1430	2060					85.9	971	0	309	115.05	23.1	0	0	4240	1745	1.28084	0.424195	3.72434	0.544316	2.64149
710	1159.78	52.5315	4	4635.1	1							#REF!	#N/A	#N/A					135		22.5		267	172	659	686	198	1820	5820		2380		3870	4370	248	353.5	449.5	212.5	68.2	467	739	297	323.583	3076.33	-3.249	0.0204521	16.8926	0.311635	5.06354
744	1219.92	64.3305	5	6094.57	1							#REF!	#N/A	#N/A													1590								101.05	329	637.5	3945	3511.5	4270	5950	3305	0	1590	-10	0.334281	4.75888	0.471472	3.26544
712	895.629	21.2903	8	7156.97	1							#REF!	#N/A	#N/A					1730	1490		13.1			235	232				25.6					367	158.5	2675	168.8	0	225.45	0	116.7	740.02	25.6	4.85335	0.0926454	10.3318	0.360371	4.43251
713	471.307	59.3258	1	470.3	1							#REF!	#N/A	#N/A					554	526		15.6	405	163	232	363	1110	908			551		554	630	192	65.15	86.8	357	0	0	0	0	322.657	750.6	-1.21804	0.291427	5.3547	0.462069	3.35293
714	925.27	19.8408	4	3697.05	1							#REF!	#N/A	#N/A					1720	942	590	1130		271	1090	938			217	141	27.7				238	104.8	136.5	343.5	412	0	313	914.5	954.429	128.567	2.89212	0.00111231	29.5377	0.10526	9.77738
715	940.092	22.7586	7	6573.6	1							#REF!	#N/A	#N/A					227	240	3040	3710	291	676	3490	3070	278		36.5	58	703		1350	1840	11.3	462	41.8	0	0	0	0	23.75	1843	710.917	1.3743	0.0534272	12.7224	0.356068	4.48467
716	992.262	19.7133	7	6938.79	1					S		#REF!	#N/A	#N/A					1360	810	310	573	864	731	2280	1830	21.9		76.2	73.5	314		1160	674	164.5	14.9	577.5	0	0	135.8	0	0	1094.75	386.6	1.50169	0.0123888	19.0697	0.253303	5.96359
753	1533.27	59.2408	2	3064.52	1							#REF!	#N/A	#N/A									357												751.5	101.55	47.6	1529.5	51.5	0	0	201.4	357	0	10	0.334281	4.75888	0.471472	3.26544
718	554.281	20.077	2	1106.55	1							#REF!	#N/A	#N/A					871	714	73.8	76	251	273	282	120							17.1		387	154	469	0	0	1425	0	275	332.6	17.1	4.28172	0.00780508	21.0762	0.226205	6.45498
719	451.752	23.1647	4	1802.98	1							#REF!	#N/A	#N/A					1750	2020	148		415	850	917	730	57			19.4			145	234	0	0	0	0	0	0	1720	0	975.714	113.85	3.09932	0.00761349	21.1842	0.226205	6.45498
721	482.135	26.5498	1	481.128	1							#REF!	#N/A	#N/A					974	1370	1170	1290	1130	1430	1330	1990	2640		1070	1640	1140		1250	1900	584	725	20.3	629	33.1	0	0	111	1335.5	1606.67	-0.266691	0.703094	1.52987	0.783734	1.05831
722	915.4	30.8933	1	914.393	1							#REF!	#N/A	#N/A								39.4	45	30.8					829	1320	736				929	0	0	69.05	0	0	0	0	38.4	961.667	-4.64636	0.0832681	10.7952	0.356068	4.48467
724	1038.84	70.166	2	2075.67	1							#REF!	#N/A	#N/A					17.1				288		847	22.9	53	116							0	140	192	0	1051	365	280	0	293.75	84.5	1.79757	0.259553	5.85775	0.436762	3.59755
725	974.4	27.6782	1	973.393	1							#REF!	#N/A	#N/A					529	456	900	816	951	1420	492	267	553		307	440	288		479	590	305.5	0	1070.5	0	0	500	0	0	728.875	442.833	0.718908	0.0216081	16.6538	0.3156	5.00863
727	587.262	34.982	1	586.255	1							#REF!	#N/A	#N/A										10.9			56.5	70.7	1790	2580	321				152	708.7	823	18.15	0	747.5	0	170	10.9	963.64	-6.46609	0.112877	9.47396	0.368787	4.33225
771	913.39	25.2515	5	4561.91	1							#REF!	#N/A	#N/A										45.9	39.4	133	520						42.9	32.6	0	0	0	0	253	0	0	0	72.7667	198.5	-1.44779	0.487102	3.1238	0.602759	2.19857
772	706.887	40.3079	2	1411.76	1							#REF!	#N/A	#N/A									242	230					66.3	41	1550				231	165	317	187	740.5	17.5	355	214.5	236	552.433	-1.22701	0.460251	3.37006	0.578694	2.37551
947	1028.76	34.8121	9	9249.8	0							#REF!	#N/A	#N/A																					816	146.5	0	431.15	1151	186	787.5	929.5
732	1070.59	24.2082	6	6417.5	1							#REF!	#N/A	#N/A					144	73.4	385			34.9	6000	8420	887		551	1320	2330		5700	7590	0	0	0	172	0	0	16.4	0	2509.55	3063	-0.287517	0.793009	1.00722	0.855327	0.678679
733	590.566	19.6708	3	1768.68	1							#REF!	#N/A	#N/A					43.8	35.1	629	887	1040	1120			142	29.5	1140	1220	560		157	57.3	0	0	218.5	0	0	13	278	0	625.817	472.257	0.406167	0.821656	0.8531	0.8752	0.578927
779	739.486	27.8057	5	3692.4	1							#REF!	#N/A	#N/A					1660										86.4	145	148		54.7	80.9	672	0	0	275.5	0	0	0	0	1660	103	4.01047	0.498667	3.02189	0.612016	2.13237
951	1109.15	63.0746	11	12189.6	0							#REF!	#N/A	#N/A																					129	472.5	2925	28.3	0	2510	57.1	59.5
734	1388.23	60.2842	2	2774.45	1							#REF!	#N/A	#N/A					128	284	32.3	28.6	296	120	233	205	790	25.8			205		222	145	0	5.18	176.6	57.4	2450	0	0	21.6	165.863	277.56	-0.742812	0.941099	0.263646	0.961901	0.168694
736	1383.59	57.8337	5	6912.93	1							#REF!	#N/A	#N/A					271	23.2						188	14.2	45.4	513		443		864	249	58.45	147.5	128.5	59.05	99.55	0	134	259	160.733	354.767	-1.1422	0.10416	9.82297	0.368787	4.33225
737	679.412	39.6893	1	678.404	1							#REF!	#N/A	#N/A					139	150	155	166	132	162	131	124	240	200	179	270	140	463	156	220	77.7	84.85	1016	58.8	1980	791.5	1040	717	144.875	233.5	-0.688614	0.0293958	15.3171	0.334517	4.75582
745	1271.48	51.9129	1	1270.47	1							#REF!	#N/A	#N/A					22.8		67.1	34.3	19.9	146	714	1690	1600	2890	610		1990		2210	2390	0	0	0	0	268	371	0	0	384.871	1948.33	-2.33979	0.0250954	16.0041	0.3156	5.00863
746	534.62	32.4704	3	1600.84	1							#REF!	#N/A	#N/A									6450	8110				95.3	3770	5280			103	68.6	239.5	242	39	400.5	0	136.8	20.3	0	7280	1863.38	1.96602	0.649688	1.87295	0.738151	1.31855
749	1288.5	25.0816	1	1287.49	1							#REF!	#N/A	#N/A					1380	1470	1830	2330	1930	1340	2150	3890	1320		679	1100	371		1070	1300	0	7.2	74.3	127.1	484	0	76.2	123.5	2040	973.333	1.06756	0.00228943	26.4027	0.135314	8.68659
750	562.024	23.2072	4	2244.07	1							#REF!	#N/A	#N/A					587	614	750	1320	1010	1970	314	205					59.4		94	145	0	290	80.9	0	70.1	68.4	698	24.2	846.25	99.4667	3.0888	0.00149678	28.2484	0.117009	9.31781
965	533.757	18.9673	2	1065.5	0							#REF!	#N/A	#N/A																					1840	46.1	0	241	0	0	0	0							0.368787
796	923.283	19.7983	4	3689.1	1							#REF!	#N/A	#N/A					285	27.9	56	68.7	119	128	55.8	16.7									0	0	0	0	3250	584	190	0	94.6375	0	10	0.00855508	20.6778	0.226205	6.45498
755	1009.3	36.2617	6	6049.76	1							#REF!	#N/A	#N/A											5640	6340			7830	12200	2270				160	1.92	83.75	81.15	14.6	0	39.9	302	5990	7433.33	-0.311453	0.513368	2.89571	0.622958	2.05541
799	1100.17	21.4602	7	7694.17	1							#REF!	#N/A	#N/A									176	186											0	0	80.45	19.4	0	0	1350	281.5	181	0	10	0.131947	8.79599	0.368787	4.33225
756	1152.32	38.561	8	9210.5	1							#REF!	#N/A	#N/A					251						2510	2750					1270		1610	1910	0	30.15	722.5	1593.6	50.5	156	516	486	1837	1596.67	0.202288	0.864759	0.631051	0.903449	0.440963
973	1115.06	44.1842	2	2228.12	0	2228.11	-0.000656	0.294419	P		tr|A0A1L8D683|A0A1L8D683_BOTAT	#REF!	#N/A	#N/A	KSHDNAQLLTSTDFNGPTIGL		BATXSVMPI1																		511.5	63.4	0	493	124	0	0	128							0.555287
762	630.775	41.8612	2	1259.53	1							#REF!	#N/A	#N/A					95.4	42.1	252	34.8	171	199			304	420	217	300			296	125	152	0	70.5	196.35	19.8	11.3	290	163.5	132.383	277	-1.06516	0.112285	9.49678	0.368787	4.33225
803	1140.66	59.2408	5	5698.27	1							#REF!	#N/A	#N/A										545											0	379	211	712	0	10.8	0	0	545	0	10	0.344689	4.62573	0.475817	3.2256
767	526.292	20.8416	4	2101.14	1							#REF!	#N/A	#N/A					855	748	90.2	98.7	231	315	937				23.1	25.4			188	229	269.65	149.5	450.5	53.65	0	19.55	0	60.45	467.843	116.375	2.00724	0.0230176	16.3794	0.3156	5.00863
977	694.332	24.8029	1	693.324	0	693.331	0.006429	9.27263	P		tr|A0A1L8D600|A0A1L8D600_BOTAT	#REF!	FGEWR	#N/A	FGEWR		BATXSVMPI1, BATXSVMPII1																		1235	52.45	0	178	15.1	0	0	195.9							0.310586
979	587.284	29.2977	4	2345.11	0							#REF!	#N/A	#N/A																					276.5	0	0	30.4	0	0	0	0							0.443307
806	998.506	33.8537	2	1995	1							#REF!	#N/A	#N/A							1110	1870													127	60.2	78.7	59.7	68.65	0	0	69.75	1490	0	10	0.164471	7.83911	0.368787	4.33225
981	1203.73	58.7921	4	4810.9	0							#REF!	#N/A	#N/A																					0	0	0	0	0	330	82.3	0							0.376051
982	993.764	70.166	3	2978.27	0							#REF!	#N/A	#N/A																					0	0	36.2	92.6	0	0	0	0							0.39851
768	750.223	27.3807	1	749.216	1							#REF!	#N/A	#N/A					69.6	16.4	10.7		32.6	16	101	81.2	1610	224	618	846	75.3		797	1120	105.65	32.3	73.65	53.2	89.1	129.95	61.7	107.5	46.7857	755.757	-4.01378	0.00683662	21.6516	0.215653	6.66244
769	1378.98	64.4155	5	6889.89	1							#REF!	#N/A	#N/A					3290	2250	1700	1650	2150	1960	3460	3600	6510	4740	181		2440	472	4040	4900	0	0.387	0	0	32.7	185.5	40.6	0	2507.5	3326.14	-0.4076	0.67079	1.73414	0.755216	1.21929
773	723.864	28.6791	4	2891.43	1							#REF!	#N/A	#N/A					1070	842	99.7	71.4	317	402	78.5	233	75.7		348	464	62.2		20.6		181.5	596	357.5	5490	165	1008	1040	4875	389.2	194.1	1.00371	0.0896129	10.4763	0.360371	4.43251
986	695.018	31.9793	3	2082.03	0							#REF!	#N/A	#N/A																					0	38.95	117.2	509.5	458	0	661	778							0.471472
778	733.892	33.9387	2	1465.77	1							#REF!	#N/A	#N/A								16.6	89.7	160			478	187	44	43	227				359	0	739	26.2	0	2625	0	309	88.7667	195.8	-1.14129	0.180792	7.42821	0.373472	4.27742
815	1087.94	32.4279	8	8695.48	1							#REF!	#N/A	#N/A															1420	2010					729.5	413	375.5	692.5	542	40	442	1080	0	1715	-10	0.156272	8.06118	0.368787	4.33225
781	1087.92	70.1236	3	3260.74	1							#REF!	#N/A	#N/A					868	790	993	705	3410		2250	251	642	393	49						0	0	0	177.35	1770	0	0	355	1323.86	361.333	1.87335	0.0248397	16.0485	0.3156	5.00863
818	539.759	20.3318	2	1077.5	1							#REF!							482	738					77.6				16.3				18.8		127	0	31.15	0	0	0	0	0	432.533	17.55	4.62327	0.142979	8.44729	0.368787	4.33225
993	951.164	61.7949	4	3800.63	0							#REF!	#N/A	#N/A																					902.5	0	186.8	37.05	0	29.2	0	29.9							0.514342
782	1246.28	69.675	10	12452.8	1							#REF!	#N/A	#N/A					1560	2460	363	76.4	78		43.2	435									1428	877.5	160	1995	0	0	0	1290	716.514	0	10	0.0690283	11.6097	0.356068	4.48467
783	588.493	38.6035	5	2937.43	1							#REF!	#N/A	#N/A					42.4				214	390	274	293	77.8	117					419	466	1610	264	1925	3685	21.8	295.5	0	366	242.68	269.95	-0.153637	0.849409	0.708832	0.89694	0.472365
786	679.316	41.139	2	1356.62	1							#REF!	#N/A	#N/A					783	793	397		81.8	102	29.5				255	313					0	0	0	0	118	25	0	0	364.383	284	0.359566	0.141938	8.479	0.368787	4.33225
789	817.67	37.2628	4	3266.65	1							#REF!	#N/A	#N/A					1720	729			194	262	30.4	551									83.35	421	118.6	0	58.2	155	61.5	129.5	581.067	0	10	0.053004	12.7569	0.356068	4.48467
1000	547.53	21.5452	4	2186.09	0	2186.1	0.00619483	2.83374	P		tr|A0A1L8D683|A0A1L8D683_BOTAT	#REF!	#N/A	#N/A	FGEWRKTDLLNRKSHDNA																				49.2	20.2	38.4	0	64	0	181	174							0.479752
791	1159.69	51.0632	6	6952.12	1							#REF!	#N/A	#N/A					137	60.2	510	73.8	610	1030	2230	1130	3400	3480	18100		3250		1370	1050	15.4	428.5	161.5	0	0	100.7	0	224	722.625	5108.33	-2.82153	0.164267	7.84449	0.368787	4.33225
826	457.232	26.9746	2	912.449	1							#REF!	#N/A	#N/A															212	332	189				559	15.5	403.5	0	0	3595	0	0	0	244.333	-10	0.0715952	11.4512	0.356068	4.48467
832	599.06	37.9	4	2392.21	1							#REF!	#N/A	#N/A									64.1	88.3			125	152					103	90.4	0	89.8	0	0	0	630.7	0	0	76.2	117.6	-0.626025	0.153505	8.13878	0.368787	4.33225
794	828.515	44.7366	1	827.508	1							#REF!	#N/A	#N/A					121		200	126	133	117		323	251	180	187	308	116		172	141	43.7	231.5	183.5	110.35	57.25	340.5	56.4	0	170	193.571	-0.187331	0.407791	3.89562	0.535109	2.71558
797	840.574	18.2025	9	7556.1	1					S		#REF!	#N/A	#N/A					3880	2300	2530	3360	2240	3310	4710	3020			79.9	43.1	43.8		142	121	96.1	170.7	333	3365	2165	3490	4070	2030	3168.75	85.96	5.2041	5.61591e-08	72.5058	5.04871e-05	42.9682
1006	557.975	14.3688	4	2227.87	0							#REF!	#N/A	#N/A																					0	1271.5	270.5	18.9	3135	111.5	1070	75							0.368787
837	743.397	31.3844	2	1484.78	1							#REF!	#N/A	#N/A								17.2	59.9	77.1	28.8		26.4	22.2			2200		57	64.4	31.6	110.55	154	0	0	415	106	91.2	45.75	474	-3.37304	0.333657	4.767	0.471472	3.26544
839	707.095	35.2607	2	1412.18	1							#REF!	#N/A	#N/A					33.5	49.7			131	195	78.6	87.6	67.5	54.2					136	156	0	118	286.5	0	0	22.95	44.6	0	95.9	103.425	-0.108982	0.5474	2.61695	0.652674	1.85303
800	928.462	38.5185	2	1854.91	1							#REF!	#N/A	#N/A													289	387	1350	2520	3190		298	304	0	12.7	0	0	0	1785	20.6	45	0	1191.14	-10	0.0276456	15.5837	0.329253	4.8247
801	669.362	26.4223	2	1336.71	1							#REF!	#N/A	#N/A					200				124	304										19.7	790.5	0	0	301.5	0	0	605	777.5	209.333	19.7	3.40953	0.0900983	10.4528	0.360371	4.43251
842	1533.18	60.5815	1	1532.18	1							#REF!	#N/A	#N/A															116		144		164	98.4	43.7	0	44.5	165	513	23.9	265	62.2	0	130.6	-10	0.0230168	16.3796	0.3156	5.00863
805	526.569	40.6477	7	3678.93	1							#REF!	#N/A	#N/A					163	188	178	49.2	1480	2180			231	350					576	850	0	424.5	311	0	28.35	244	266	19.2	706.367	501.75	0.493449	0.389379	4.09628	0.517828	2.85814
844	885.653	43.4807	4	3538.58	1							#REF!	#N/A	#N/A					276	271						42.3									1224.5	182.5	0	1049	1343	544	3240	1670	196.433	0	10	0.115641	9.36887	0.368787	4.33225
849	560.25	56.8327	1	559.243	1							#REF!	#N/A	#N/A									51.4	55					141		838				9820	174.5	0	4215	207	0	0	952.5	53.2	489.5	-3.20181	0.312377	5.05322	0.471472	3.26544
811	924.883	16.6681	8	7391	1							#REF!	#N/A	#N/A					1550	1180	1140	1750	1350	2110	703	704			608	1380			673	782	29.75	104	93.9	31.2	513	31.2	26.3	95.3	1310.88	860.75	0.606864	0.00349312	24.5679	0.157016	8.04056
1017	1378.99	65.6289	5	6889.89	0							#REF!	#N/A	#N/A																					1280	144.95	21.5	1360	112	0	0	66.55
812	914.461	32.8952	2	1826.91	1							#REF!	#N/A	#N/A					460	377	3250	7040	1920	2740	493	1120	4450	5020	621	1050	1290		1010	1200	960.5	218	233	760	1170.5	0	678	937.5	2175	2091.57	0.0564281	0.742162	1.29501	0.817151	0.876975
813	929.892	38.561	6	5573.31	1							#REF!	#N/A	#N/A									14.4	22.2			5730	6210					5750	6660	0	197	109.5	0	10.1	0	11.3	15.3	18.3	6087.5	-8.37786	0.0196725	17.0614	0.307817	5.11707
816	565.68	35.2607	5	2823.37	1							#REF!	#N/A	#N/A					93.3	135	3.46		342	523	236	253	76	191					420	401	0	122.9	89.55	0	600	138.5	1020	0	226.537	272	-0.263859	0.508173	2.93988	0.619333	2.08075
820	634.317	22.5036	2	1266.62	1							#REF!	#N/A	#N/A					484	493	47.9	39.9	53.7	48.5	214	176	958	21.9	118	133	39.7		226	305	0	1806	0	783	0	1000	0	0	194.625	257.371	-0.403155	0.817802	0.873518	0.8752	0.578927
1022	609.643	44.524	9	5477.72	0							#REF!	#N/A	#N/A																					124.5	46.95	0	186.5	17.9	445	410	0
821	590.251	18.0751	3	1767.73	1							#REF!	#N/A	#N/A							37	48.7	245	303			27.3		118	102	335				0	160	1890	0	2510	600.5	1110	619.5	158.425	145.575	0.122037	0.915972	0.381176	0.943248	0.253739
823	826.24	19.9257	9	7427.09	1					S		#REF!	#N/A	#N/A					2270	1280	1880	2790	2350	3330	5110	3630			240	227	29.7			10.8	0	0	0	0	644	0	0	0	2830	126.875	4.47932	1.30952e-05	48.8289	0.00214048	26.6949
824	549.273	18.3725	3	1644.8	1							#REF!	#N/A	#N/A					84.8	258	1210	1550	608	705			742		723		28.3		214	22.2	13.2	0	0	0	0	559.35	582	0	735.967	345.9	1.08929	0.175488	7.55753	0.37265	4.28699
868	1037.86	18.1176	7	7257.96	1							#REF!	#N/A	#N/A					58.7	66.2	2950	4840	25	34.4		32.3		291						10.8	86.2	359	121	19.35	66.3	245	225	137	1143.8	150.9	2.92217	0.164982	7.82564	0.368787	4.33225
825	681.339	25.2515	4	2721.33	1							#REF!	#N/A	#N/A					832	1280			221	530	66.3	191				20.2	42.6				254.5	879	807	184	96.5	0	0	0	520.05	31.4	4.04981	0.0349551	14.5649	0.345515	4.61533
870	723.437	41.3938	1	722.43	1							#REF!	#N/A	#N/A					87.6	97.6			105	104		13.2	179	136	115	165	74.8	245	109	149	0	0	331.5	0	16.5	3395	968	16.05	81.48	146.6	-0.847367	0.00232661	26.3328	0.135314	8.68659
1032	583.315	39.9442	6	3493.85	0							#REF!	#N/A	#N/A																					0	17.75	37.5	0	126	349	239	66.6							0.356068
830	550.244	45.44	2	1098.47	1							#REF!	#N/A	#N/A					680	1070	1150	991	534	518	236	1600	613	464	1160	2040	466		726	21.2	0	0	0	0	892	44.15	0	0	847.375	784.314	0.111569	0.575104	2.40254	0.674958	1.70723
833	1131.04	69.8024	6	6780.2	1							#REF!	#N/A	#N/A							2670	2210	38.7			712									36.25	447.95	540	0	240	278	79.8	171	1407.67	0	10	0.0933728	10.2978	0.360371	4.43251
841	591.284	21.0353	4	2361.11	1							#REF!	#N/A	#N/A					590	564				241	80.1			25.7	633	30.8	942				62.1	0	84.55	329	108	0	0	765.5	368.775	407.875	-0.145386	0.896069	0.476587	0.928605	0.321689
843	633.873	20.3318	2	1265.73	1							#REF!	#N/A	#N/A					265	230	183	32.7	323	386	38.2				463	32.6			502	535	448.5	0	20.2	1201.5	31.5	0	276	619	208.271	383.15	-0.879444	0.929795	0.316128	0.954208	0.203571
851	595.314	21.97	2	1188.61	1							#REF!	#N/A	#N/A					283	279	72.5	71.4	215	229	416	325		204		75.3			62.4	40.8	0	437.5	297.5	0	228	196	355	0	236.363	95.625	1.30554	0.00174039	27.5935	0.12814	8.92317
881	798.856	40.9027	4	3191.4	1							#REF!	#N/A	#N/A					3660	2430						29.3							278	317	0	0	0	0	16.2	894	162	13.45	2039.77	297.5	2.77744	0.19991	6.99165	0.384959	4.14585
853	1075.56	52.1915	3	3223.66	1							#REF!	#N/A	#N/A					2620	181	3380	203	2810	1730	20000	19300	3440	19200	4390		14300	48.1	12300	11700	90.65	0	0	153	0	0	17.9	1535	6278	9339.73	-0.573076	0.633261	1.98417	0.725687	1.3925
888	1382.09	57.8762	1	1381.08	1							#REF!	#N/A	#N/A															322		17.2		24.3		0	0	348.5	0	0	99.95	0	0	0	121.167	-10	0.26692	5.7362	0.442727	3.53864
857	1111.29	32.2579	5	5551.39	1							#REF!	#N/A	#N/A					374	418		135					428						146	264	0	0	65.7	0	21.4	932	521	812.5	309	279.333	0.145619	0.898627	0.464206	0.930184	0.314313
858	1773.71	26.4223	2	3545.4	1							#REF!	#N/A	#N/A					1620	1950	2420	3190	1960	1480	3130	5110	2360		504	889	1050		1380	2110	1485	112	447	584	18.1	11.6	0	131	2607.5	1382.17	0.915736	0.00979322	20.0907	0.23842	6.22657
859	1258.26	57.8337	11	13829.8	1							#REF!	#N/A	#N/A					475							272	213		113		528		747	262	384	223	484	0	17.2	0	0	170	373.5	372.6	0.00348057	0.25312	5.96674	0.429349	3.6719
861	646.584	19.5009	3	1936.73	1							#REF!	#N/A	#N/A							411	665	472	493			201	30.3	176	193	393				0	315	140	0	0	83.7	180	0	510.25	198.66	1.3609	0.261717	5.82168	0.438449	3.58081
865	631.325	37.0504	2	1260.64	1							#REF!	#N/A	#N/A					35.7	40.9	25.5	20.1	40	34.9			190	150	422	601	373			14.5	193.5	65.75	0	72.3	1170	17.8	106	191.5	32.85	291.75	-3.15077	0.0278861	15.5461	0.329253	4.8247
1050	525.293	38.5185	2	1048.57	0	1048.57	0.003462	3.30163	P		tr|A0A1L8D680|A0A1L8D680_BOTAT	#REF!	QLLTTIVFD	QKWPSPKVP	Q(-17.03)KWPSPKVP																				0	15.4	0	0	168	0	0	0							0.487851
1051	444.222	24.8454	1	443.215	0	443.209	-0.0050138	11.3125	D			#REF!	#N/A	#N/A	E(-18.01)QSV																				22.2	34.25	17.3	1350	352	2410	1140	497							0.655871
869	1253.8	62.8809	2	2505.58	1							#REF!	#N/A	#N/A					386	89.9	167	10.8	130	80.2	155	289	537	148			173		505	393	60.3	218	0	0	0	0	0	0	163.488	351.2	-1.10311	0.549203	2.60267	0.653172	1.84972
904	508.032	18.6698	4	2028.1	1							#REF!	#N/A	#N/A					114	118	320	456	57.7	54.3					44.7				126	117	37.2	261	449.5	1440	2236	1040	3140	1787.5	186.667	95.9	0.960862	0.111768	9.51682	0.368787	4.33225
1054	706.377	30.0436	1	705.37	0	705.377	0.0067951	9.63329	P		tr|A0A1L8D662|A0A1L8D662_BOTAT	#REF!	ETLKSF	PGPEIPP	PGPEIPP		BATXBPP10																		581.5	0	0	26.15	0	14.1	0	17.8							0.765484
905	902.127	20.5867	8	7208.96	1					N		#REF!	#N/A	#N/A														286							10210	216.5	25.25	6854.5	176	0	0	432.5	0	286	-10	0.323104	4.90657	0.471472	3.26544
873	914.255	18.4999	8	7305.98	1					S		#REF!	#N/A	#N/A					4780	3940	233	505	392	496	615	539			991	87.5	148		27.6	44.5	254	4810	460.5	2510	1140	268.5	576	1470	1437.5	259.72	2.46853	0.0718857	11.4336	0.356068	4.48467
875	879.604	20.2044	3	2635.79	1							#REF!	#N/A	#N/A													1040	47.2			842		18.6		0	0	0	0	0	0	1160	0	0	486.95	-10	0.131365	8.81522	0.368787	4.33225
910	923.266	18.9248	8	7378.07	1					S		#REF!	#N/A	#N/A					5480	4030	7.06	21	65.3	68.5	10.4	16.2		56.8	3640	4110	12.9				0	162	873	27.35	235	203	0	0	1212.31	1954.92	-0.689358	0.819344	0.865339	0.8752	0.578927
912	879.968	18.0751	5	4394.8	1							#REF!	#N/A	#N/A					72.1						505	134	17.5				68.6		230	222	113.85	2535	0	55.55	0	0	22.7	23.95	237.033	134.525	0.817216	0.766633	1.15413	0.835397	0.781073
876	939.972	62.5834	3	2816.9	1							#REF!	#N/A	#N/A					1220	429	421	366	76		2890	547							548	889	2300	17.75	0	1783	75.5	0	0	98.7	849.857	718.5	0.242232	0.134238	8.72123	0.368787	4.33225
1062	526.292	30.1286	4	2101.14	0							#REF!	#N/A	#N/A																					0	571	473	0	143.5	0	88.2	0							0.474014
914	907.627	17.5415	8	7252.96	1							#REF!	#N/A	#N/A					345	29.8	3750	4210	127	133	151	58.3							39.4	45.5	505.5	1665	708	617	34.1	1755	74.3	0	1100.51	42.45	4.69627	0.105987	9.74746	0.368787	4.33225
915	577.307	26.8047	4	2305.2	1							#REF!	#N/A	#N/A					183				40.9	116					14.4	23.2					11.9	0	0	0	1620	88.55	0	59.45	113.3	18.8	2.59134	0.144191	8.41062	0.368787	4.33225
921	923.968	35.8556	5	4614.8	1							#REF!	#N/A	#N/A											168	144									960.5	194	485	1907	77.85	1144	40.5	280.9	156	0	10	0.150388	8.22787	0.368787	4.33225
878	1159.78	51.0632	6	6952.66	1							#REF!	#N/A	#N/A					163	70.2	618	86.9	699	1070	2140	1090	3490	2710	14200		2810		1270	969	334.5	127.15	49.8	130.55	0	0	0	266.5	742.138	4241.5	-2.51482	0.163563	7.86316	0.368787	4.33225
1070	629.574	26.8472	4	2514.27	0							#REF!	#N/A	#N/A																					292.5	113.95	0	2080	151	0	0	0							0.839765
879	657.926	18.0326	3	1970.76	1							#REF!	#N/A	#N/A					60.1	23.6	299	437	335	309	25.2	30.8	367	33.2	204	155	382		237	264	1345	0	692.5	0	0	0	0	82.9	189.963	234.6	-0.304488	0.847308	0.719589	0.896153	0.476176
880	547.552	19.4159	3	1639.64	1							#REF!	#N/A	#N/A							215	302	695	728			206		134	110	371				64.05	98.5	95.25	378.5	0	268.3	0	437	485	205.25	1.2406	0.26309	5.79896	0.438449	3.58081
886	660.356	22.9285	2	1318.7	1							#REF!	#N/A	#N/A					326	335	69.8	59	228	287	99	71.4			27	33.2	40.7			26.9	550	0	126	0	0	0	0	0	184.4	31.95	2.52895	0.00178169	27.4917	0.12814	8.92317
927	651.01	36.4316	3	1950.01	1							#REF!	#N/A	#N/A									33.4	25.9			2140	1760					173	190	3290	3765	3375	3310	7935	3920	28275	4320	29.65	1065.75	-5.16769	0.114057	9.42879	0.368787	4.33225
890	749.378	45.2701	5	3741.85	1							#REF!	#N/A	#N/A					553		0.000177		186	217	21.9	155									40.4	0	26.7	82.65	257	242	342	91.9	188.817	0	10	0.0538498	12.6882	0.356068	4.48467
891	862.738	17.7964	8	6893.85	1							#REF!	#N/A	#N/A					2670	583	176	264		51.6	518	411			310	267	1110		1630	2040	0	308	264.5	0	0	113.55	96.6	0	667.657	1071.4	-0.682318	0.84386	0.737295	0.89516	0.480992
1081	1261.94	58.2398	3	3782.79	0							#REF!	#N/A	#N/A																					13.65	76.15	0	0	146	26.55	0	104.7							0.368787
892	520.275	21.2477	3	1557.8	1							#REF!	#N/A	#N/A							483	514			794										23.05	309.5	512	16.2	93	96.55	24.2	141	597	0	10	0.0695876	11.5747	0.356068	4.48467
895	669.593	44.9914	8	5348.68	1							#REF!	#N/A	#N/A					2080	19					70.4	1940									3855	574.5	158	3148.25	584	0	0	229.6	1027.35	0	10	0.13901	8.56955	0.368787	4.33225
1085	961.454	69.4201	14	13446.3	0							#REF!	#N/A	#N/A																					45.7	24.4	0	168	30.5	0	0	0
1086	929.416	36.729	1	928.409	0							#REF!	#N/A	#N/A																					330	0	0	113.1	0	0	0	0							0.471472
1088	873.354	29.8924	1	872.346	0							#REF!	#N/A	#N/A																					0	339	148	0	0	128.4	0	0							0.356068
1089	897.284	25.0391	1	896.277	0							#REF!	#N/A	#N/A																					205	376	410.5	1205	260	128	11.3	209.5							0.806986
936	567.329	25.2091	3	1698.96	1							#REF!	#N/A	#N/A											64.4	167					10.4				1735	0	4630	0	0	1900	0	1225	115.7	10.4	3.47573	0.217347	6.62846	0.400809	3.97062
937	645.333	32.6827	4	2577.3	1							#REF!	#N/A	#N/A							1370	3430			12.5	36		82.3							0	0	0	0	353	10.8	1020	0	1212.12	82.3	3.8805	0.195245	7.0942	0.382819	4.17007
896	531.298	27.6782	2	1060.58	1							#REF!	#N/A	#N/A					32.5	17.7	171	101	869	1040	19.8	23	2870	492	442	695	1350		571	736	117.55	77.4	78.2	109.95	101.95	0	93.5	235.5	284.25	1022.29	-1.84657	0.0989958	10.0438	0.366466	4.35966
898	1383.88	57.8337	5	6914.39	1							#REF!	#N/A	#N/A					218							116		99.8	165		321		608	90	0	18.8	0	0	0	0	0	140	167	256.76	-0.620572	0.162477	7.89207	0.368787	4.33225
942	913.026	61.7949	5	4560.09	1							#REF!	#N/A	#N/A							163			24.4	2270		331	51.7	15.7						0	181.15	55.5	0	0	123.5	0	0	819.133	132.8	2.62484	0.380194	4.19994	0.50976	2.92634
943	845.429	39.6469	2	1688.84	1							#REF!	#N/A	#N/A					219	187	85.1	10.4	127	80.1	17	16.8					15.2		65.2	37.8	19.15	115.1	278.5	302.15	884.5	2990	381	169	92.8	39.4	1.23593	0.0191503	17.1782	0.307817	5.11707
903	471.308	58.8772	1	470.301	1							#REF!	#N/A	#N/A							550	702		360	296	96.7	42.3	10.5			81.1		30.5	180	672.5	0	0	188	0	0	0	44.5	400.94	68.88	2.54123	0.0542472	12.6562	0.356068	4.48467
906	570.788	24.633	2	1139.56	1							#REF!	#N/A	#N/A					229	209	186	14.4	337	1020	63.6	148	64.3		137	256	54.8		134	198	144.05	153.5	1284.5	122	0	314	0	49.25	275.875	140.683	0.971563	0.167458	7.76094	0.368787	4.33225
909	731.356	39.4344	2	1460.7	1							#REF!	#N/A	#N/A													881	803	585	1640	247				30.5	33.8	109.4	298	394.5	0	697	828	0	831.2	-10	0.0238727	16.221	0.3156	5.00863
1101	652.344	31.5118	2	1302.67	0							#REF!	#N/A	#N/A																					149	299	251	54.7	0	0	18	16.75							0.817151
922	951.18	62.8809	5	4750.86	1							#REF!	#N/A	#N/A					988	95.4	421	40	71.9		156	743	29.4						340	247	19.2	33.2	65.1	322	566	0	303	671	359.329	205.467	0.806399	0.110191	9.57853	0.368787	4.33225
924	1252.36	59.1983	2	2502.7	1							#REF!	#N/A	#N/A					1430	752	133	119	152	566	856	603	832	2260	16.1		2210	344	1140	3200	356	79.85	27.7	354.5	67.9	160	0	820	576.375	1428.87	-1.3098	0.155121	8.0933	0.368787	4.33225
1105	644.531	53.9573	15	9652.85	0							#REF!	#N/A	#N/A																					0	3.84	0	0	109	24.15	138	0
1106	521.274	38.3911	2	1040.53	0							#REF!	#N/A	#N/A																					579.5	0	114.3	883	30.2	263	456	560.5							0.494777
958	1169.73	34.9395	8	9349.82	1							#REF!	#N/A	#N/A					2670	4450									2380	2220					16.3	4.83	145	203.9	57.45	0	11.9	111.2	3560	2300	0.630243	0.665789	1.76664	0.752356	1.23577
925	1266.31	51.4455	11	13918.3	1							#REF!	#N/A	#N/A					56.6	14	332	102	14.8	29.7	1370	2880	391	422	6700		1560		791	608	282	0	0	77.25	0	0	669	0	599.888	1745.33	-1.54074	0.428537	3.68012	0.546848	2.62133
926	790.895	35.8981	2	1579.78	1							#REF!	#N/A	#N/A													1840	1850	164	246			82.8	98.2	71.3	242	489	2025	1215	3300	2070	1217.5	0	713.5	-10	0.0834894	10.7837	0.356068	4.48467
1111	571.326	63.5419	1	570.318	0							#REF!	#N/A	#N/A																					652.5	0	0	0	0	162.5	60.9	0							0.342237
928	795.402	47.5269	5	3971.97	1							#REF!	#N/A	#N/A					101	1080						526									14.3	552.5	310	50.1	126.7	275	206	121	569	0	10	0.146974	8.3276	0.368787	4.33225
932	784.491	43.1407	1	783.483	1							#REF!	#N/A	#N/A					118	139	235	154	191	169	18.4	363	159	291	359	682	152		245	197	771.5	0	0	329.5	0	0	409	791	173.425	297.857	-0.780309	0.289436	5.38448	0.462023	3.35336
933	595.784	17.584	4	2379.1	1							#REF!	#N/A	#N/A					165	100	381	513	96.4	106	52.9	61.3			513	580	35.1		240	369	93.8	509	0	204.5	630	0	922	70.5	184.45	347.42	-0.913451	0.760233	1.19053	0.82943	0.812203
1115	768.494	25.8888	5	3837.44	0							#REF!	#N/A	#N/A																					0	0	14.15	0	0	1150	508	852.5							0.356068
966	1100.44	59.2408	5	5497.19	1							#REF!	#N/A	#N/A					106	173		34.8		396											230	0	0	58.85	0	0	595	0	177.45	0	10	0.0936083	10.2869	0.360371	4.43251
934	1265.03	52.5315	2	2528.04	1							#REF!	#N/A	#N/A							8.04		26.4		34.8	127	36.6	50.1	1970		274		759	1140	0	0	0	0	500	0	184	537.5	49.06	704.95	-3.8449	0.0670859	11.7337	0.356068	4.48467
940	854.543	26.8047	6	5121.21	1							#REF!	#N/A	#N/A					794		436		59.5	558	23.3								363	294	0	167	185.5	0	52.6	287	255	0	374.16	328.5	0.187762	0.241741	6.1665	0.421726	3.74969
970	601.369	40.5203	1	600.362	1							#REF!	#N/A	#N/A					73.1	54.1	177	92.3	73.5	89.5	97.8		111	134	98.5		69		84.6	147	0	0	0	0	635	92.7	442	222	93.9	107.35	-0.193125	0.944669	0.247205	0.963969	0.159371
974	1107.28	69.9724	2	2212.54	1							#REF!	#N/A	#N/A					23.4		413	151	108												136	5.97	125	18.75	29.3	0	151	134	173.85	0	10	0.109804	9.59383	0.368787	4.33225
975	657.359	43.6931	1	656.352	1							#REF!	#N/A	#N/A									152	154					340	567			109	108	286.5	0	76.45	15.9	0	0	0	0	153	281	-0.877038	0.203117	6.92253	0.388051	4.11111
1124	657.361	41.139	1	656.354	0							#REF!	#N/A	#N/A																					0	338	0	0	0	0	0	0							0.606203
944	937.009	24.633	5	4680.01	1							#REF!	#N/A	#N/A					62.1	59.3	678			12	124	193					12.1		391	593	0	0	0	0	0	0	584	0	188.067	332.033	-0.820084	0.886517	0.52313	0.920831	0.358203
1126	783.332	19.1185	9	7040.92	0							#REF!	#N/A	#N/A																					0	0	0	0	0	0	143	0
980	573.607	20.3318	3	1717.8	1							#REF!	#N/A	#N/A					346	319													28.7	40.2	62.5	83.3	76.3	52	66.6	139.5	70.9	94.3	332.5	34.45	3.27078	0.191522	7.1778	0.381653	4.18332
945	1264.45	51.2756	2	2526.89	1							#REF!	#N/A	#N/A										13.4	449			625	1000				75.6		40.95	75.2	276.5	1155	1640	0	2630	1300	231.2	566.867	-1.29387	0.310587	5.07817	0.471472	3.26544
948	688.364	36.2192	2	1374.71	1							#REF!	#N/A	#N/A							254	344	193	219	30.1	84.6	423	512	763	1100	74		115	124	135.5	32.2	19.2	37.35	23.1	19.2	94.6	231	187.45	444.429	-1.24545	0.108631	9.64045	0.368787	4.33225
985	703.373	36.729	4	2809.46	1							#REF!	#N/A	#N/A							42.5	48									4510				187.5	131	118	223.5	270	213.5	135	251.5	45.25	4510	-6.63907	0.344822	4.62405	0.475817	3.2256
949	1153.64	21.6726	6	6915.77	1							#REF!	#N/A	#N/A					87.1	45.5	4430	4430	282	447	2240	1520	14.6						2600	2980	656.5	116.15	449.5	1885	1545	595	1220	1340	1685.2	1864.87	-0.146153	0.238339	6.22805	0.418899	3.7789
950	748.269	18.5849	2	1494.52	1							#REF!	#N/A	#N/A							129	138	119	124	330	306	509		866	600	419		183	109	0	21.3	368	0	49.25	0	0	84.4	191	447.667	-1.22885	0.128267	8.91885	0.368787	4.33225
953	987.296	37.0928	6	5917.73	1							#REF!	#N/A	#N/A									18.1	20			9960	9390					2010	2010	24.5	0	96.55	65.4	4560	66.9	0	384	19.05	5842.5	-8.26065	0.0734231	11.3417	0.356068	4.48467
960	793.738	21.3753	4	3170.92	1							#REF!	#N/A	#N/A													1420		22.9		1650				0	995.5	407.5	23.1	41.1	106	0	0	0	1030.97	-10	0.14507	8.38422	0.368787	4.33225
961	892.745	20.0345	8	7133.9	1					S		#REF!	#N/A	#N/A					3450	2480		96.9			155	108	47.4		922	1430	110		884	845	0	0	0	0	0	117.6	0	0	1257.98	706.4	0.832552	0.63144	1.99668	0.725687	1.3925
962	578.743	18.4574	4	2310.94	1							#REF!	#N/A	#N/A							350	428	148	152			274		356	25.6	243		34	26.6	21.6	0	974	1110	150	0	0	623.5	269.5	159.867	0.753416	0.845374	0.72951	0.89516	0.480992
963	618.2	15.9221	3	1851.58	1							#REF!	#N/A	#N/A							3.74				10.3	26.5	3060		1380	3010	24.5		483	494	523	0	0	13.3	0	0	0	37.05	13.5133	1408.58	-6.70372	0.0387147	14.1212	0.345515	4.61533
964	1158.03	52.4465	3	3471.06	1							#REF!	#N/A	#N/A															2310		176	595			0	0	0	0	0	0	356	0	0	1027	-10	0.197374	7.0471	0.382819	4.17007
967	601.327	19.6708	3	1800.96	1							#REF!	#N/A	#N/A					209	228	180	246	74.6	78.3					340	418	22.8		410	420	128.75	865.5	204.5	59.35	0	214.5	0	85.1	169.317	322.16	-0.928053	0.377307	4.23305	0.507026	2.9497
969	877.968	62.2435	3	2630.88	1							#REF!	#N/A	#N/A					1930	8650	162	36.4			1250	15800	181						15.6	190	481.5	204	23.2	0	0	40.9	139	64.8	4638.07	128.867	5.16957	0.114714	9.40383	0.368787	4.33225
976	1061.01	20.8841	7	7420.03	1					N		#REF!	#N/A	#N/A					825	640	57.9	246	302	1720	2490	377							158	78.7	142.6	0	0	0	0	0	0	0	832.237	118.35	2.81394	0.0180021	17.4468	0.305357	5.15192
1005	644.533	54.4909	15	9652.89	1							#REF!	#N/A	#N/A					216	168	110	20.3	21.6	152	161	553									428.5	600	1015	1976.5	605	136	156	508	175.238	0	10	0.0104562	19.8063	0.23842	6.22657
1148	1018.89	30.2985	4	4071.52	0							#REF!	#N/A	#N/A																					109.25	719	52.4	0	0	0	0	0							0.368787
984	929.414	38.9009	1	928.406	1							#REF!	#N/A	#N/A													688	718	16.5	142	136		855	999	0	0	0	0	0	2030	183	0	0	507.786	-10	0.0084628	20.7249	0.226205	6.45498
1008	549.286	20.7142	3	1644.84	1							#REF!	#N/A	#N/A						11.3	439	485	38.8	44.8									29.7	17.8	0	0	0	524	0	0	0	0	203.78	23.75	3.10101	0.119143	9.23931	0.368787	4.33225
990	574.233	28.6791	2	1146.45	1							#REF!	#N/A	#N/A					201	191			16.2	38.7	21.4	326	381		163	395	155		187	213	0	227.65	120.4	10.9	0	21.65	0	67.6	132.383	249	-0.911424	0.219807	6.57959	0.402457	3.9528
1012	501.247	41.9461	2	1000.48	1							#REF!	#N/A	#N/A																	1720				0	10.6	0	0	0	0	0	0	0	1720	-10	0.334282	4.75887	0.471472	3.26544
992	801.9	18.5424	9	7208.03	1					S		#REF!	#N/A	#N/A					1140	663	799	1310	656	1380	976	858			92.9	25.2	51.7		351	323	0	36.4	479	0	213	286	1220	307.5	972.75	168.76	2.5271	1.91981e-06	57.1674	0.000383536	34.1619
1015	801.107	30.256	5	4000.5	1							#REF!	#N/A	#N/A						929					18.1	120									0	32.425	0	132.6	56.1	0	0	0	355.7	0	10	0.263894	5.7857	0.439335	3.57204
995	653.204	54.066	15	9782.95	1							#REF!	#N/A	#N/A					507	409	136	17.6	23.3	97.8	2730	1370									0	20.8	0	211	220.55	332	959	870.5	661.337	0	10	0.0684231	11.648	0.356068	4.48467
1162	1253.64	64.2455	3	3757.89	0							#REF!	#N/A	#N/A																					413	200	0	177.05	0	0	0	61.95							0.393809
1163	925.315	26.2524	1	924.308	0							#REF!	#N/A	#N/A																					210.5	17	0	163	25.7	0	0	0							0.471472
996	486.2	27.9332	1	485.193	1							#REF!	#N/A	#N/A					266	83.8	248	159	689	181	62.6	76.3	195		336	483	106		149	199	7930	5720	8585	5695	338	2015	799	2320	220.712	244.667	-0.148649	0.693842	1.58739	0.774862	1.10776
1166	1104.2	35.8556	4	4412.78	0							#REF!	#N/A	#N/A																					321.5	0	0	0	0	248	0	0							0.410406
998	786.942	31.8093	2	1571.87	1							#REF!	#N/A	#N/A					446	69.2	0.0145	24.8	151	202					762	944			243	336	0	0	0	0	0	0	1130	0	148.836	571.25	-1.9404	0.243986	6.12636	0.42222	3.74461
999	342.203	33.2165	1	341.196	1							#REF!	#N/A	#N/A					1590	1940	53.9	185	643	752		27.5	907	897	351	437	22.8		1760	1810	19.45	86.6	0	1467	394	3380	1020	429	741.629	883.543	-0.252603	0.74062	1.30404	0.815953	0.883348
1001	873.235	21.2903	8	6977.82	1							#REF!	#N/A	#N/A					3260	2900	2100	2240	25.2		282	156	23.7		29.7	21.7	624		516	886	0	0	0	48.2	0	0	0	456	1566.17	350.183	2.16106	0.0463698	13.3377	0.356068	4.48467
1002	528.607	17.7114	3	1582.8	1							#REF!	#N/A	#N/A							431	560	333	384			65.4		149	195	191				624	279	122	1375	0	183.5	80.5	200	427	150.1	1.50831	0.142252	8.46941	0.368787	4.33225
1175	1058.53	35.2607	2	2115.04	0	2115.06	0.024519	11.5926	P		tr|A0A1L8D683|A0A1L8D683_BOTAT	#REF!	#N/A	#N/A	KSHDNAQLLTSTDFNGPTIG		BATXSVMPI1																		0	445	210.5	0	0	48.9	51.7	37.3							0.368787
1176	413.146	28.7216	1	412.139	0	412.163	0.0241883	58.6862	D			#REF!	#N/A	#N/A	Q(-17.03)PGE																				244.5	5.32	0	321	57.9	0	359	375							0.532508
1003	472.29	54.4059	1	471.283	1							#REF!	#N/A	#N/A					265	231	307	400	196	703	287	138	69.7	66.7	467		739		319	275	795	1575	635.25	1730	527	285.5	40.3	439.5	315.875	322.733	-0.0309888	0.51855	2.8521	0.627003	2.02731
1004	1217.68	19.8833	6	7300.03	1							#REF!	#N/A	#N/A					517	217	182	135	3020	2330	249	88.6			393	57.9			201	32.4	22.3	108.15	536	32.2	11.5	0	604	0	842.325	171.075	2.29975	0.0867073	10.6194	0.356068	4.48467
1029	900.962	36.1343	5	4499.77	1							#REF!	#N/A	#N/A											174	170					16.4				0	0	0	0	0	3255	6300	0	172	16.4	3.39064	0.15569	8.0774	0.368787	4.33225
1030	914.46	39.8593	2	1826.91	1							#REF!	#N/A	#N/A									272	165						13	278				1075	0	0	211.85	0	0	0	0	218.5	145.5	0.586614	0.734179	1.34198	0.809878	0.915804
1031	898.634	27.1683	3	2692.88	1							#REF!	#N/A	#N/A							5.18		12.2	341		57.4		2450					21.6		62.35	0	97.75	15.5	920	0	10.9	0	103.945	1235.8	-3.57155	0.419136	3.77645	0.543777	2.64579
1189	481.244	22.5036	5	2401.18	0	2401.2	0.012411	5.16867	P		tr|A0A1L8D683|A0A1L8D683_BOTAT	#REF!	#N/A	#N/A	SFGEWRKTDLLNRKSHDNAQ																				836	612.75	1014	10265	5307	1410	6110	4855							0.881096
1033	728.367	38.7734	2	1454.72	1							#REF!	#N/A	#N/A					77.5	39.4	168	127	122	135	60.2	57.9	108	91.1			134		236	282	259	0	0	0	0	0	0	76.25	98.375	170.22	-0.791037	0.850226	0.704657	0.897126	0.471466
1007	1254	68.5466	1	1252.99	1							#REF!	#N/A	#N/A					313	163	197	12.6	111	162	301	386	346	478			313		589	1240	0	370	0	0	0	0	0	0	205.7	593.2	-1.52798	0.303027	5.18518	0.471472	3.26544
1010	992.025	70.0811	2	1982.04	1							#REF!	#N/A	#N/A					1910	2180	989	422	45.3		692		101								15.4	81.1	72.1	639	1304.5	604	2290	1452.5	1039.72	101	3.36376	0.0244095	16.1244	0.3156	5.00863
1011	553.985	27.4657	4	2211.91	1							#REF!	#N/A	#N/A					387		154		470	468					1230	1620			224	326	0	140.5	130.5	0	1470	369.5	327	413	369.75	850	-1.20091	0.331353	4.79709	0.471472	3.26544
1039	551.529	22.7161	4	2202.09	1							#REF!	#N/A	#N/A					184	201					98.6						11.2		348	388	72.75	14.075	62.2	112.65	154	0	92.8	98.65	161.2	249.067	-0.62768	0.635839	1.96653	0.727712	1.3804
1014	878.063	63.287	5	4385.28	1							#REF!	#N/A	#N/A					958	210	725		20.3		168	1090	33.1						172	50	31.9	3.55	0	22.1	73.1	215.25	194	70.3	528.55	85.0333	2.63594	0.0410803	13.8637	0.346351	4.60483
1201	471.306	56.0017	1	470.299	0							#REF!	#N/A	#N/A																					40.9	578	159.5	225.5	0	0	0	0							0.157016
1016	998.567	70.1236	1	997.56	1							#REF!	#N/A	#N/A					753	546	1460	1320	1180		1360	136	297	359	56						0	605	201.5	4380	782	249	1750	1165	965	237.333	2.02361	0.00284507	25.4591	0.146155	8.35187
1018	690.864	35.2607	2	1379.71	1							#REF!	#N/A	#N/A								140		192			682	1420	192	538	280				48.4	984	813.5	11800	7940	620	7030	3825	166	622.4	-1.90666	0.0672449	11.7234	0.356068	4.48467
1019	1095.45	19.2885	7	7661.1	1							#REF!	#N/A	#N/A					398	213			1380	761					711	289					29.3	9.16	0	216	49.4	0	0	255	688	500	0.46048	0.288314	5.40134	0.461201	3.3611
1046	623.261	44.3541	2	1244.51	1							#REF!	#N/A	#N/A					98.9	15.3	234	49	14.2	14.5		447			38.3	97.2					0	3.59	11.1	118	157	0	82	232.5	124.7	67.75	0.880169	0.127024	8.96114	0.368787	4.33225
1047	675.328	36.3467	2	1348.64	1							#REF!	#N/A	#N/A							4	10.4	45.6	103	66.2	188	530	438			76.2		111	136	0	0	150	0	0	122	0	0	69.5333	258.24	-1.89294	0.177658	7.50416	0.373053	4.2823
1048	614.687	18.8399	5	3068.4	1							#REF!	#N/A	#N/A							256	324	75	86.8			70.1		84	52.8	698		28.7	19.7	0	0	1455	0	0	2660	0	0	185.45	158.883	0.223062	0.797167	0.984509	0.858781	0.661176
1049	905.626	17.4566	8	7236.95	1							#REF!	#N/A	#N/A					230	62.2	2000	2250	115	59.7	219	112					33.4		36.4	69.4	0	0	22.6	30.7	0	1150	288	521.5	630.987	46.4	3.76541	0.0822446	10.8489	0.356068	4.48467
1020	759.889	37.4327	2	1517.76	1							#REF!	#N/A	#N/A									11.5	10.3			684	857	836	1150	1990				592.5	291	377	779	1290	32.2	346	818	10.9	1103.4	-6.66148	0.0142859	18.4509	0.27038	5.68025
1053	597.047	22.5036	4	2384.16	1							#REF!	#N/A	#N/A					155	165	1.92		73	94.5	91.3	71	14.6				39.9		270	334	144.5	0	11.6	237	0	18.55	40	0	93.1029	164.625	-0.822286	0.963945	0.159476	0.978089	0.0962172
1021	630.004	23.2921	7	4402.98	1							#REF!	#N/A	#N/A					152	152	1390	27.4	556	1090	25	11.3			620	875			132	208	0	11.2	0	90	422	0	223	124	425.463	458.75	-0.108676	0.397814	4.00319	0.525548	2.79388
1023	1062.06	42.3947	2	2122.1	1							#REF!	#N/A	#N/A					46.2	15.1	10.3		190	207		90.3			318	301	56.6		323	302	0	1556	59.3	66.55	0	501.5	11.5	0	93.15	260.12	-1.48155	0.169609	7.7055	0.368787	4.33225
1218	547.531	35.4731	4	2186.1	0	2186.1	0.00309383	1.41523	P		tr|A0A1L8D683|A0A1L8D683_BOTAT	#REF!	#N/A	#N/A	FGEWRKTDLLNRKSHDNA																				12.9	12.295	20.6	60.7	148.5	0	15.4	213							0.868584
1025	972.824	21.885	7	6802.72	1							#REF!	#N/A	#N/A					207	216	1400	1220	166	137	1650	1250					15.2		1940	2660	225.5	15	72.3	88.05	0	98.55	0	35.95	780.75	1538.4	-0.978498	0.655073	1.8371	0.743105	1.2895
1059	1388.02	61.1151	5	6935.08	1							#REF!	#N/A	#N/A					180	124			70.5		51.7	341	19.8		11.3		290		197	130	72	70.3	80.95	117.2	0	70.7	0	98.85	153.44	129.62	0.243386	0.794319	1.00005	0.856227	0.674109
1222	1533.32	60.4966	1	1532.32	0							#REF!	#N/A	#N/A																					48.7	62.65	2448.2	91.6	11.4	0	1030	30.7							0.368787
1028	675.672	44.0567	3	2024	1							#REF!	#N/A	#N/A					315	326	490	325	105	93.8	103	239	304	334	305	499	135		300	218	0	1.03	0	0	1033	412	380	13.1	249.6	299.286	-0.261905	0.867784	0.615883	0.906084	0.428316
1065	583.322	41.5638	1	582.315	1							#REF!	#N/A	#N/A					117	94.3	41	23.6	67.4	79.9		53.2	83.6	94.6	92.9	167	61.7		100	115	136.5	0	0	0	0	27.95	0	131.5	68.0571	102.114	-0.585366	0.186955	7.28264	0.378478	4.2196
1066	691.565	19.5434	3	2071.67	1							#REF!	#N/A	#N/A							0.387						32.7		187	184	40.6				0	0	0	1425	0	64.8	333	1175	0.387	111.075	-8.16498	0.0767898	11.147	0.356068	4.48467
1228	1091.51	40.9877	1	1090.51	0							#REF!	#N/A	#N/A																					329.5	0	0	0	0	0	0	0							0.564875
1229	792.92	31.2144	2	1583.83	0							#REF!	#N/A	#N/A																					612	0	0	130.65	0	0	0	0							0.368787
1035	595.823	28.1694	2	1189.63	1							#REF!	#N/A	#N/A					118	37.4	119	50.7	932	1100	19.3	98.3	1980		613	970	1040		637	797	347.5	271.5	583	101.9	0	251.5	0	98.35	309.338	1006.17	-1.70162	0.124554	9.04644	0.368787	4.33225
1069	556.78	26.4223	4	2223.09	1							#REF!	#N/A	#N/A													253								173	352.5	398	66.4	154	0	0	33.25	0	253	-10	0.341766	4.66271	0.474014	3.24209
1037	830.154	27.6357	5	4145.73	1							#REF!	#N/A	#N/A													6460						270	407	230	151	116	207	257	10.4	179	257	0	2379	-10	0.28203	5.49705	0.453975	3.42968
1038	1044.19	69.8024	3	3129.56	1							#REF!	#N/A	#N/A						85.9	1380	562				309	70.1	160	23.1						162	0	59.8	35.45	4820	45.5	65.6	191.5	584.225	84.4	2.79121	0.152796	8.15888	0.368787	4.33225
1074	712.878	27.6782	2	1423.74	1							#REF!	#N/A	#N/A					193				61.2	144			31.5								210.5	0	0	0	0	0	0	94.85	132.733	31.5	2.07511	0.119455	9.22797	0.368787	4.33225
1040	1272.39	51.658	3	3814.15	1							#REF!	#N/A	#N/A					166	36.1	481	177	508	767	2230	5660	923	6100	4270		5950		5480	1130	165.05	0	0	447	0	0	0	239.5	1253.14	3975.5	-1.66559	0.163781	7.85736	0.368787	4.33225
1041	601.278	37.7726	1	600.271	1							#REF!	#N/A	#N/A													270	266	371						0	0	43.5	0	112	0	0	36	0	302.333	-10	0.0630321	12.0044	0.356068	4.48467
1240	1252.26	60.794	2	2502.51	0							#REF!	#N/A	#N/A																					35.3	0	220.65	152	0	0	0	0							0.987019
1044	637.737	44.3116	2	1273.46	1							#REF!	#N/A	#N/A					179	300	369	115	40.8	37.2	148	653			78.6	195	20.3				0	0	0	409.2	0	0	0	152	230.25	97.9667	1.23284	0.0249116	16.036	0.3156	5.00863
1243	897.375	21.7576	8	7170.94	0							#REF!	#N/A	#N/A																					0	85.65	292.5	0	0	52.3	95.1	0
1052	951.197	62.4134	4	3800.76	1							#REF!	#N/A	#N/A					641	862	104	99.1	47.6		2380	679	51.5						65.8	337	556	0	0	0	0	0	0	0	687.529	151.433	2.18274	0.0754477	11.2235	0.356068	4.48467
1245	839.744	25.294	3	2516.21	0	2516.22	0.00436076	1.73306	P		tr|A0A1L8D683|A0A1L8D683_BOTAT	#REF!	#N/A	#N/A	DSFGEWRKTDLLNRKSHDNAQ		BATXSVMPI1																		97.5	0	0	58.95	0	33.35	16.3	105.8							0.422818
1090	1030.86	20.5018	7	7208.94	1							#REF!	#N/A	#N/A														118	25						434	518.5	22.7	0	0	0	0	76.3	0	71.5	-10	0.242082	6.16038	0.421726	3.74969
1055	1156.78	54.5333	6	6934.61	1							#REF!	#N/A	#N/A							33.6	26.7	205	1240	87.2	3100	49.1	51.9	156		516		713	259	61.25	26.85	11.7	72.55	1130	291	377	242.5	782.083	290.833	1.42713	0.369845	4.3198	0.498861	3.02021
1056	850.347	62.5834	4	3397.36	1							#REF!	#N/A	#N/A					2250	895	637	569	143		5790	1010							551	700	531.5	1066	1365	0	0	2990	0	0	1613.43	625.5	1.36705	0.0856676	10.6718	0.356068	4.48467
1249	571.323	63.1595	1	570.316	0							#REF!	#N/A	#N/A																					94.65	18.5	21	75.65	131	0	129	111.5							0.712727
1057	1379.17	66.0775	3	4134.49	1							#REF!	#N/A	#N/A					394	478	199	213	232	359	694	565	1730	1650	40.7		351		677	777	86.65	107.25	335	2340	0	10.1	0	1290	391.75	870.95	-1.15266	0.32716	4.8524	0.471472	3.26544
1252	609.324	25.0391	1	608.317	0	608.324	0.0074463	12.2407	P		tr|A0A1L8D662|A0A1L8D662_BOTAT	#REF!	PGPEIP	PGPEIP	PGPEIP		BATXBPP10																		0	0	0	0	0	511	0	0							0.368787
1061	927.26	21.1203	8	7410.02	1							#REF!	#N/A	#N/A					440	99.3	129	170	433	468	92.9	14.4			21.7	17.4			88.8	32.1	0	103.05	0	0	624	0	769	0	230.825	40	2.52873	0.00681954	21.6624	0.215653	6.66244
1068	528.95	31.172	3	1583.83	1							#REF!	#N/A	#N/A						452					218	72.3			31.2				488	566	12	541	15.3	291	61.9	0	0	53.45	247.433	361.733	-0.547887	0.68519	1.64189	0.767585	1.14874
1071	1542.87	59.4107	2	3083.73	1							#REF!	#N/A	#N/A					355	107	165		331	303	241	133	311	1170	17.5		355		170	259	581.5	638.5	1330	487.5	154.5	55.5	43.8	0	233.571	380.417	-0.703717	0.580233	2.36398	0.679647	1.67716
1259	1319.1	61.6675	5	6590.47	0							#REF!	#N/A	#N/A																					0	18.1	85.5	0	0	301.5	0	0
1073	1061.25	24.4206	6	6361.48	1							#REF!	#N/A	#N/A					235	128	596		204	511	3970	7010	165		106	1910	1040		3970	5780	0	90.4	287	0	751	0	26.8	0	1807.71	2161.83	-0.258089	0.974054	0.114168	0.9851	0.0651956
1077	575.81	27.8907	2	1149.6	1							#REF!	#N/A	#N/A					454	264			657	821		26.2			2080	3170			293	325	0	14.15	0	266.25	56.7	1850	83.8	37.2	444.44	1467	-1.72281	0.319618	4.95368	0.471472	3.26544
1263	1384.74	34.3448	1	1383.73	0	1383.73	0.003566	2.57709	M		tr|A0A1L8D662|A0A1L8D662_BOTAT	#REF!	QKWPRPGPEIPP	QKWPRPGPEIPP	Q(-17.03)KWPRPGPEIPP		BATXBPP10																		50	10.8	0	0	0	0	0	141.8							0.3156
1104	584.324	26.6348	4	2333.27	1							#REF!	#N/A	#N/A					301	63.8	69.3		241	472	17.4						60.2		93.9	97.3	0	0	0	0	55.3	319.8	0	0	194.083	83.8	1.21165	0.0934264	10.2953	0.360371	4.43251
1079	966.59	58.5372	5	4827.92	1							#REF!	#N/A	#N/A					652	692					314	237									271	0	13.1	152	180	218.5	73.3	193.5	473.75	0	10	0.0403113	13.9457	0.346351	4.60483
1109	597.22	30.7234	1	596.212	1							#REF!	#N/A	#N/A								12.7							1370	2200	20.6		37.1	52.9	21	569	23.5	281.5	163	0	0	277	12.7	736.12	-5.85704	0.148835	8.27295	0.368787	4.33225
1080	810.336	25.2515	5	4046.64	1							#REF!	#N/A	#N/A											67.7	287	1770						266	444	395	6.05	0	79.5	0	62.6	0	318.5	177.35	826.667	-2.22071	0.245937	6.09176	0.423559	3.73086
1083	902.329	62.7534	5	4506.61	1							#REF!	#N/A	#N/A					2380	476	1190	565	160		2890	1100							1450	1130	413.5	423	42.6	200.85	14.3	0	0	321	1251.57	1290	-0.0436304	0.0912771	10.3964	0.360371	4.43251
1084	1024	22.8011	7	7160.94	1							#REF!	#N/A	#N/A					1800	1420	294	234	1550	2300	4190	3180		21.8	211	380			386	346	214	51.25	0	227	28	0	0	18.2	1871	268.96	2.79835	0.00328898	24.8294	0.155621	8.07933
1114	739.352	23.3771	1	738.344	1							#REF!	#N/A	#N/A					297	348					97.2	93.4									0	0	0	0	0	118.7	250	0	208.9	0	10	0.0526673	12.7846	0.356068	4.48467
1091	512.023	24.2082	4	2044.06	1							#REF!	#N/A	#N/A																1290	763				500.5	0	0	19.45	0	0	0	611	0	1026.5	-10	0.165737	7.8058	0.368787	4.33225
1276	489.253	32.3429	3	1464.74	0							#REF!	#N/A	#N/A																					13.9	7.42	0	95.9	13.2	423	146	28.8							0.226205
1119	976.017	45.3976	2	1950.02	1							#REF!	#N/A	#N/A					127		47.3	73.1	77.7	79.7		59.7	66.8	70.5					69	70.5	0	270.5	44.35	82.3	16.4	0	11.6	0	77.4167	69.2	0.161872	0.259098	5.86535	0.436762	3.59755
1279	821.365	26.8897	6	4922.14	0							#REF!	#N/A	#N/A																					0	0	0	0	0	152	60.5	0							0.785964
1093	1062.63	70.1236	10	10616.2	1							#REF!	#N/A	#N/A					617	429	225	301													27.9	290	0	0	14.6	291.5	77.4	99.25	393	0	10	0.0350399	14.5544	0.345515	4.61533
1121	603.815	22.9285	2	1205.61	1							#REF!	#N/A	#N/A					242	247	50.9		165	195	77.3	51.2			15.2	11.6	33.5				498.5	37.9	0	935	0	0	0	68.6	146.914	20.1	2.86971	0.00323314	24.9038	0.155621	8.07933
1097	1091.51	46.9933	1	1090.5	1							#REF!	#N/A	#N/A					48.3	39.1	301	162	173	194	125	95.7	69.4	45.1	262	419	56.4				0	0	0	29.9	114	1785	115	40.65	142.263	170.38	-0.260201	0.572565	2.42176	0.673297	1.71794
1125	627.33	38.0937	2	1252.65	1							#REF!	#N/A	#N/A							197		107	112				10.1			11.3		12.3	18.3	0	0	11	53.6	285	106.7	0	116.15	138.667	13	3.41504	0.126321	8.98526	0.368787	4.33225
1127	505.605	32.6403	3	1513.79	1							#REF!	#N/A	#N/A					384	340	57	243			50.5	73.8									0	124.85	505	1778	60.3	70	1200	1044	191.383	0	10	0.0186111	17.3023	0.305754	5.14628
1099	565.225	45.3551	2	1128.43	1							#REF!	#N/A	#N/A					577	811	903	582	423	276	127	1490	453	308	1200	2010	258		539		0	4.52	0	0	0	0	0	0	648.625	794.667	-0.292965	0.859613	0.656969	0.900559	0.454877
1286	620.331	26.1674	1	619.324	0	619.329	0.0053679	8.66728	P		tr|A0A1L8D655|A0A1L8D655_BOTAT	#REF!	#N/A	EVIYP	EVIYP																				282	0	0	99.4	0	0	0	28							0.356068
1100	631.745	19.161	4	2522.95	1							#REF!	#N/A	#N/A													3250		537	631	190				1190	0	0	293.5	0	0	0	531.5	0	1152	-10	0.164426	7.84028	0.368787	4.33225
1130	836.369	26.04	3	2506.09	1							#REF!	#N/A	#N/A													147						206	348	0	484.5	138.5	0	263	17.2	17.7	17.8	0	233.667	-10	0.083396	10.7885	0.356068	4.48467
1102	1166.53	51.7004	3	3496.55	1							#REF!	#N/A	#N/A					96.1		269	72.4	209	457	1700	5030	1430	2900	3490		4070		2820	1240	690.5	55.4	13.8	395	38.9	0	0	52.65	1119.07	2658.33	-1.24822	0.236946	6.2535	0.417676	3.79161
1107	816.337	23.8444	5	4076.65	1							#REF!	#N/A	#N/A									16.9	144	19.4						1350		268	295	157.5	29.7	36.7	542	2350	13	1020	1005	60.1	637.667	-3.40737	0.215159	6.6724	0.39851	3.99561
1110	1168.83	40.053	4	4671.28	1							#REF!	#N/A	#N/A					817	764					292	311					605		648	907	0	0	0	0	78.7	1085	456	0	546	720	-0.399096	0.987107	0.0563581	0.99152	0.0369854
1137	498.881	18.3725	3	1493.62	1							#REF!	#N/A	#N/A					462	616					198	108							137		0	0	0	0	0	23.05	209	0	346	137	1.3366	0.0953201	10.2082	0.362461	4.40738
1140	1341.12	66.0775	9	12061	1							#REF!	#N/A	#N/A													644								14.4	0	0	19.5	42.3	0	32.1	152.5	0	644	-10	0.334281	4.75889	0.471472	3.26544
1113	985.437	26.5923	5	4922.15	1							#REF!	#N/A	#N/A							379		211		712					10.8					821	0	0	1260	0	20.3	795	362	434	10.8	5.32859	0.104265	9.81863	0.368787	4.33225
1297	457.266	35.983	1	456.259	0	456.266	0.0071863	15.7503	D			#REF!	#N/A	#N/A	DLLP		BATXSVMPII																		132.8	84.4	0	107.75	0	0	0	61.25							0.751478
1117	571.235	18.1176	3	1710.68	1							#REF!	#N/A	#N/A							254	595	287	335			19.9	36.8	244		266		19.2		338	350.5	433.5	904.5	977	261.5	237	536.5	367.75	117.18	1.65	0.232968	6.32704	0.413909	3.83095
1120	1075.49	52.2766	2	2148.96	1							#REF!	#N/A	#N/A					1100	13.8	357	15.4	166	603	3440	4270	278	2370	1310		3500		4410	3510	427.5	167.6	210	584.5	564	0	409	620	1245.65	2563	-1.04093	0.443645	3.52965	0.562931	2.49545
1123	1261.6	58.8347	4	5042.38	1							#REF!	#N/A	#N/A					1050	871	277	159		233	716	804	791	1550			678		715	1160	75.55	38.75	0	71.85	352	0	185	525.5	587.143	978.8	-0.737303	0.693782	1.58777	0.774862	1.10776
1128	1253.66	63.4994	3	3757.95	1							#REF!	#N/A	#N/A					1050	409	639	187	443	308	315	1070	739	345	40		492	392	1070	1090	0	0	0	0	0	0	0	1266	552.625	595.429	-0.107628	0.870423	0.602698	0.908312	0.417652
1147	675.004	35.3032	1	673.996	1							#REF!	#N/A	#N/A													785	999	39.9	48.4					0	204.5	233	0	10.3	0	34.1	0	0	468.075	-10	0.129987	8.861	0.368787	4.33225
1305	850.301	62.0073	4	3397.17	0							#REF!	#N/A	#N/A																					36.6	61.5	128.5	606.5	911.5	1140	3930	4285							0.898082
1129	699.871	36.3467	4	2795.46	1							#REF!	#N/A	#N/A							53.8	192	50.1	129			584	616	115	162	1020				677.5	682.5	386.5	0	480	936	460	0	106.225	499.4	-2.23307	0.0803613	10.9495	0.356068	4.48467
1308	1260.53	20.1619	6	7557.12	0							#REF!	#N/A	#N/A																					0	4.16	25.3	147.35	214.6	0	220	0
1132	1262.03	55.7893	11	13871.3	1							#REF!	#N/A	#N/A							59.2	133	1060	1390	676	2280	543	764	140		130		708	893	60.55	47.3	70.75	0	108.2	54.8	0	96.6	933.033	529.667	0.816844	0.359381	4.44445	0.489775	3.10004
1311	921.45	41.4363	2	1840.89	0							#REF!	#N/A	#N/A																					121.5	0	0	14.2	0	0	0	0							0.329873
1154	485.263	42.0973	2	968.512	1							#REF!	#N/A	#N/A							6.59								123	123	160				325	14.8	72.15	112.2	0	0	57	513.5	6.59	135.333	-4.36009	0.0666353	11.763	0.356068	4.48467
1157	655.62	17.7114	3	1963.84	1							#REF!	#N/A	#N/A					31.6		173	48.1	139	169					353	477	106		91.2		191.5	62.05	293	997	0	0	0	37.6	112.14	256.8	-1.19534	0.424699	3.71919	0.544316	2.64149
1158	633.265	17.7114	3	1896.77	1							#REF!	#N/A	#N/A							118		256	317					15.2	30.7	44.6				435.5	31.25	1585	0	0	731	51.3	116	230.333	30.1667	2.9327	0.126959	8.96337	0.368787	4.33225
1135	637.357	27.5082	2	1272.7	1							#REF!	#N/A	#N/A							188	132	1180	2600			2510		527	674	1110		605	634	55	0	0	87.9	27.2	0	96.2	86.5	1025	1010	0.0212686	0.581449	2.35489	0.680628	1.6709
1319	1078.17	18.2875	7	7540.11	0							#REF!	#N/A	#N/A																					0	0	279	0	0	0	0	673.5
1142	619.554	22.7161	4	2474.19	1							#REF!	#N/A	#N/A					13.2										68.7	1050	582				0	0	0	0	0	440	70.7	316	13.2	566.9	-5.42448	0.15322	8.14684	0.368787	4.33225
1143	954.541	70.0811	4	3814.13	1							#REF!	#N/A	#N/A					284	225	860	898	807		184			96.5							1394	0	0	0	0	0	0	0	543	96.5	2.49235	0.0117643	19.2943	0.251812	5.98924
1144	1087.31	19.2885	7	7604.12	1							#REF!	#N/A	#N/A					737	381	15.5		528	279					4270	2920					0	0	0	0	0	0	0	260.05	388.1	3595	-3.21149	0.301763	5.20334	0.471472	3.26544
1146	1530.29	59.3683	4	6117.15	1							#REF!	#N/A	#N/A					24.5	28.4		16	16		28.2		83.9	1020			124		181	602	494	0	0	251	0	0	0	0	22.62	402.18	-4.15217	0.0905409	10.4316	0.360371	4.43251
1153	602.749	18.8824	4	2406.97	1							#REF!	#N/A	#N/A							245	299	149	136			23.7		108	20	200		28.5		1780	0	142.5	152	0	0	0	0	207.25	76.04	1.44654	0.261603	5.82358	0.438449	3.58081
1325	856.598	21.5877	8	6844.72	0							#REF!	#N/A	#N/A																					1315	2.82	0	26.75	16.1	244.5	26.3	137.5
1327	701.565	21.5452	3	2101.67	0							#REF!	#N/A	#N/A																					0	226	0	0	0	46.4	0	0							0.368787
1159	1261.93	58.1549	3	3782.76	1							#REF!	#N/A	#N/A							23.6		81.7	67.5	467	476	290	278	322		433	155	52.9	167	0	52.2	0	422	21.5	0	0	0	223.16	242.557	-0.120246	0.430558	3.65968	0.548261	2.61013
1167	509.77	28.4667	2	1017.53	1							#REF!	#N/A	#N/A					73	14.4			41.8	47.2		165	513		21.2	26.6	265		56.9	67.5	75.4	0	373.5	0	0	0	41	205	68.28	158.367	-1.21373	0.275347	5.6012	0.45097	3.45852
1184	1186.83	38.0937	8	9486.56	1							#REF!	#N/A	#N/A					96	85.3						153					17.9		1360	1710	453	97.3	0	201	31.2	0	0	0	111.433	1029.3	-3.20741	0.19656	7.06505	0.382819	4.17007
1169	925.609	24.9304	5	4623.01	1							#REF!	#N/A	#N/A					499	398			10.3	30.1	923	1480	31.5				276		534	704	0	320.5	0	0	0	0	0	0	556.733	386.375	0.526985	0.316777	4.99246	0.471472	3.26544
1170	1151.99	58.3248	12	13811.8	1							#REF!	#N/A	#N/A					1470	979	233	132			248	1850	726	1960	544		3240		1620	1720	0	0	0	26.1	39.25	1115.5	104	0	818.667	1635	-0.997943	0.213785	6.70022	0.398328	3.99759
1338	758.717	22.8011	3	2273.13	0							#REF!	#N/A	#N/A																					434.5	0	25.75	233.95	0	149	0	0							0.368787
1173	833.935	17.3291	3	2498.78	1							#REF!	#N/A	#N/A					276	157					547	412			774	938	732				20.5	0	43.5	10.7	1090	0	0	289	348	814.667	-1.22712	0.448937	3.47814	0.568442	2.45314
1340	658.333	29.8499	4	2629.3	0	2629.3	-0.00192826	0.733374	P			#REF!	#N/A	#N/A	LDSFGEWRKTDLLNRKSHDNAQ																				0	0	0	21.8	0	0	158	156							0.408282
1177	902.446	62.201	3	2704.32	1							#REF!	#N/A	#N/A					7440	12200	241	108			1470	6960	207						345	1560	203	0	0	515	0	0	0	0	4736.5	704	2.75017	0.0688364	11.6218	0.356068	4.48467
1343	971.66	45.7799	4	3882.61	0							#REF!	#N/A	#N/A																					0	0	0	0	0	0	415	0							0.373472
1344	1158.03	53.2775	3	3471.07	0							#REF!	#N/A	#N/A																					210	70.45	29.4	35.55	36.8	100.5	0	101.9							0.920481
1199	652.27	17.4141	3	1953.79	1							#REF!	#N/A	#N/A							300	330	145	135					126	41.4	180				24.7	0	0	0	174	164	1050	0	227.5	115.8	0.974231	0.221999	6.53649	0.403999	3.9362
1178	886.587	70.0811	4	3542.32	1							#REF!	#N/A	#N/A					356	292	591	506	531		123		69.1	73.7							313	0	54.15	0	0	0	0	0	399.833	71.4	2.4854	0.00499791	23.0121	0.190414	7.20302
1347	1131.75	57.8762	5	5653.7	0							#REF!	#N/A	#N/A																					0	20.6	0	0	410	0	244	0
1349	920.926	33.089	2	1839.84	0							#REF!	#N/A	#N/A																					0	26.25	0	0	2005	0	0	58.4							0.373053
1181	603.569	19.331	3	1807.68	1							#REF!	#N/A	#N/A							369	506	333	262			228		190	202	355				0	36.95	27.8	0	0	0	310	0	367.5	243.75	0.592342	0.501346	2.99863	0.613348	2.12293
1204	733.375	32.6403	2	1464.73	1							#REF!	#N/A	#N/A					263	124	48.1	83.4			40.6	104	1330	1010	22.6	13	106		173	210	0	0	27.8	233.5	277	0	351	459	110.517	409.229	-1.88864	0.159374	7.97584	0.368787	4.33225
1358	1161.02	51.0632	4	4640.04	0	4640.22	0.175914	37.9107				#REF!	#N/A	#N/A																					301	0	0	144.15	0	30.3	0	148.5							0.389505
1205	649.316	29.5526	3	1944.93	1							#REF!	#N/A	#N/A							4.67						952			22.3					151.7	278.5	352.5	962.5	0	0	0	0	4.67	487.15	-6.7048	0.325217	4.87827	0.471472	3.26544
1361	694.331	22.886	1	693.324	0	693.331	0.0066004	9.51984	P		tr|A0A1L8D600|A0A1L8D600_BOTAT	#REF!	FGEWR	#N/A	FGEWR		BATXSVMPI1, BATXSVMPII1																		28.35	228.5	32.3	0	0	482	0	38.5							0.368787
1183	557.769	20.4168	2	1113.52	1							#REF!	#N/A	#N/A					362	395	150	201	336	349	143	171	165		11		579		220	218	12.5	0	18.7	0	222	0	333	0	263.375	238.6	0.142524	0.178892	7.47409	0.373333	4.27904
1209	594.32	39.9867	2	1186.63	1							#REF!	#N/A	#N/A					56.1	64.5	247	189													0	0	0	0	0	0	2250	0	139.15	0	10	0.05547	12.5594	0.356068	4.48467
1193	1020.99	17.7539	7	7139.9	1							#REF!	#N/A	#N/A					578		289	366	356	361	701	561			475	474	112		204	270	67.9	18.8	44.6	33.5	70.2	79.5	0	455.5	458.857	307	0.579806	0.0638882	11.9458	0.356068	4.48467
1194	1159.61	53.3199	3	3475.8	1							#REF!	#N/A	#N/A									65.7				21.4		932		521		749	876	493.5	818.5	308.35	1271	359	56.65	250	395.5	65.7	619.88	-3.23802	0.0246797	16.0766	0.3156	5.00863
1197	447.249	23.3346	4	1784.97	1							#REF!	#N/A	#N/A					1340	1630	112		306	588	660	508	18.1		11.6				105	157	0	145.75	387.5	0	0	34.9	39.2	0	734.857	72.925	3.33298	0.0100338	19.9854	0.23842	6.22657
1369	929.73	21.2477	5	4643.61	0							#REF!	#N/A	#N/A																					88.05	0	0	32.95	0	0	0	0							0.946628
1215	1424.7	57.7063	5	7118.48	1							#REF!	#N/A	#N/A																	1160				0	0	0	0	1270	46.4	362	19.5	0	1160	-10	0.334282	4.75887	0.471472	3.26544
1371	743.723	38.8159	3	2228.15	0	2228.11	-0.033027	14.8228	P		tr|A0A1L8D683|A0A1L8D683_BOTAT	#REF!	#N/A	#N/A	KSHDNAQLLTSTDFNGPTIGL		BATXSVMPI1																		921	194.5	80	603	763.5	72.4	867.5	404							0.356068
1198	500.129	39.9867	7	3493.85	1							#REF!	#N/A	#N/A					363	405	223		484				17.2						143	197	60.35	61.5	20.1	35.5	368	0	0	87	368.75	119.067	1.63087	0.101002	9.95671	0.366466	4.35966
1375	935.466	40.5628	2	1868.92	0							#REF!																							24.45	100.4	0	0	0	20.3	0	0							0.356068
1202	616.316	21.2477	3	1845.93	1							#REF!	#N/A	#N/A							451	446		67.5			244				213				380.5	454	21.1	443.5	0	0	0	90.6	321.5	228.5	0.492625	0.453783	3.43152	0.572564	2.42176
1208	704.268	18.5424	2	1406.52	1							#REF!	#N/A	#N/A					92.6	79.8	288	430	121	121	20.6	18.1	66.3		382	108	225		130	144	14.4	609	0	401	0	0	0	0	146.387	175.883	-0.264826	0.832411	0.796622	0.884559	0.532731
1378	711.348	24.2932	5	3551.7	0							#REF!	#N/A	#N/A																					111	0	27.2	0	0	0	0	0							0.471472
1211	921.454	34.5147	2	1840.89	1							#REF!	#N/A	#N/A									249	414				16.5	2850	3940	968		16.6	15.5	724.5	788	733.5	1302.5	1310	640.5	562	808	331.5	1301.1	-1.97265	0.128869	8.8985	0.368787	4.33225
1227	660.34	29.5526	2	1318.66	1							#REF!	#N/A	#N/A													16.2		488	1300	162		13.5	13.4	0	0	0	402.5	0	89.3	145	183	0	332.183	-10	0.14494	8.38813	0.368787	4.33225
1212	595.526	44.949	9	5350.67	1							#REF!	#N/A	#N/A					1800		19.2	17.5			57.2	1490									40.45	306	15.4	0	39.4	65.4	24.2	216.5	676.78	0	10	0.137292	8.62356	0.368787	4.33225
1231	1151.72	63.287	4	4602.84	1							#REF!	#N/A	#N/A					550				126												0	0.796	37.55	0	0	7305	0	0	338	0	10	0.236385	6.26381	0.417096	3.79764
1385	742.398	30.7234	2	1482.78	0	1482.79	0.009171	6.18496	P		tr|A0A1L8D5Y8|A0A1L8D5Y8_BOTAT	#REF!	#N/A	#N/A	TTVFDKNVIGRAY																				158.5	344.5	317	1596	106.1	15.75	0	98.85							0.368787
1232	871.338	45.7799	1	870.33	1							#REF!	#N/A	#N/A									318	379					63.9	136					0	224	183	0	0	48.1	131	0	348.5	99.95	1.80188	0.321536	4.92771	0.471472	3.26544
1213	1106.28	22.5036	6	6631.63	1							#REF!	#N/A	#N/A					252	256	4540	5080	485	436	2650	2370	1140		164	373	576		1250	1690	311	136	1260	351.85	487.5	93.7	0	0	2008.62	865.5	1.2146	0.0852471	10.6932	0.356068	4.48467
1388	1391.44	51.0632	5	6952.15	0							#REF!	#N/A	#N/A																					81.1	29.9	97.15	31.4	0	17.1	0	30.25
1217	951.109	62.286	3	2850.3	1							#REF!	#N/A	#N/A					1130	3470	16.8	18.7			396	3170	75.5							98.7	99.65	24.4	45	86.1	246.7	0	459	229	1366.92	87.1	3.97211	0.074096	11.3021	0.356068	4.48467
1390	633.91	15.0299	3	1898.71	0							#REF!	#N/A	#N/A																					40.05	202	197	26.2	1160	75.15	283	296							0.356068
1219	718.868	51.488	6	4307.17	1							#REF!	#N/A	#N/A					46.2		48.1	111	63.5	86.2	48.9	37.9		196			245		564	65.2	0	0	0	18.05	5740	161	0	131.1	63.1143	267.55	-2.08377	0.289662	5.38109	0.462023	3.35336
1239	855.966	24.5905	5	4274.79	1							#REF!	#N/A	#N/A												24.8					340		67.3	106	0	431	515.5	0	0	64.85	45.2	0	24.8	171.1	-2.78643	0.168403	7.7365	0.368787	4.33225
1394	699.877	36.7715	2	1397.74	0							#REF!	#N/A	#N/A																					14	253.5	119.5	20.7	0	1975	43.5	0							0.368787
1220	918.365	62.7534	5	4586.79	1							#REF!	#N/A	#N/A					537	132	215	39.3	49.8		77.1	184							342	191	0	233	170	104	170.3	288	70	207.5	176.314	266.5	-0.595986	0.268043	5.71796	0.443777	3.52835
1224	1240.07	30.2985	2	2478.12	1							#REF!	#N/A	#N/A					1440	1250			735	650									111	54.8	846	63.3	421	876	0	0	277	138.5	1018.75	82.9	3.61928	0.0375854	14.2498	0.345515	4.61533
1246	1254.1	63.6268	3	3759.28	1							#REF!	#N/A	#N/A					164	71.1	104	50.8	79.8	76.6	55.9	164	125	78.9			93.5		227	244	69.7	15.1	52.9	131.3	80.65	0	351	137.5	95.775	153.68	-0.682208	0.97055	0.12982	0.983682	0.0714533
1248	731.887	37.9	2	1461.76	1							#REF!	#N/A	#N/A							18.8												150	130	0	0	0	0	0	3620	4930	31.1	18.8	140	-2.89662	0.179564	7.4578	0.373333	4.27904
1405	1035.41	41.7337	1	1034.4	0	1034.4	0.003431	3.31689	P		tr|A0A1L8D683|A0A1L8D683_BOTAT	#REF!	QNWESYEP	#N/A	Q(-17.03)NWESYEP		BATXSVMPI1																		0	0	0	0	0	220	0	0							0.471472
1254	998.396	69.2926	3	2992.17	1							#REF!	#N/A	#N/A																				300	611.5	44.4	61.8	123.5	0	485	122	273	0	300	-10	0.334285	4.75884	0.471472	3.26544
1408	1144.13	21.7151	6	6858.76	0							#REF!	#N/A	#N/A																					290	63.45	0	287.3	0	0	0	45.6
1256	1003.81	58.9196	5	5014.01	1							#REF!	#N/A	#N/A					63.1	126	58.8	63.4		228											1088	286.3	634	1385	1815	32.7	594	1645	107.86	0	10	0.0289306	15.3864	0.333442	4.7698
1411	571.547	25.9313	4	2282.16	0	2282.17	0.014411	6.3146	P		tr|A0A1L8D600|A0A1L8D600_BOTAT	#REF!	#N/A	#N/A	KVEKDSSKTLTSFGEWRER		BATXSVMPII1																		125.4	300.5	233	289	0	357	0	0							0.368787
1412	930.521	20.8841	8	7436.11	0							#REF!	#N/A	#N/A																					0	104.5	0	0	0	12.05	0	0
1258	823.548	45.7799	5	4112.7	1							#REF!	#N/A	#N/A					551	794					108	268							44.5		1190	0	0	90.55	0	0	0	33.95	430.25	44.5	3.2733	0.0719337	11.4307	0.356068	4.48467
1230	679.371	30.9358	2	1356.73	1							#REF!	#N/A	#N/A					166	199	131	521	227	291	291	450	293		299	480	246		307	412	647.5	0	0	501	0	33.95	0	0	284.5	339.5	-0.254983	0.712022	1.47507	0.792213	1.01158
1233	1388.14	58.1549	3	4161.39	1							#REF!	#N/A	#N/A						40.4			26.7		142	23.3	257		242		342		91.9		295	570	425.5	1031	222	0	97.5	208	58.1	233.225	-2.00511	0.117608	9.29563	0.368787	4.33225
1234	535.219	18.3725	4	2136.85	1							#REF!	#N/A	#N/A							211	405	258	271					172	55.1	96.6				22.9	0	0	501	116	139.65	192	1185	286.25	107.9	1.40758	0.118615	9.2586	0.368787	4.33225
1235	602.93	17.2866	3	1805.77	1							#REF!	#N/A	#N/A					12.7	33.4	292	327	546	478	20.9	11.5	124	62	132	61.1	24.2		141		61.1	32	61.7	219.45	12.5	0	102	431	215.188	90.7167	1.24615	0.0933429	10.2992	0.360371	4.43251
1242	1096.77	22.8011	6	6574.6	1							#REF!	#N/A	#N/A					43.8	28.4	1520	1630	341	306	2040	1400	264			21.7	141		838	891	0	0	53.05	110.55	136.6	0	120	274.5	913.65	431.14	1.08349	0.0615926	12.1047	0.356068	4.48467
1268	1394.4	70.166	2	2786.79	1							#REF!	#N/A	#N/A							152	163					157	28.1			38.9				47.7	266.5	206	152.15	40.4	0	0	180	157.5	74.6667	1.07682	0.728902	1.37331	0.806075	0.936247
1244	882.895	61.7949	4	3527.55	1							#REF!	#N/A	#N/A					3350	4360	834	315		158	6280	16.5	584						94.2	365	214.3	231	0	152.55	0	0	0	301	2187.64	347.733	2.65332	0.0573174	12.4171	0.356068	4.48467
1247	1253.81	65.5864	6	7516.81	1							#REF!	#N/A	#N/A					545	418	162		205	319	502	512	525	738	21.5		334	80.5	584	722	103.15	17.6872	50.75	79.8	180.55	0	63.5	119	380.429	429.286	-0.174313	0.751926	1.23825	0.824368	0.838789
1422	556.806	31.5968	4	2223.19	0	2223.2	0.002291	1.0305	M		tr|A0A1L8D600|A0A1L8D600_BOTAT	#REF!	#N/A	PLNTRVPLTGLEIWSDGDKI						268				0.00913	888	73.7			79.5	121					254.5	311	383.5	199	332.35	465.5	147	470.5	307.427	100.25	1.61664	0.26674	5.73911	0.442727	3.53864
1278	531.901	18.245	3	1592.68	1							#REF!	#N/A	#N/A					194	639					131	95									127.5	0	60.35	1155	43.9	0	0	0	264.75	0	10	0.111604	9.5232	0.368787	4.33225
1426	656.845	36.1343	4	2623.35	0							#REF!	#N/A	#N/A																					203.5	0	0	51.35	0	0	0	65.05							0.368787
1427	491.546	17.1591	3	1471.62	0							#REF!	#N/A	#N/A																					0	0	21.2	0	0	256.8	0	0							0.815953
1260	1399.53	51.573	10	13985.2	1							#REF!	#N/A	#N/A					62	12.4	291	231	343	556	1260	1620	602	3870	1040		3140		3190	385	136.5	1.78	0	81.2	0	0	0	166.3	546.925	2037.83	-1.89762	0.125409	9.0167	0.368787	4.33225
1261	883.027	62.286	5	4410.1	1							#REF!	#N/A	#N/A					4820	15600	304	129	32.4	18.1	809	12900	176						177	688	103.1	30.4	0	49.7	0	0	19.9	21.45	4326.56	347	3.64021	0.0837127	10.7721	0.356068	4.48467
1264	550.193	27.9332	2	1098.37	1							#REF!	#N/A	#N/A					234	54.1	173	134	869	1700		122			245	383			46.7	51.8	0	0	0	0	0	1280	0	0	469.443	181.625	1.36999	0.157638	8.0234	0.368787	4.33225
1283	1271.34	39.6044	7	8892.32	1							#REF!	#N/A	#N/A					307	257					65.3	89.2					669				0	0	0	22.2	62.6	299	13.7	95.3	179.625	669	-1.89702	0.948697	0.228723	0.967531	0.143352
1265	1260.75	52.3191	4	5038.96	1							#REF!	#N/A	#N/A					30.5		33.8		50.8	168	319	277	191	598			697		799	857	31.3	164.5	11.35	0	0	52.3	0	15.6	146.517	628.4	-2.10062	0.0667057	11.7584	0.356068	4.48467
1442	774.913	38.4336	4	3095.62	0	3095.64	0.015091	4.87493	P		tr|A0A1L8D600|A0A1L8D600_BOTAT	#REF!	EVWSKKDLIKVEKDSSKTLTSFGEWR	#N/A	EVWSKKDLIKVEKDSSKTLTSFGEWR		BATXSVMPII1																		65.8	147.05	157	0	0	14.4	0	0							0.846466
1266	743.63	14.3688	3	2227.87	1							#REF!	#N/A	#N/A							313	11	596	1150	14.8	39.9	235		154	252					23.45	79.95	33.9	0	45.25	89.3	19.3	127.5	354.117	213.667	0.728863	0.246812	6.07634	0.423715	3.72926
1270	1094.49	45.3551	2	2186.97	1							#REF!	#N/A	#N/A					486	525	1730	1600	732	684	184	1050	34.1		1230	2280	74.3				259	0	0	31.9	0	0	0	82	873.875	904.6	-0.0498531	0.258929	5.8682	0.436762	3.59755
1275	1265.27	53.4049	7	8849.81	1							#REF!	#N/A	#N/A								11							721		361		442	319	0	0	0	0	0	0	0	125.7	11	460.75	-5.38841	0.0326889	14.856	0.345515	4.61533
1450	1268.61	42.6921	1	1267.61	0	1267.62	0.009902	7.81152	P		tr|A0A0K2JNB8|A0A0K2JNB8_BOTAT	#REF!	#N/A	TAIDFNGPTIGY	TAIDFNGPTIGY		BATROXRHAGIN																		217	0	0	0	0	0	0	0							0.602759
1280	508.711	48.1454	2	1015.41	1							#REF!	#N/A	#N/A					1060	861	194		529	441	484	3330	80.6	75.1	1400	888	40.5		495	66.8	255	0	0	175	0	0	0	399.5	985.571	435.143	1.17947	0.263118	5.79849	0.438449	3.58081
1281	1260.77	51.9129	4	5039.05	1							#REF!	#N/A	#N/A						19.2	33.2		61.9	68.3	190	454		566			303		596	746	651.5	93.3	0	488	80.5	0	0	55.3	137.767	552.75	-2.0044	0.188995	7.2355	0.37949	4.20799
1282	547.075	30.3835	5	2730.34	1							#REF!	#N/A	#N/A					331	381	11.7	148	27.7		252	457	67.9		136	184			691	949	1580	1730	1401	11400	7230	1920	7650	7185	229.771	405.58	-0.819787	0.720876	1.42139	0.80046	0.966605
1284	1399.44	51.658	5	6992.15	1							#REF!	#N/A	#N/A					120	22.6	362	122	420	558	1320	2730	510	1920	3300		2070		1530	905	379.5	203.5	211.5	443.5	276	0	322	632.5	706.825	1705.83	-1.27105	0.28778	5.40939	0.461167	3.36142
1456	1157.03	55.7043	4	4624.08	0							#REF!	#N/A	#N/A																					95.6	13.8	35.2	91.55	988	0	23.6	28.65							0.368787
1285	226.18	64.8403	1	225.172	1							#REF!	#N/A	#N/A					3120	3460	3450	4080	3060	3690	3440	3180	10800	5070	3920		3450	53100	3840	4800	0	78.75	751	587.5	101.55	27.4	34.6	361	3435	12140	-1.82139	0.262797	5.8038	0.438449	3.58081
1287	913.421	34.1748	1	912.414	1							#REF!	#N/A	#N/A					18.2	10.4	338	767	276	344	20.8	79.4	156	97.4	220	330	206		113	129	697.5	0	0	195.4	0	0	0	222.5	231.725	178.771	0.374298	0.456689	3.40379	0.575422	2.40013
1290	685.722	44.524	8	5477.72	1							#REF!	#N/A	#N/A					294		2.22					585									36.85	43.1	0	229.05	250	0	210	67.1	293.74	0	10	0.174239	7.58855	0.372512	4.2886
1302	528.509	21.8001	4	2110.01	1							#REF!	#N/A	#N/A																	584				57.85	165	82.25	82.7	86.5	35.6	26.1	99.45	0	584	-10	0.334282	4.75888	0.471472	3.26544
1291	1168.7	39.9867	4	4670.77	1							#REF!	#N/A	#N/A					837	706					362	297					409		627	955	33.6	0	36.5	13	99.6	193	188	162.5	550.5	663.667	-0.269716	0.884793	0.531581	0.920481	0.359849
1292	970.68	21.6726	7	6787.71	1							#REF!	#N/A	#N/A					87.6	100	484	534			209	200	630				922		86.2	54.8	110	31.5	36.25	78.8	119	0	23.7	99.1	269.1	423.25	-0.653368	0.958081	0.185977	0.974889	0.110448
1310	696.368	39.7318	2	1390.72	1							#REF!	#N/A	#N/A					127	144	32.2		19.2		31.1	43.6	33.4	12.8		19.2	29.2	160	287	175	0	15.7	0	0	0	76.9	308	0	66.1833	102.371	-0.629273	0.356633	4.47778	0.487851	3.11713
1293	1069.98	25.5914	2	2137.95	1							#REF!	#N/A	#N/A													500				184		449	626	415.5	0	1465	0	0	604.5	894	192.5	0	439.75	-10	0.0340161	14.6832	0.345515	4.61533
1314	542.961	35.9406	6	3251.72	1							#REF!	#N/A	#N/A							21.3		368				52.8	45.7					90.9	77.9	0	144	81.8	0	124	101	0	75.75	194.65	66.825	1.54242	0.74358	1.28673	0.817713	0.873989
1471	444.224	19.7133	1	443.217	0	443.221	0.0039914	9.00545	D			#REF!	#N/A	#N/A	QKW																				3255	87	0	1413	0	0	0	271.25							0.786521
1294	1242.62	31.3844	1	1241.61	1							#REF!	#N/A	#N/A					1760	1710			4700	4560					1510	2290			1050	1400	0	0	0	0	0	963.5	0	0	3182.5	1562.5	1.0263	0.318583	4.96777	0.471472	3.26544
1295	807.993	20.8416	4	3227.94	1							#REF!	#N/A	#N/A													353		10.8		1020				62.8	391.5	0	234	0	0	38	0	0	461.267	-10	0.197945	7.03456	0.382819	4.17007
1320	1156.87	55.8317	4	4623.44	1							#REF!	#N/A	#N/A					16.3		4.83		106	184	80.8	327	46.1	68.8			11.9		69.4	153	436	999.5	1270	1420	417.5	176	143	0	119.822	69.84	0.778763	0.324615	4.88631	0.471472	3.26544
1298	528.219	17.8389	3	1581.64	1							#REF!	#N/A	#N/A							126	208	186	185			52.6		200	374	255				0	8.96	114	89.9	0	2540	3000	235	176.25	220.4	-0.322501	0.72866	1.37475	0.806075	0.936247
1322	927.599	24.718	5	4632.96	1							#REF!	#N/A	#N/A															81.2	154					0	0	1585	0	0	109.5	22.2	0	0	117.6	-10	0.153904	8.12749	0.368787	4.33225
1300	1391.54	51.0632	2	2781.07	1							#REF!	#N/A	#N/A					22.3	16	165	65.2	236	321	540	64.3	1030	739	2990		381		234	104	0	0	0	0	0	1050	589	0	178.725	913	-2.35287	0.181084	7.4212	0.373472	4.27742
1324	802.86	39.9442	4	3207.41	1							#REF!	#N/A	#N/A					561	485						13.3							28.8	45.3	0	724	2185	0	1635	425.5	1120	980	353.1	37.05	3.25253	0.169099	7.71858	0.368787	4.33225
1483	1092.89	63.3719	3	3275.65	0							#REF!	#N/A	#N/A																					291.5	0	0	19.6	0	0	0	87							0.48505
1328	708.358	21.6726	1	707.351	1							#REF!	#N/A	#N/A																	356				15.4	0	95.15	49.6	15.6	0	0	95	0	356	-10	0.33401	4.7624	0.471472	3.26544
1486	994.239	69.1652	7	6952.62	0							#REF!	#N/A	#N/A																					0	0	0	13.6	0	1950	1230	0
1303	1260.58	51.7854	4	5038.27	1							#REF!	#N/A	#N/A					56.5	25.4	87.8	62.6	196	357	810	1500	1470	1810			2630		1450	1150	0	0	0	0	0	111.7	0	0	386.913	1702	-2.13715	0.106427	9.72948	0.368787	4.33225
1332	1271.77	39.6469	7	8895.31	1							#REF!	#N/A	#N/A					242	218					48.6	69.1					595				0	3.82	36.9	275.7	59.85	0	27.8	78.7	144.425	595	-2.04257	0.97946	0.0901328	0.988809	0.0488758
1306	1262.56	58.2823	4	5046.2	1							#REF!	#N/A	#N/A					653	979	45	248			97.3	765	712	1590	186		1290	285	1000	859	76.2	124.3	57.85	73.7	100	254.5	1010	23.95	464.55	846	-0.864824	0.125746	9.00504	0.368787	4.33225
1312	1262.12	56.6203	4	5044.45	1							#REF!	#N/A	#N/A					524	789	82.3	150	473	426	1110	2660	1100	1990	595		2080	360	1420	1260	0	0	0	0	0	0	0	166	776.788	1257.86	-0.695376	0.42521	3.71397	0.544316	2.64149
1316	925.01	18.9673	8	7392.02	1							#REF!	#N/A	#N/A					145	113	373	572	2530	3320	36.9	19.7			2380	2640	57.1		57.9	61.1	258.5	70.2	142.5	317.5	440.5	14.4	225	398	888.7	1039.22	-0.225733	0.701143	1.54193	0.78253	1.06499
1321	633.911	15.6247	3	1898.71	1							#REF!	#N/A	#N/A							911	1080	314	501		23.1	41.1		65	147					341	32.8	0	521	107	0	81.3	40.1	565.82	84.3667	2.7456	0.0582708	12.3455	0.356068	4.48467
1495	661.354	40.3503	3	1981.04	0	1981.04	0.002026	1.02269	M			#REF!	#N/A	#N/A	RRRIHQMVNIMKEPAA(+31.98)																				42.45	0	0	16.3	0	72.9	156	148							0.37265
1345	657.326	38.9858	3	1968.95	1							#REF!	#N/A	#N/A					138	134	5.97		129	121	22.5	15		29.3			151		132	136	0	216.5	0	0	0	0	0	0	80.7814	112.075	-0.472369	0.68834	1.62197	0.770151	1.13424
1346	835.231	52.3191	5	4171.12	1							#REF!	#N/A	#N/A					416	157			55.1	97.8		15.9									0	16.3	0	0	0	0	1120	0	148.36	0	10	0.0820612	10.8586	0.356068	4.48467
1351	809.087	58.2398	6	4848.48	1							#REF!	#N/A	#N/A					29.2	256															153	73.2	75.6	137.25	170.5	151.5	72.5	165.95	142.6	0	10	0.279455	5.53688	0.453353	3.43564
1354	980.714	62.0736	5	4898.53	1							#REF!	#N/A	#N/A					960	1510	81.2	23.7			178		15.1						57.8	334	25	8.12	49.5	0	219	0	49.4	0	550.58	135.633	2.02124	0.175774	7.55045	0.372691	4.28651
1503	1041.15	18.7549	7	7281.02	0							#REF!	#N/A	#N/A																					0	172	0	0	0	0	0	0
1360	772.363	22.4611	1	771.356	1							#REF!	#N/A	#N/A					296	257					33.9	26.9									0	0	0	17.8	25	0	0	0	153.45	0	10	0.0992989	10.0306	0.366466	4.35966
1363	767.463	43.1832	1	766.456	1							#REF!	#N/A	#N/A					61.6	63.4	84.4	82.2	67.5	85.1		52	20.2	113	106	173	70.9		72.6	116	1780	35.6	0	886	23	0	0	0	70.8857	95.9571	-0.436895	0.343157	4.64507	0.474614	3.2366
1506	592.96	24.2932	6	3551.72	0							#REF!	#N/A	#N/A																					0	0	0	0	594	325.65	0	99.05							0.368787
1364	514.267	35.6432	2	1026.52	1							#REF!	#N/A	#N/A															331	329	82.3				35.6	0	0	0	156	31.2	842	23.25	0	247.433	-10	0.10028	9.98785	0.366466	4.35966
1365	1052.42	38.4336	4	4205.66	1							#REF!	#N/A	#N/A									22.7	49.7	79.2	106									117	112	0	0	0	0	0	0	64.4	0	10	0.0466779	13.3089	0.356068	4.48467
1323	773.005	25.7188	6	4631.99	1							#REF!	#N/A	#N/A						21.6				974	1110		150						501	746	126	0	79.2	0	0	30.8	0	304.5	701.867	465.667	0.591899	0.66273	1.78664	0.750371	1.24724
1515	1532.31	63.1595	3	4593.92	0							#REF!	#N/A	#N/A																					60.05	17.7	76.65	260.5	33.3	0	96.2	102							0.147779
1517	548.225	14.9637	3	1641.65	0	1641.66	0.008709	5.30499	P		tr|A0A1L8D5Z6|A0A1L8D5Z6_BOTAT	#REF!	#N/A	#N/A	SEDYSETHYSPDGR																				0	0	0	0	0	76.6	397	0							0.390431
1367	1543.37	52.6164	1	1542.36	1							#REF!	#N/A	#N/A															2030		183				0	8.895	216.5	0	0	0	0	0	0	1106.5	-10	0.289935	5.37699	0.462023	3.35336
1331	909.377	19.5009	8	7266.96	1							#REF!	#N/A	#N/A					2090	1590	17.8	74.4			370	112									28.7	0	0	664	0	0	0	0	709.033	0	10	0.0899969	10.4577	0.360371	4.43251
1520	735.363	38.6035	4	2937.42	0							#REF!	#N/A	#N/A																					238	98.5	210	415	639.5	10.4	206	495.5							0.368787
1335	527.263	23.5895	3	1578.77	1							#REF!	#N/A	#N/A					493	470	204			23.2					62	19.8	139		59.5	70.1	0	3.07	55.1	11.8	65.8	0	0	144.5	297.55	70.08	2.08606	0.20657	6.84934	0.390431	4.08455
1376	1250.06	59.0046	4	4996.23	1							#REF!	#N/A	#N/A					109		35.3				59.9	193	22.3	189	14.1		249		74	150	151	38.9	0	0	57.5	0	0	0	99.3	116.4	-0.229225	0.387236	4.12024	0.516123	2.87247
1523	1157.19	55.7043	4	4624.72	0							#REF!	#N/A	#N/A																					0	286.5	28.3	0	0	0	0	0							0.363626
1377	667.377	28.4667	2	1332.74	1							#REF!	#N/A	#N/A							27.3	428	83.8	157		10.9			20.1	23.2			65	70.2	0	0	0	0	0	0	734	0	141.4	44.625	1.66386	0.225414	6.47019	0.406922	3.90488
1339	820.602	20.8841	4	3278.38	1							#REF!	#N/A	#N/A													635		92.7		442		263	181	47.8	0	49.2	101.15	140	1310	544	1640	0	322.74	-10	0.0284373	15.4611	0.329873	4.81653
1342	918.456	61.7949	2	1834.9	1							#REF!	#N/A	#N/A					323	700	89.6	37.2			867	119	124						102	154	41.8	402	0	167	0	0	0	458	355.967	126.667	1.49071	0.0911759	10.4012	0.360371	4.43251
1381	1196.17	19.4584	6	7170.96	1							#REF!	#N/A	#N/A					1110	695			292	81.6	43.6	30.5			29.2				29.9		460.5	488	45.1	258.7	0	0	0	264	375.45	29.55	3.66739	0.0794331	11	0.356068	4.48467
1366	723.967	29.6375	3	2168.88	1							#REF!	#N/A	#N/A							8.16					17.8	205	195	257	1080	23.9				0	0	0	0	385	0	21.4	0	12.98	352.18	-4.76195	0.116198	9.34802	0.368787	4.33225
1370	458.275	45.1852	1	457.267	1							#REF!	#N/A	#N/A					139	236	146	116	112	124	144	303	291	249	173	254	135		370	133	0	0	198	0	0	0	0	29.5	165	229.286	-0.47468	0.46225	3.35123	0.5808	2.35973
1387	1427.61	57.7912	10	14266	1							#REF!	#N/A	#N/A																	1130				225	48.6	0	66.5	0	23.9	24.4	0	0	1130	-10	0.334282	4.75887	0.471472	3.26544
1374	1155.45	51.8279	4	4617.77	1							#REF!	#N/A	#N/A							45.8	32.1	86.4	148	426	593	177	739			661		995	561	1334	4.1	0	292	0	0	0	23.1	221.883	626.6	-1.49774	0.183411	7.36574	0.375234	4.25697
1391	671.825	27.3807	2	1341.64	1							#REF!	#N/A	#N/A					63.6	34.8	20.2		49	27.8			64				181		137	211	0	0	0	0	0	0	993	0	39.08	148.25	-1.92353	0.151987	8.18193	0.368787	4.33225
1538	1391.37	52.489	2	2780.72	0							#REF!	#N/A	#N/A																					51.4	97.25	0	33.15	0	10.3	11.4	0							0.368787
1540	657.326	38.646	3	1968.96	0							#REF!	#N/A	#N/A																					13.4	189.15	39.55	72.55	0	0	0	0							0.356068
1393	1080.57	69.3351	5	5397.84	1							#REF!	#N/A	#N/A											48.2								510	402	0	107	274	1410	1754	168	716	654.5	48.2	456	-3.24193	0.174966	7.57045	0.37265	4.28699
1379	985.113	20.0345	7	6888.74	1							#REF!	#N/A	#N/A					37.1	48.8	1090	1050	31.9	16.7	451	422	12.6						274	206	395.5	35.5	0	502.5	35.6	0	0	80.8	393.438	164.2	1.26068	0.0640754	11.9331	0.356068	4.48467
1380	706.871	31.3844	2	1411.73	1							#REF!	#N/A	#N/A								36.4	475	483			311	115	233	339	1220		255	360	0	0	0	0	0	0	133	0	331.467	404.714	-0.28804	0.153032	8.15217	0.368787	4.33225
1548	618.661	31.5543	3	1852.96	0							#REF!	#N/A	#N/A																					0	24.3	0	225	394.5	12.5	837	584.5							0.5136
1551	768.496	24.9729	5	3837.44	0							#REF!	#N/A	#N/A																					619	0	0	515	0	0	0	0							0.373053
1382	1264.6	51.6155	3	3790.76	1							#REF!	#N/A	#N/A							20.8					211	364	77.1	332		959		782	959	0	0	0	0	229	0	0	0	115.9	578.85	-2.32031	0.0167336	17.7641	0.296356	5.28187
1386	1043.42	20.4593	2	2084.83	1							#REF!	#N/A	#N/A					7490	8370	5420	6020	7360	9810	6740	4650	338		2950	1080	799		2270	2370	0	0	0	114	0	0	0	0	6982.5	1634.5	2.09489	1.25269e-06	59.0216	0.000321762	34.9246
1389	1160.95	51.3181	4	4639.76	1							#REF!	#N/A	#N/A					27.3	11.6	86.6				944	1990		394	3380		1020		663	195	1745	141.2	0	23.5	0	0	0	25	611.9	1130.4	-0.885466	0.511412	2.91229	0.621629	2.06469
1409	574.291	22.5885	4	2293.13	1							#REF!	#N/A	#N/A							341	399													76.6	113	35	87.85	876	0	84.2	248.5	370	0	10	0.150445	8.22622	0.368787	4.33225
1413	555.288	23.0797	3	1662.84	1							#REF!	#N/A	#N/A											618	430									0	0	0	504	0	0	14.6	0	524	0	10	0.156912	8.04345	0.368787	4.33225
1414	686.268	27.0834	1	685.26	1							#REF!	#N/A	#N/A					258	80	50.9		50.2	317	101	95.9							34.9	40.5	0	80.15	480.5	0	102.7	33.15	527	64.45	136.143	37.7	1.85248	0.0148533	18.2818	0.278191	5.55658
1398	868.484	19.7983	8	6939.82	1							#REF!	#N/A	#N/A					709	539	159	399	117	127	1480	1270			216	151	80.5		246	154	113.1	41.6	29.65	33.35	22	0	158	167.5	600	169.5	1.82368	0.0204309	16.8971	0.311635	5.06354
1566	853.334	20.8416	3	2556.98	0							#REF!	#N/A	#N/A																					0	0	0	0	0	929	173	0							0.356068
1567	583.323	41.139	1	582.316	0							#REF!	#N/A	#N/A																					253	330	37.9	119.2	0	77.1	0	0							0.555127
1399	1717.65	25.0816	2	3433.28	1							#REF!	#N/A	#N/A					1100	490	1150	2000	1180	90.5	1420	2040	527		170	401	40.3		407	472	0	0	0	51.6	612	277.5	79.8	165	1183.81	336.217	1.81598	0.00222863	26.5196	0.135314	8.68659
1570	596.825	34.9395	2	1191.63	0	1191.63	-0.002724	2.28594	M			#REF!	#N/A	#N/A	GVIQDHSPINL																				65.3	0	0	0	0	0	0	139							0.542983
1418	691.864	31.3844	2	1381.71	1							#REF!	#N/A	#N/A					30.1	33.7	3.55				18.1	26.1	73.1		79.5	351	194		63.3	77.3	147	0	0	0	0	72.6	48	20.45	22.31	139.7	-2.64657	0.0464235	13.3326	0.356068	4.48467
1419	576.063	30.9782	13	7475.73	1							#REF!	#N/A	#N/A							7.15	57.7			59.2	206	44.2	68							0	155.95	55.5	0	19.1	0	0	2770	82.5125	56.1	0.556612	0.311022	5.07209	0.471472	3.26544
1574	526.865	35.2607	5	2629.29	0	2629.3	0.0108677	4.13332	P		tr|A0A1L8D683|A0A1L8D683_BOTAT	#REF!	#N/A	#N/A	LDSFGEWRKTDLLNRKSHDNAQ																				248.5	0	0	31.8	0	0	0	0							0.471472
1401	840.699	20.6292	5	4198.46	1							#REF!	#N/A	#N/A					22.3		32.3	184	224	848	32.2			11.5			604				0	0	0	0	16.7	40.8	186	0	223.8	307.75	-0.459549	0.484593	3.14623	0.600068	2.218
1577	1048.33	68.929	12	12567.8	0							#REF!	#N/A	#N/A																					616	1014.5	222	428	62.1	0	0	0
1403	906.341	26.5073	2	1810.67	1							#REF!	#N/A	#N/A					390	467	587	613	470	1560	753	3200	605		116	156	156		455	561	545.5	1035	551.5	656.9	410	0	0	0	1005	341.5	1.55724	0.0510222	12.9224	0.356068	4.48467
1407	692.376	33.2165	3	2074.11	1							#REF!	#N/A	#N/A							573	1970	250	291		18.9	2830	3440	105	118	1070		99.5	50.5	32.35	154.5	143	0	0	0	45	169.5	620.58	1101.86	-0.828248	0.310376	5.08112	0.471472	3.26544
1429	1388.78	61.3701	5	6938.87	1							#REF!	#N/A	#N/A						29.3	9.16					216		49.4					163	347	47.2	0	0	153	0	64.5	50.3	0	84.82	186.467	-1.13644	0.473308	3.24856	0.58975	2.29332
1415	1166.44	51.7004	4	4661.74	1							#REF!	#N/A	#N/A					15.4		81.1		29.2	115	375	903	109	2500	604		2290		2420	485	0	4.41	0	0	0	690	26.6	0	253.117	1401.33	-2.46893	0.0590246	12.2897	0.356068	4.48467
1416	539.278	22.5885	2	1076.54	1							#REF!	#N/A	#N/A							133	148	125	136			1470		384	355	327		367	459	103.4	7.88	3250	48.3	29.4	1215	0	300.5	135.5	560.333	-2.04799	0.0507382	12.9466	0.356068	4.48467
1420	992.166	53.15	4	3964.64	1							#REF!	#N/A	#N/A							605		364	39	2840	5920	204	1360	249		1750		1290	1040	77.95	0.479	13.9	253.85	26	0	12.8	27.7	1953.6	982.167	0.992095	0.549468	2.60058	0.653172	1.84972
1444	518.274	23.8444	3	1551.8	1							#REF!	#N/A	#N/A					230	221	15		44.6	100	91.9	84.2			65.1	132			37.7	34.2	0	0	0	0	94.5	41.5	300	0	112.386	67.25	0.740852	0.0838189	10.7666	0.356068	4.48467
1421	918.201	61.9224	3	2751.58	1							#REF!	#N/A	#N/A					1110	1450	214	75.9		21.5	1360		112						47.1	86	0	0	0	0	541	28.8	499	0	705.233	81.7	3.10969	0.0497656	13.0307	0.356068	4.48467
1592	547.263	29.4676	1	546.255	0	546.255	-0.000418634	0.766372				#REF!	#N/A	#N/A																					1680	591.5	136.5	1688	1252	133	1157.5	692.5							0.368787
1423	991.813	52.9138	2	1981.61	1							#REF!	#N/A	#N/A					48.4		984		1440	187	12200	11400	1880	14000	620		7030		3230	4420	0	0	0	0	0	3270	4560	44.5	4376.57	5196.67	-0.247787	0.810197	0.914095	0.869173	0.608938
1436	876.177	25.0816	5	4375.85	1							#REF!	#N/A	#N/A							11.2				46	134	422				223		118	130	0	203	0	793.5	0	0	49.6	0	63.7333	223.25	-1.80854	0.146539	8.34046	0.368787	4.33225
1455	570.554	25.9313	4	2278.19	1							#REF!	#N/A	#N/A					301	217													60.2	92.3	12.7	276	186	434	0	0	32.6	0	259	76.25	1.76414	0.327172	4.85224	0.471472	3.26544
1437	561.279	23.717	1	560.271	1							#REF!	#N/A	#N/A					144	105	83.6	10.3			204	169	17.9		410	480	410				0	145	77.4	0	0	0	0	0	119.317	329.475	-1.46537	0.385277	4.14227	0.514531	2.88588
1447	732.551	19.0761	3	2194.63	1							#REF!	#N/A	#N/A							1.03						2040	26	309	515	380		13.1		89.1	0	82.45	0	0	67.1	0	0	1.03	547.183	-9.05324	0.113299	9.45773	0.368787	4.33225
1462	1254.17	66.0775	4	5012.66	1							#REF!	#N/A	#N/A					106	39.5	4.85	23.3	50.9	73.5	82.3	143	106	202			92.8		106	91.3	565	0	0	660	0	0	0	0	65.4188	119.62	-0.870683	0.734206	1.34182	0.809878	0.915804
1449	618.661	33.2589	3	1852.96	1							#REF!	#N/A	#N/A															2790	3720	6300				39.1	0	142.35	0	0	0	107	103.85	0	4270	-10	0.0816315	10.8814	0.356068	4.48467
1464	827.889	30.3835	2	1653.76	1							#REF!	#N/A	#N/A									40.5	46.5			112						19.5	52.5	20.25	0	19	15.7	0	0	0	141	43.5	61.3333	-0.495656	0.523187	2.81343	0.631021	1.99956
1466	721.632	17.7539	6	4323.75	1							#REF!	#N/A	#N/A											758	60.4							142	162	115.9	44.9	0	216.45	62.1	0	0	35.55	409.2	152	1.42873	0.524315	2.80407	0.631425	1.99678
1451	1199.18	62.1161	2	2396.35	1							#REF!	#N/A	#N/A					1070	1080					19.7	404									0	2.85	26.4	429.5	459.7	0	592	116.3	643.425	0	10	0.0816647	10.8797	0.356068	4.48467
1470	1260.66	52.1066	2	2519.3	1							#REF!	#N/A	#N/A							3.59		11.1		118	118		157			82		160	305	63	141.4	86	110	30.2	0	0	311.5	62.6725	176	-1.48967	0.219299	6.58963	0.402457	3.9528
1472	986.436	35.7281	1	985.429	1							#REF!	#N/A	#N/A									137	163					106	138					899	1105	220.5	2275	570.5	70.3	713.5	339	150	122	0.298081	0.848287	0.714572	0.896663	0.473707
1473	1295.38	19.5859	6	7766.22	1							#REF!	#N/A	#N/A									1960	950					3000	2320					205.5	3050	1470	555.5	1155	169	938	908	1455	2660	-0.870407	0.564759	2.48137	0.666297	1.76332
1453	776.908	36.1767	2	1551.8	1							#REF!	#N/A	#N/A							14.2	21.3	44.4	30.6			125	127	261	437	239		54.9	78.3	0	0	0	0	0	0	518	559.5	27.625	188.886	-2.77347	0.00939363	20.2717	0.234581	6.29707
1475	955.526	21.5027	8	7636.15	1							#REF!	#N/A	#N/A							13.8	17					168								637	0	0	409	0	65.35	0	273	15.4	168	-3.44746	0.462711	3.3469	0.580981	2.35838
1615	1356.37	38.0937	7	9487.55	0							#REF!	#N/A	#N/A																					0	101	0	0	0	0	0	0
1459	1073.44	16.6681	7	7507.01	1							#REF!	#N/A	#N/A					418	277	191	352	469	697	59.8	144			238	265			70.7	126	0	0	0	0	0	0	434	0	325.975	174.925	0.898025	0.0116055	19.3533	0.251812	5.98924
1481	826.718	58.2398	7	5779.97	1							#REF!	#N/A	#N/A						556															122	15.3	0	0	0	0	0	0	556	0	10	0.334282	4.75887	0.471472	3.26544
1482	663.321	22.5461	1	662.313	1							#REF!	#N/A	#N/A					155	134			11.6		239	235			14.9	22.2	40				0	281	17.25	0	10.7	0	0	0	154.92	25.7	2.59168	0.0391374	14.0741	0.345515	4.61533
1622	691.874	29.2552	2	1381.73	0							#REF!	#N/A	#N/A																					36.1	0	0	83.2	0	0	0	0							0.471472
1485	612.019	18.5849	4	2444.05	1							#REF!	#N/A	#N/A					574	589					32.7	19.6				14.1			17.8		130.5	0	0	200.9	0	0	0	0	303.825	15.95	4.25161	0.138156	8.59629	0.368787	4.33225
1460	1253.93	63.8817	2	2505.85	1							#REF!	#N/A	#N/A					325	135	194	108	138	94	131	283	336	178	10.4		179		198	316	131.5	0	0	168.5	16.8	0	175	473	176	202.9	-0.205193	0.681527	1.66517	0.76491	1.1639
1468	850.318	62.1585	6	5095.86	1							#REF!	#N/A	#N/A					5820	7190		57.3		12.7	254	1560	40.6						43.4	230	31	3.3	0	0	1755	0	467	188.5	2482.33	104.667	4.56782	0.101094	9.95274	0.366466	4.35966
1629	1377.29	61.0726	2	2752.57	0							#REF!	#N/A	#N/A																					1005	649.5	0	0	0	34.3	67.2	296.5							0.356068
1491	615.383	48.4854	1	614.376	1							#REF!	#N/A	#N/A						72	70.3		101	60.9	47.4	187			70.7				129	68.7	0	0	940.5	0	0	37.8	0	0	89.7667	89.4667	0.00482956	0.239599	6.20514	0.420294	3.76447
1493	747.893	43.4807	2	1493.77	1							#REF!	#N/A	#N/A					348	296															85.1	0	131	0	0	0	0	33.1	322	0	10	0.150538	8.22354	0.368787	4.33225
1474	1391.64	52.8713	5	6953.15	1							#REF!	#N/A	#N/A									22.6		30.7				1150		288		383	660	643	8.56	11	12.5	0	0	0	0	26.65	620.25	-4.54064	0.0588744	12.3007	0.356068	4.48467
1480	1161.04	51.3606	4	4640.11	1							#REF!	#N/A	#N/A					22.2		56.2	12.3		17.3	1010	1690		352	2410		1140		795	199	32.7	5.74	22.55	0	306	808.5	240	73.6	468	979.2	-1.0651	0.497564	3.03151	0.611735	2.13437
1499	664.829	23.5895	2	1327.64	1							#REF!	#N/A	#N/A					153	120									28.3	27.6			114	149	250.85	483	2170	53.25	0	2885	22	0	136.5	79.725	0.775797	0.854108	0.684873	0.898661	0.464042
1488	611.662	16.2857	2	1221.31	1							#REF!	#N/A	#N/A					79.4	43.1	25.7	28		11.7	56.8	88.3	1130		232	350	377		216	269	618.5	0	0	181	0	0	0	259	47.5714	429	-3.17281	0.043743	13.5909	0.355882	4.48695
1489	1006.96	36.6016	6	6035.73	1							#REF!	#N/A	#N/A					732	331	932	1200	1100	1630					2450	3530					0	179.5	0	0	0	0	0	0	987.5	2990	-1.59829	0.990051	0.0434255	0.992811	0.031332
1490	1011.28	20.8416	7	7071.88	1							#REF!	#N/A	#N/A					105	68.3	80.5	134	226	444	2340				10.1				1070	1510	0	113.4	166.5	0	88	140.1	62.3	22.8	485.4	863.367	-0.830799	0.779508	1.08179	0.843295	0.740205
1498	942.475	35.2607	2	1882.94	1							#REF!	#N/A	#N/A							464	678	478	468			192	95			88.2				0	12.35	382	398	157.5	15.2	25.9	177	522	125.067	2.06135	0.0600884	12.2121	0.356068	4.48467
1500	917.932	24.0807	7	6418.47	1							#REF!	#N/A	#N/A											1090	1760				64.8	333		1050	1300	115.65	24.6	421	10.1	0	1516	0	0	1425	686.95	1.05268	0.965947	0.150467	0.979567	0.0896564
1510	446.571	20.7567	3	1336.69	1							#REF!	#N/A	#N/A					205	216													11.7	178	0	0	1421.5	0	0	100.4	0	0	210.5	94.85	1.1501	0.491613	3.08377	0.607088	2.16748
1518	1393.13	51.0632	3	4176.37	1							#REF!	#N/A	#N/A							15.6	12.7			55.5	477	56.7		1850		83.8		37.2		18.15	1375.5	629.5	0	3165	234	1620	237	140.2	506.925	-1.85429	0.449606	3.47168	0.568889	2.44972
1501	865.479	21.6726	8	6915.78	1							#REF!	#N/A	#N/A					12		525	557	15.3		359	223	61.9						43.7	63.2	60.8	0	57.1	1305	0	0	0	0	281.883	56.2667	2.32475	0.0428013	13.6854	0.35352	4.51587
1645	1533.75	57.6638	1	1532.74	0							#REF!	#N/A	#N/A																					0	0	10.8	96.2	110	0	26.5	20.9							0.356068
1521	588.683	22.5036	2	1175.35	1							#REF!	#N/A	#N/A					391	399	6.05				77.6	81.4			43.2	82			315	322	465.5	0	0	252	0	0	0	0	191.01	190.55	0.00347856	0.755034	1.22034	0.825761	0.831454
1647	1253.99	65.0765	5	6264.91	0							#REF!	#N/A	#N/A																					227	74.4	119.5	457	394.05	283	265	945
1522	636.017	18.7974	4	2540.04	1							#REF!	#N/A	#N/A					12.3	15	49.3	103					146		34.1	19			139	70.4	0	0	0	0	1720	0	29.2	0	44.9	81.7	-0.863621	0.275779	5.59438	0.45097	3.45852
1504	566.022	20.8841	4	2260.06	1							#REF!	#N/A	#N/A					193	153	339	366	364	432	104	28.8		154					42	24.5	0	412.5	18.15	24.1	0	233	74.1	0	247.475	73.5	1.75147	0.00138208	28.5947	0.112954	9.47099
1505	850.424	61.7524	8	6795.33	1							#REF!	#N/A	#N/A					223	362	198	29.9			2080		151								732	0	0	561	0	0	0	0	578.58	151	1.93797	0.191675	7.17434	0.381653	4.18332
1526	913.125	61.625	2	1824.24	1							#REF!	#N/A	#N/A					45.7		24.4				168		30.5								0	0	0	12.6	0	1430	581	13.2	79.3667	30.5	1.37972	0.234049	6.30693	0.414606	3.82365
1528	1038.21	46.611	4	4148.82	1							#REF!	#N/A	#N/A						330					25.2	201									0	24.4	131.8	0	0	67.55	25	0	185.4	0	10	0.141136	8.50363	0.368787	4.33225
1531	548.198	16.8805	3	1641.57	1							#REF!	#N/A	#N/A							289	389	135	161					48.8	208					66.1	0	0	0	679	135.5	24.2	47.4	243.5	128.4	0.923277	0.153678	8.13387	0.368787	4.33225
1507	1142.26	70.1236	3	3423.76	1							#REF!	#N/A	#N/A					571	592	699	578	1330		841	134	111	198	55.5		43.8				0	814.5	1130	0	445	385	822	46.4	677.857	102.075	2.73135	0.00246952	26.0739	0.138756	8.57748
1509	1241.61	43.1832	2	2481.21	1							#REF!	#N/A	#N/A							119	61.8	280	294				751			26.8				992	562	1073	4130	2433.5	1230	2190	4175	188.7	388.9	-1.0433	0.978245	0.095524	0.988136	0.0518322
1535	494.262	22.971	4	1973.02	1							#REF!	#N/A	#N/A					500	501					27.9	11							524	698	507	706.5	129.5	2150	26.4	423	60.9	0	259.975	611	-1.2328	0.849549	0.708115	0.89694	0.472365
1519	815.249	30.2985	1	814.241	1							#REF!	#N/A	#N/A					242	300				13.1	114	190	180		158	279	73.3		167	220	117	0	0	311	0	0	0	0	171.82	179.55	-0.0634877	0.642057	1.92427	0.73296	1.3492
1665	1318.99	61.6675	5	6589.94	0							#REF!	#N/A	#N/A																					0	0	0	22.6	59.3	398	58.2	193
1524	956.531	62.7109	4	3822.09	1							#REF!	#N/A	#N/A					714	113	423		42.6		67.7	334	14.3						422	220	20.6	0	0	0	0	132.45	0	63	282.383	218.767	0.368262	0.242638	6.1504	0.421726	3.74969
1555	663.769	17.0742	4	2651.05	1							#REF!	#N/A	#N/A											34.1	25.7	114		1290	2280	115		56.1	25.2	25	419	15.85	0	0	161	0	0	29.9	646.717	-4.43492	0.13273	8.77031	0.368787	4.33225
1557	556.275	73.084	1	555.268	1							#REF!	#N/A	#N/A							4.52														0	0	173	0	0	868	126	0	4.52	0	10	0.338789	4.70071	0.474014	3.24209
1525	980.827	61.8799	4	3919.28	1							#REF!	#N/A	#N/A					150	278	82.1	20.4			227		28							18.2	74.4	0	0	117	0	0	0	0	151.5	23.1	2.71335	0.0408325	13.8899	0.346351	4.60483
1673	1157.19	56.238	3	3468.55	0							#REF!	#N/A	#N/A																					150	115	0	0	0	0	0	0							0.900559
1532	663.728	25.0391	2	1325.44	1							#REF!	#N/A	#N/A					237	173	362	390	293	528	440	1970	260		128	128	11.3		149	270	103.05	62.6	108	255.2	78.6	13.3	0	0	549.125	157.717	1.7998	0.0598633	12.2284	0.356068	4.48467
1534	1145.65	19.161	6	6867.84	1							#REF!	#N/A	#N/A					576	292	607	430	22.7										76.3		82.6	91	78.95	73.95	152	146.5	847	104	385.54	76.3	2.33713	0.0296227	15.2838	0.334979	4.74982
1563	729.905	19.5434	3	2186.69	1							#REF!	#N/A	#N/A														55.3	547	92.6					254	0	0	222	0	0	0	0	0	231.633	-10	0.215002	6.67558	0.39851	3.99561
1544	624.243	17.2441	3	1869.71	1							#REF!	#N/A	#N/A					28.3	27.5	273	307					13.6	15.6	252	331	77.4		117	81.5	240	237	0	0	0	0	0	0	158.95	126.871	0.325206	0.630904	2.00037	0.725687	1.3925
1546	782.732	20.5867	4	3126.9	1							#REF!	#N/A	#N/A													929		44.1	71.9	687		51.7	25.8	129	0	40.35	114.6	0	0	125	79.25	0	301.583	-10	0.102104	9.90958	0.367902	4.34267
1559	736.668	38.9858	6	4413.96	1							#REF!	#N/A	#N/A					1150	1230					293	294							532	531	0	55.45	0	132.35	0	0	0	217.5	741.75	531.5	0.480863	0.262887	5.80231	0.438449	3.58081
1561	630.814	24.6755	4	2519.23	1							#REF!	#N/A	#N/A					184	114	299		152	350	18.9	90.5					18		15.4	18.1	14.65	0	123	154.3	14.8	0	459	0	172.629	17.1667	3.32999	0.00584408	22.3328	0.20207	6.94498
1578	786.547	22.971	4	3142.16	1							#REF!	#N/A	#N/A					629	676									144	181		60.9			0	0	0	0	180.5	0	546	47.2	652.5	128.633	2.34271	0.313988	5.03087	0.471472	3.26544
1580	913.444	62.0073	3	2737.31	1							#REF!	#N/A	#N/A					215	183	15.5				82.8	252							29.4	52.4	193	0	0	205	0	0	0	247.5	149.66	40.9	1.87152	0.0466239	13.3139	0.356068	4.48467
1562	918.15	61.9224	5	4585.71	1							#REF!	#N/A	#N/A					555	826	96.2	14.6		13.8	395		38.9						10.9	94.4	268	48.8	0	0	0	0	0	0	316.767	48.0667	2.72031	0.0719386	11.4304	0.356068	4.48467
1584	929.377	41.6063	1	928.37	1							#REF!	#N/A	#N/A															83.4	154	250				331.5	175.3	247	551	664	11.4	357	630.5	0	162.467	-10	0.0944051	10.25	0.360371	4.43251
1690	636.343	36.5591	4	2541.34	0							#REF!	#N/A	#N/A																					0	77.1	152.05	59.15	81.5	261	232	36.55							0.346351
1569	835.865	24.6755	6	5009.15	1							#REF!	#N/A	#N/A					555	604			30.6	198	656	1110		30.2	263		456		462	659	58.45	21	18.4	46.7	0	0	163	16.6	525.6	374.04	0.490773	0.361682	4.41673	0.491538	3.08443
1571	1530.32	59.963	3	4587.94	1							#REF!	#N/A	#N/A					193	122	29.7			36.7	626	458	2200	2500	13		1020		1000	1010	275.5	0	194.5	109.5	0	0	0	0	244.233	1290.5	-2.4016	0.044053	13.5602	0.355923	4.48644
1572	1149.13	19.9257	6	6888.75	1							#REF!	#N/A	#N/A					27.9	14.1	599	539	18.1	28.9	344	219	163						341	213	54.15	87.15	186	48.65	379	125.5	181	163	223.75	239	-0.0951229	0.196936	7.05674	0.382819	4.17007
1576	578.261	26.5498	1	577.253	1							#REF!	#N/A	#N/A													78.7		760	1410	456				249.5	0	0	27.2	0	0	0	39.3	0	676.175	-10	0.0852887	10.6911	0.356068	4.48467
1700	1389.83	53.065	2	2777.65	0							#REF!	#N/A	#N/A																					0	277	0	22.5	0	0	0	0							0.623991
1581	1094.32	32.2579	8	8746.5	1							#REF!	#N/A	#N/A					824	818					1350	1170				20.3	795		332	392	102.5	0	18.1	0	0	189	1400	0	1040.5	384.825	1.435	0.176776	7.52578	0.373053	4.2823
1586	1159.7	53.3624	6	6952.16	1							#REF!	#N/A	#N/A									17.8	10.5					1150		508		885	820	504	0	20.9	524.5	13.7	0	0	0	14.15	840.75	-5.8928	0.0284229	15.4633	0.329873	4.81653
1598	617.012	27.7631	3	1848.01	1							#REF!	#N/A	#N/A							338														0	0	61.7	18.65	0	0	0	114.85	338	0	10	0.339544	4.69104	0.474014	3.24209
1599	716.278	16.4981	2	1430.54	1							#REF!	#N/A	#N/A									11		51.5	55.7	285		89.4	124			169	63.3	320	216	127	63.7	0	0	0	28.9	39.4	146.14	-1.89108	0.0508787	12.9346	0.356068	4.48467
1705	486.235	28.8066	1	485.228	0							#REF!	#N/A	#N/A																					0	0	0	0	865	0	0	0							0.269678
1708	1160.95	51.1482	4	4639.77	0							#REF!	#N/A	#N/A																					39.1	8.35	0	33.85	162.5	13.6	414	124.3							0.8752
1600	610.302	56.4929	1	609.295	1							#REF!	#N/A	#N/A																	143				124.2	0	0	27.5	0	0	0	0	0	143	-10	0.334274	4.75897	0.471472	3.26544
1588	432.178	25.294	10	4311.71	1							#REF!	#N/A	#N/A					278	398	286	415	374	493	639	1170	977		204	319	237		395	678	131	0	0	98	0	0	0	0	506.625	468.333	0.113383	0.338962	4.69849	0.474014	3.24209
1714	1546.02	51.8279	4	6180.07	0							#REF!	#N/A	#N/A																					63.65	32.8	41.55	0	0	246	0	140
1604	1058.25	26.2099	6	6343.45	1							#REF!	#N/A	#N/A																			962	1570	0	0	0	0	1070	0	639	11.5	0	1266	-10	0.161887	7.90787	0.368787	4.33225
1593	992.35	62.286	4	3965.37	1							#REF!	#N/A	#N/A					251	746	37.9				360	1510								68.6	0	0	0	0	119	202	150	42.2	580.98	68.6	3.08221	0.0813424	10.8968	0.356068	4.48467
1720	811.426	29.0852	2	1620.84	0	1620.84	0.006954	4.29036	P		tr|A0A1L8D600|A0A1L8D600_BOTAT	#REF!	#N/A	SFGEWRKTDLLNR	SFGEWRKTDLLNR		BATXSVMPII																		48	0	286	103.05	0	0	0	0							0.544316
1594	1041.3	21.6301	7	7282.04	1							#REF!	#N/A	#N/A					983	1060	8.91		26		744	563				33.6				11	560.5	0	0	0	14.5	39.6	0	0	564.152	22.3	4.66097	0.0245164	16.1054	0.3156	5.00863
1611	580.251	41.8187	2	1158.49	1							#REF!	#N/A	#N/A					78.5	42.6	47.3		64.2	77.3			76.4	140	31.7	77.9			145	48.2	0	129.3	63.2	0	0	0	0	0	61.98	86.5333	-0.481453	0.280894	5.51458	0.453365	3.43552
1726	547.263	29.1277	1	546.256	0	546.255	-0.000898634	1.64508				#REF!	#N/A	#N/A																					645	0	0	173	0	57.2	0	91.95							0.364246
1727	929.417	33.2589	1	928.41	0							#REF!	#N/A	#N/A																					0	0	0	0	0	634	0	0							0.373472
1595	788.073	22.4611	4	3148.26	1							#REF!	#N/A	#N/A					82	69.1	39.9	37.6			67.3	76.4	352				185		472	579	0	0	0	35.7	98.7	0	0	107.95	62.05	397	-2.67764	0.0980831	10.0841	0.366252	4.3622
1613	1377.68	61.285	1	1376.67	1							#REF!	#N/A	#N/A					55							87.9		27.2			96.2		119	54	105.2	261.5	599.5	1380.5	128	0	13	151.5	71.45	74.1	-0.0525395	0.383627	4.16091	0.5136	2.89375
1617	554.29	32.3429	3	1659.85	1							#REF!	#N/A	#N/A					14.4							19.5	42.3				32.1		127	178	0	203	0	356	0	0	0	0	16.95	94.85	-2.48436	0.103404	9.85462	0.368712	4.33313
1603	1407.43	53.3199	5	7032.11	1							#REF!	#N/A	#N/A							211	38.7	505		956	2600		60.3	70		1200		1100	988	504	22.8	0	0	0	0	0	0	862.14	683.66	0.334643	0.769788	1.13629	0.837313	0.77112
1621	974.969	57.2813	7	6817.73	1							#REF!	#N/A	#N/A					2490	298															2140	0	0	67.15	0	0	0	122	1394	0	10	0.27707	5.57411	0.45097	3.45852
1623	1043.71	69.3351	4	4170.83	1							#REF!	#N/A	#N/A																			429	91.1	130.8	0	0	78.2	0	0	0	0	0	260.05	-10	0.241917	6.16333	0.421726	3.74969
1627	751.09	28.4242	5	3750.42	1							#REF!	#N/A	#N/A					712				21.6			168									0	86.45	422	0	0	0	0	0	300.533	0	10	0.216888	6.63765	0.400786	3.97087
1606	746.642	32.3004	3	2236.9	1							#REF!	#N/A	#N/A					595	760	376	989	380	393			631	329	802	1070	460				0	0	107	0	0	0	0	0	582.167	658.4	-0.177532	0.895508	0.479303	0.928605	0.321689
1607	598.973	17.7539	3	1793.9	1							#REF!									444	525	128	149			263			17.2	17.7		17.8		0	0	25.8	48.8	267	6030	3680	41.6	311.5	78.925	1.98068	0.181045	7.42214	0.373472	4.27742
1632	921.294	70.1236	4	3681.15	1							#REF!	#N/A	#N/A					133	85.5	804	634	52.4												0	4.26	15	0	508	118.6	256	28.9	341.78	0	10	0.0772303	11.1221	0.356068	4.48467
1610	1545.91	51.7854	4	6179.6	1							#REF!	#N/A	#N/A						13.9			69.5	177	105	80	134	388	1050		731		1480	1720	0	0	0	0	12.2	0	178	0	89.08	917.167	-3.36401	0.0191931	17.1686	0.307817	5.11707
1635	729.563	42.4797	5	3642.78	1							#REF!	#N/A	#N/A					2020	1540			127	158		152									131.5	217.5	123	14.1	303	456	0	109.9	799.4	0	10	0.100446	9.98068	0.366466	4.35966
1612	1155.52	52.7014	3	3463.54	1							#REF!	#N/A	#N/A							48.1		24		536	505	78.1	904			510		83.8	205	0	0	0	0	0	0	0	111.5	278.275	356.18	-0.356095	0.565512	2.47558	0.66631	1.76324
1756	560.25	59.5382	1	559.243	0							#REF!	#N/A	#N/A																					330	23.9	316.5	0	0	75.7	0	0							0.52026
1618	1265.12	53.4474	3	3792.35	1							#REF!	#N/A	#N/A															440		70.7		266	366	683.5	0	0	0	0	34	0	0	0	285.675	-10	0.0466922	13.3076	0.356068	4.48467
1628	685.602	45.7799	4	2738.38	1							#REF!	#N/A	#N/A					400	588					141	361									153.5	0	0	134.5	305	203	158	0	372.5	0	10	0.0408844	13.8844	0.346351	4.60483
1639	1258.57	58.4098	2	2515.13	1							#REF!	#N/A	#N/A							52.2				422			21.5							203	96.2	0	11.3	0	141	73.1	23.2	237.1	21.5	3.46309	0.290813	5.36386	0.462023	3.35336
1631	589.75	17.3291	4	2354.97	1							#REF!	#N/A	#N/A							276	133	270	196				10.3			34.1				0	225.5	111.75	0	0	14	21.2	0	218.75	22.2	3.30065	0.0359017	14.4489	0.345515	4.61533
1643	763.368	29.8924	2	1524.72	1							#REF!	#N/A	#N/A													80.8				160		31.9	41.3	750	5.88	1165	23.3	0	300	15.4	10.6	0	78.5	-10	0.0709674	11.4894	0.356068	4.48467
1644	1068.87	18.9248	7	7475.05	1							#REF!	#N/A	#N/A					498	145									296	200					123	0	0	87.9	11.7	0	60.3	166.5	321.5	248	0.374479	0.809777	0.916343	0.869173	0.608938
1646	691.346	24.9304	2	1380.68	1							#REF!	#N/A	#N/A					81.5	69.3			218	529							41		177	233	0	0	0	0	0	0	153	0	224.45	150.333	0.578229	0.466416	3.31227	0.583994	2.33591
1648	519.972	22.6311	3	1556.89	1							#REF!	#N/A	#N/A							209	432													0	0	69.3	138	368.5	0	0	134.5	320.5	0	10	0.178226	7.4903	0.373053	4.2823
1649	467.23	33.9811	1	466.222	1							#REF!	#N/A	#N/A												26.1	42.7	35.8	881	1350	104				36.95	4.19	0	25.9	245	0	0	56.6	26.1	482.7	-4.20901	0.126123	8.99205	0.368787	4.33225
1633	1149.91	61.9224	6	6893.41	1							#REF!	#N/A	#N/A					317	39.5	12		12.9		177	208					317		481	603	497.5	1408	2330	7275	11715	1810	4135	3360	127.733	467	-1.87029	0.425948	3.70644	0.544316	2.64149
1636	564.786	22.5036	4	2255.11	1							#REF!	#N/A	#N/A					344	306	12.9	16.7	73.6	70.7	146	78.4					57		478	549	15.9	0	0	32.1	2560	177	231	190	131.038	361.333	-1.46335	0.962966	0.163889	0.977647	0.0981792
1637	1078.16	19.0336	7	7540.1	1							#REF!	#N/A	#N/A					246	137	40.2	83.9	391	195	1110	884							37.6		0	28.85	10.5	0	174.2	1960	777	103.85	385.887	37.6	3.35938	0.0168121	17.7438	0.296356	5.28187
1638	721.424	30.7659	1	720.417	1							#REF!	#N/A	#N/A					404	467	4.4	58.1	1510	1660					578	884	51.3		111	121	45.7	75.25	0	38.1	10.7	0	0	0	683.917	349.06	0.970346	0.291134	5.35906	0.462023	3.35336
1659	857.847	52.574	5	4284.2	1							#REF!	#N/A	#N/A					313				54.5	53.8											0	0	0	0	0	0	0	263	140.433	0	10	0.198049	7.03228	0.382819	4.17007
1660	640.253	20.8841	4	2556.98	1							#REF!	#N/A	#N/A							36.9	37		27.8							310				0	0	0	0	36.6	32.4	409	0	33.9	310	-3.19291	0.514576	2.88551	0.623454	2.05196
1640	845.489	62.8809	3	2533.45	1							#REF!	#N/A	#N/A					413		200				29.1	325							92.9	31	0	107.2	0	0	0	36.05	0	60.75	241.775	61.95	1.96449	0.101538	9.93371	0.367331	4.34943
1778	861.416	26.6348	2	1720.82	0	1720.84	0.0237633	13.8091				#REF!	#N/A	#N/A																					0	80.45	118	0	24.4	166	66.1	0							0.700925
1653	1079.52	42.7771	2	2157.03	1							#REF!	#N/A	#N/A					20.5				46.4	40.6		10.7	1140	1040					254	324	262.5	75.1	0	74	0	0	0	0	29.55	689.5	-4.54432	0.0720045	11.4264	0.356068	4.48467
1654	571.744	16.753	4	2282.95	1							#REF!	#N/A	#N/A							401	489	191	230					17.9	79.9	51.7		21.6	53	121.55	0	0	0	0	0	0	0	327.75	44.82	2.87038	0.0764627	11.1655	0.356068	4.48467
1668	507.629	21.7576	3	1519.86	1							#REF!	#N/A	#N/A					344	328															122	30.2	18.8	33.05	20.65	40.5	20.2	51.05	336	0	10	0.151528	8.19508	0.368787	4.33225
1657	926.253	25.1666	1	925.245	1							#REF!	#N/A	#N/A					198	291	5.32				184	458	57.9				359		352	398	0	76.45	73.25	0	612	99.5	89.6	0	227.264	291.725	-0.36024	0.981909	0.0792885	0.989059	0.0477785
1674	657.27	18.3725	3	1968.79	1							#REF!	#N/A	#N/A							98.5	193	394	381					34.9		39.2				0	0	379	490.5	0	0	0	0	266.625	37.05	2.84727	0.0612073	12.132	0.356068	4.48467
1789	568.464	22.5036	5	2837.29	0							#REF!	#N/A	#N/A																					48.3	178.5	207	1081	0	0	0	65.3							0.356068
1676	1374.87	59.1133	4	5495.44	1							#REF!	#N/A	#N/A					84	36.7		61.5		20.1		35.5		368					87		64.25	149	19.65	15.95	30.35	59.1	89.9	102.6	47.56	227.5	-2.25805	0.572957	2.41878	0.673317	1.71781
1677	515.006	19.2035	4	2055.99	1							#REF!	#N/A	#N/A					24.7								210	138	184	144	1050				0	0	24	109	25.4	0	0	17	24.7	345.2	-3.80485	0.109777	9.59487	0.368787	4.33225
1658	1003.04	25.5064	5	5010.18	1							#REF!	#N/A	#N/A						203					515										0	0	0	173	0	0	0	15.5	359	0	10	0.193697	7.12877	0.382712	4.17128
1662	560.795	28.934	4	2239.15	1							#REF!	#N/A	#N/A						12.5			18.7				222				333				527	35.1	18.2	294	11.7	0	0	125	15.6	277.5	-4.15287	0.182559	7.38596	0.375131	4.25817
1683	1544.17	52.1491	2	3086.33	1							#REF!	#N/A	#N/A															1190		37.9				0	0	0	44.75	87.05	0	99.1	116.55	0	613.95	-10	0.317745	4.97921	0.471472	3.26544
1664	1036.15	70.0811	3	3105.43	1							#REF!	#N/A	#N/A					463	443	97.3				201		31.2								0	0	0	193.05	0	0	31.2	0	301.075	31.2	3.2705	0.0570477	12.4376	0.356068	4.48467
1667	1173.03	52.7439	4	4688.08	1							#REF!	#N/A	#N/A					836		1210	15.5	1460	568	11600	8930	784	9830	1410		6110		5080	4630	46.25	0	264	0	0	0	27.4	136.5	3517.07	4640.67	-0.399957	0.84523	0.730253	0.89516	0.480992
1671	1995.28	26.3799	2	3988.54	1							#REF!	#N/A	#N/A					472	515	577	1060	574	42.7	922	1620	359		43.4	69.9	250		294	497	0	0	126.1	0	0	50.4	87.7	0	722.837	252.217	1.51901	0.0102618	19.8878	0.23842	6.22657
1680	845.616	63.0746	6	5067.65	1							#REF!	#N/A	#N/A					651	110	454		21.1		105	782							130	51.2	28.1	0	0	0	15.8	0	101	0	353.85	90.6	1.96555	0.0499579	13.014	0.356068	4.48467
1691	571.553	16.9654	3	1711.64	1							#REF!	#N/A	#N/A					19.9	61	263	349	14.7	16.1			39.4		57.9	72.9	24.2		275	158	310.35	0	0	188	15.7	18.5	82.7	208	120.617	104.567	0.206006	0.831816	0.799725	0.88445	0.533265
1805	450.225	29.8924	2	898.435	0							#REF!	#N/A	#N/A																					0	59.8	42.15	0	448.5	20.4	14	161.5							0.360371
1806	733.39	22.9285	2	1464.77	0							#REF!	#N/A	#N/A																					204	4.69	47.85	93.5	0	0	0	0							0.402457
1684	1155.61	51.8704	1	1154.61	1							#REF!	#N/A	#N/A									23.9	31.7	139	328		277			351		671	247	0	797.5	233	50.65	0	21.3	0	70.4	130.65	386.5	-1.56476	0.20038	6.98145	0.385331	4.14166
1685	941.51	19.9682	8	7524.02	1							#REF!	#N/A	#N/A					227	76.4	106	451	251	454	1130	795									0	185	0	0	0	0	0	10.8	436.3	0	10	0.004464	23.5028	0.182416	7.38938
1814	1262.29	63.3295	3	3783.86	0							#REF!	#N/A	#N/A																					0	0	0	171.5	219.1	0	285	280							0.356068
1686	961.881	69.3351	14	13452.2	1							#REF!	#N/A	#N/A					14.4		609				373	429									99.75	461	0	58.2	0	48.8	0	0	356.35	0	10	0.0617109	12.0964	0.356068	4.48467
1701	1532.7	62.7109	4	6126.78	1							#REF!	#N/A	#N/A					12.9		8.99	15.6	20.6			60.7	197	100			15.4		312	114	324	0	0	190.5	0	0	0	0	23.758	147.68	-2.63599	0.079542	10.994	0.356068	4.48467
1702	946.941	35.3881	6	5675.6	1							#REF!	#N/A	#N/A											13.1	23	4580	6900	193	129			184	78.2	823	1104	1063.5	0	0	2425	0	0	18.05	2010.7	-6.79956	0.135638	8.67618	0.368787	4.33225
1689	456.154	25.6339	2	910.293	1							#REF!	#N/A	#N/A					528	921	668	908	778	689	795	1810	1310		568	713	562		556	1060	119.5	11.4	0	36.7	0	453.55	0	0	887.125	794.833	0.158485	0.193587	7.13124	0.382712	4.17128
1704	993.433	69.6325	5	4962.13	1							#REF!	#N/A	#N/A					31.4	66	71.2	54.1	66.4	4830		91.6	11.4					1030	30.7		0	0	0	0	0	356	0	0	744.386	357.367	1.05865	0.411313	3.85827	0.537848	2.6934
1693	945.599	70.1236	4	3778.37	1							#REF!	#N/A	#N/A					359	263	136		1260		659	44.7	447	528	93.7						332	432	14.9	196.35	0	0	0	244.5	453.617	356.233	0.348651	0.249884	6.02261	0.426678	3.699
1710	1199.27	61.7099	11	13180.9	1							#REF!	#N/A	#N/A						23.9					845	186									40.9	0	843	0	0	0	0	0	351.633	0	10	0.223574	6.50579	0.405299	3.92225
1715	681.279	18.7549	6	4081.63	1							#REF!	#N/A	#N/A											445	360			89.3		145		175	191	0	0	0	0	0	0	722	0	402.5	150.075	1.42331	0.737069	1.32492	0.812539	0.90156
1827	1391.32	52.404	2	2780.64	0							#REF!	#N/A	#N/A																					1456.5	3730	2014	302	3180	1885	1260	842							0.880307
1718	949.184	59.0709	5	4740.89	1							#REF!	#N/A	#N/A					313	346															23.1	11.3	0	621	0	0	15.2	0	329.5	0	10	0.149534	8.2526	0.368787	4.33225
1722	1319.4	62.1161	5	6591.98	1							#REF!	#N/A	#N/A					663	561					30.3	231									133.5	0	0	0	0	686	26.4	13.9	371.325	0	10	0.0777502	11.093	0.356068	4.48467
1695	751.558	18.7123	3	2251.65	1							#REF!	#N/A	#N/A													1270		18	74.8	362		14.2	24.8	0	300.5	0	0	0	0	0	19.55	0	293.967	-10	0.179264	7.46508	0.373333	4.27904
1728	809.406	33.4289	2	1616.8	1							#REF!	#N/A	#N/A							0.796		28	47.1					6040	8570					586	0	0	70.8	0	0	115	0	25.2987	7305	-8.17368	0.158396	8.00256	0.368787	4.33225
1729	489.693	19.5009	4	1954.74	1							#REF!	#N/A	#N/A							175	273	175	191					45	51.2	131				0	0	0	0	0	867	1610	0	203.5	75.7333	1.42603	0.114317	9.41888	0.368787	4.33225
1699	1377.29	58.8772	2	2752.56	1							#REF!	#N/A	#N/A					130	69.3	24.4			45	69.2	103	98.4	395			459		223	235	29.55	4.25	0	46.35	0	0	0	135.5	73.4833	282.08	-1.94062	0.0915802	10.382	0.360371	4.43251
1703	577.368	53.3199	2	1152.72	1							#REF!	#N/A	#N/A							233		170		104		49.6	291	288		70		125	290	0	0	0	0	117	0	507	0	169	185.6	-0.135173	0.206221	6.85667	0.3903	4.08601
1840	538.143	27.3383	1	537.135	0							#REF!	#N/A	#N/A																					0	467.5	13.3	196.5	0	0	0	13.2							0.356068
1841	794.636	52.574	7	5555.4	0							#REF!	#N/A	#N/A																					28.2	21.1	0	103.7	0	20	0	238.5
1725	788.303	28.2968	5	3936.48	1							#REF!	#N/A	#N/A					1030	265						501			28.3	39.6					41.05	0	0	0	0	0	123	0	598.667	33.95	4.14027	0.124896	9.0345	0.368787	4.33225
1746	835.027	50.1898	5	4170.1	1							#REF!	#N/A	#N/A					35.3				65.3	376		152									0	159	22.8	0	0	0	0	16.6	157.15	0	10	0.112541	9.48689	0.368787	4.33225
1748	614.26	18.0326	3	1839.76	1							#REF!	#N/A	#N/A							63.3	108	280	305					55.3	49.3	95.1				31.7	0	0	0	22.8	20	468	180.5	189.075	66.5667	1.50609	0.163201	7.87277	0.368787	4.33225
1739	1552.13	26.4648	2	3102.25	1							#REF!	#N/A	#N/A					245	345	502	638	397	454	652	1410	222				97.5		170	246	455	0	0	0	0	0	0	0	580.375	183.875	1.65826	0.00265512	25.7592	0.140409	8.52605
1750	677.341	25.3365	2	1352.67	1							#REF!	#N/A	#N/A					37	158					19	98.9			17.6	49.1	16.3		88.6	123	0	0	234	0	178	0	0	91	78.225	58.92	0.408872	0.931071	0.310174	0.954975	0.20008
1850	519.969	20.1619	3	1556.89	0							#REF!	#N/A	#N/A																					434	20.95	0	264.65	299	0	109	180.5							0.382819
1851	465.23	28.8066	2	928.446	0							#REF!	#N/A	#N/A																					0	0	0	0	413	0	39.9	0							0.356068
1853	797.233	20.9266	2	1592.45	0							#REF!	#N/A	#N/A																					0	237.5	0	102	0	0	0	0							0.80046
1752	1252.18	58.9621	2	2502.34	1							#REF!	#N/A	#N/A					72.2	67.2	15.1			52.9	95.6	167	15.3	146			351		117	158	0	0.537	47.45	220	0	170.6	0	27	78.3333	157.46	-1.00729	0.420851	3.75871	0.544262	2.64192
1855	896.125	22.9285	8	7160.94	0							#REF!	#N/A	#N/A																					368	197	331.5	235	746	102	375	392
1856	656.338	32.5128	2	1310.66	0	1310.67	0.007985	6.09231	P		tr|A0A1L8D600|A0A1L8D600_BOTAT	#REF!	SKTLTSFGEWR	SKTLTSFGEWR	SKTLTSFGEWR		BATXSVMPII1																		90.8	29.85	14	147.25	311	0	38.8	104.75							0.619333
1755	1532.32	63.0083	2	3062.62	1							#REF!	#N/A	#N/A					119	87.3	0.0744	35.3	49.3	52.2	34.6	125	272	89.1			63.5		135	103	45.05	60.45	186.85	99.65	289	151.5	70.3	77.75	62.8468	132.52	-1.0763	0.589559	2.29473	0.687436	1.62768
1742	1104.11	21.6726	6	6618.6	1							#REF!	#N/A	#N/A					22.9						540	462	116		27.3	252	192		1050	1320	0	70.5	50.8	896.5	534	139	517	152	341.633	492.883	-0.528797	0.247205	6.06943	0.423715	3.72926
1743	1379.76	62.4559	4	5515.01	1							#REF!	#N/A	#N/A					61.1		39.2	24.8	61.7		420	18.9	12.5				102		518	344	0	150	212.5	0	0	0	0	0	104.283	244.125	-1.22711	0.620814	2.07039	0.716447	1.44816
1762	956.876	36.8991	2	1911.74	1							#REF!	#N/A	#N/A															426	596					410	310	29.1	248.5	0	0	0	110.4	0	511	-10	0.155798	8.07437	0.368787	4.33225
1745	638.91	15.1999	3	1913.71	1							#REF!	#N/A	#N/A							364	498	600	431					105	24.7	45.2				43.75	56.9	45.75	67.35	432.5	0	346	248.9	473.25	58.3	3.02103	0.0369499	14.3239	0.345515	4.61533
1749	980.729	62.9233	6	5878.33	1							#REF!	#N/A	#N/A					354	74.6	231				22.1	283							350	252	0	349	29.7	158	66.8	0	0	0	192.94	301	-0.641611	0.533327	2.73006	0.639708	1.94018
1765	787.581	31.1295	4	3146.29	1							#REF!	#N/A	#N/A					1040	1340					141	40.1							30.1	37.8	1117.5	25.8	0	1060.5	21.6	0	0	0	640.275	33.95	4.23721	0.125892	9.00001	0.368787	4.33225
1766	1108.04	19.5859	7	7749.2	1							#REF!	#N/A	#N/A							18.1		78.1	92.9					321	282					135.55	0	43.95	17	0	0	21.7	0	63.0333	301.5	-2.25797	0.338933	4.69886	0.474014	3.24209
1768	1073.26	58.1124	12	12867	1							#REF!	#N/A	#N/A					114	159	1.78					81.2							254	78.6	0	0	0	0	0	189	0	0	88.995	166.3	-0.901992	0.94158	0.261429	0.961901	0.168694
1769	839.393	26.3799	1	838.386	1							#REF!	#N/A	#N/A					128	78.2		30.4			10.7	88.7					19.9		19.5	23.4	193	0	0	0	0	0	0	10.8	67.2	20.9333	1.68266	0.078475	11.0527	0.356068	4.48467
1770	756.205	16.4132	3	2265.59	1							#REF!	#N/A	#N/A					61.7	38.3	10.8												199	84.6	0	100.5	47.4	0	0	226.5	0	108.45	36.9333	141.8	-1.94086	0.468243	3.29529	0.584652	2.33103
1771	919.576	37.815	7	6429.98	1							#REF!	#N/A	#N/A															1320	1240					1289.5	52.1	0	805	0	0	0	110.4	0	1280	-10	0.147928	8.2995	0.368787	4.33225
1774	496.268	19.246	3	1485.78	1							#REF!	#N/A	#N/A					32.3	30.3	171	158	12.5	10.2					52.3				15.6		0	0	0	0	374.5	425	0	21.35	69.05	33.95	1.02423	0.117856	9.2865	0.368787	4.33225
1883	1072.66	37.815	6	6429.94	0							#REF!	#N/A	#N/A																					105.25	0	0	0	0	0	0	0
1775	705.339	27.7631	2	1408.66	1							#REF!	#N/A	#N/A					36.1	10.8	125	34.9	20.1	47.7			31.5	59	59.6	119	19.3		118	137	33.65	7.78	17.35	12.5	0	0	1130	0	45.7667	77.6286	-0.762291	0.177449	7.50926	0.373053	4.2823
1776	1061.09	30.5959	6	6360.49	1							#REF!	#N/A	#N/A														109							10.9	827	0	0	0	0	0	0	0	109	-10	0.334279	4.75891	0.471472	3.26544
1890	1002.84	24.633	5	5009.16	0							#REF!	#N/A	#N/A																					0	148.55	0	87.6	0	1008.5	95.8	37.1							0.368787
1894	703.373	34.982	4	2809.46	0							#REF!	#N/A	#N/A																					1925	12	0	709	0	0	0	30.1							0.366466
1757	1168.28	53.4474	6	7003.65	1							#REF!	#N/A	#N/A															3620		4930			31.1	12.4	33.9	384.5	0	14.8	648	0	0	0	2860.37	-10	0.152357	8.17138	0.368787	4.33225
1779	494.582	21.8001	3	1480.73	1							#REF!	#N/A	#N/A					271	247					36.9	26.9							88.2	75.8	0	28.1	204	0	0	0	0	0	145.45	82	0.826827	0.251322	5.99769	0.427138	3.69431
1780	1295.19	57.5788	11	14236	1							#REF!	#N/A	#N/A																	1500				135.5	31.9	602	230	396	0	0	0	0	1500	-10	0.335378	4.74466	0.472232	3.25844
1782	1039.31	69.1652	4	4153.21	1							#REF!	#N/A	#N/A																			17.4	234	0	0	0	272.05	0	0	0	0	0	125.7	-10	0.297153	5.2702	0.468254	3.29519
1784	548.928	17.8814	3	1643.76	1							#REF!	#N/A	#N/A					13.9		7.42				105	86.8		13.2	104	742	146		28.8		0	0	0	33.6	294.05	0	260	103	53.28	206.8	-1.95657	0.284653	5.45684	0.457787	3.39336
1787	914.131	21.9275	8	7304.99	1							#REF!	#N/A	#N/A					121	134			18.7	102	1310	1000		43.9							0	0	0	89.25	0	55.55	0	258	447.617	43.9	3.34997	0.091454	10.388	0.360371	4.43251
1791	500.25	28.8915	2	998.486	1							#REF!	#N/A	#N/A															115	189	60.5				59.75	19.65	28.95	385.55	0	0	0	0	0	121.5	-10	0.0939279	10.2721	0.360371	4.43251
1760	781.834	38.8584	2	1561.65	1							#REF!	#N/A	#N/A													2990	2630	369	531	13.3				112	175.5	22.4	61.85	0	34.5	28.3	0	0	1306.66	-10	0.085515	10.6796	0.356068	4.48467
1906	1112.67	39.6893	8	8893.33	0							#REF!	#N/A	#N/A																					192.55	8.52	0	892	0	28.7	0	0
1763	984.268	19.7558	7	6882.83	1							#REF!	#N/A	#N/A					915	308	67.6	21.2	61.8		166	81			447	523	122		368	178	0	0	262.5	83.05	0	43.2	1710	0	231.514	327.6	-0.500834	0.987026	0.0567148	0.99152	0.0369854
1764	1253.72	65.1189	5	6263.54	1							#REF!	#N/A	#N/A					1260	916	495	77.6	653	615	1440	1330	1610	2020	32.7		966	222	1400	1890	44.75	105.65	221	0	137	235.5	210	349.5	848.325	1162.96	-0.455109	0.626285	2.03228	0.722296	1.41285
1795	1271.67	52.3616	1	1270.66	1							#REF!	#N/A	#N/A												22.2		62.6	299		13.7		95.3		145.65	175.5	179.5	461	249	78	72	202	22.2	117.65	-2.40587	0.148752	8.27538	0.368787	4.33225
1914	885.352	47.4419	1	884.345	0							#REF!	#N/A	#N/A																					0	10.5	0	0	12.1	80.2	82.2	0							0.3156
1777	595.304	33.3014	5	2971.48	1							#REF!	#N/A	#N/A					48.6	46.8	140	393	171	241	94.3	210	30	50.8					182	178	330.5	0	0	20.1	0	0	0	0	168.088	110.2	0.609088	0.0390321	14.0858	0.345515	4.61533
1792	707.163	43.5232	7	4943.09	1							#REF!	#N/A	#N/A					262	248						175							468	331	0	0	0	98.4	0	0	72.2	85.8	228.333	399.5	-0.807054	0.859436	0.657862	0.900559	0.454877
1800	827.132	46.611	4	3304.5	1							#REF!	#N/A	#N/A						282					19.8	179							28		159	1.03	0	104	0	11.25	26.3	0	160.267	28	2.51698	0.172295	7.63726	0.369128	4.32823
1793	956.48	61.8799	4	3821.89	1							#REF!	#N/A	#N/A					488	815	125	61.6			488		80.5							55.3	963.5	40.2	0	93.1	0	0	0	62.45	395.52	67.9	2.54227	0.0539046	12.6837	0.356068	4.48467
1794	1173.2	52.489	6	7033.13	1							#REF!	#N/A	#N/A					1580		1730		2060	742	11900	10900	1060	13400	1920		7650		7300	7070	214	98.9	0	956	98.8	0	0	0	4818.67	6400	-0.409438	0.63172	1.99475	0.725687	1.3925
1807	569.888	18.0326	3	1706.64	1							#REF!	#N/A	#N/A					33.6				36	37	13		99.6		191	195	188		157	168	40.5	30.4	23.45	44.45	181.3	0	16.9	60.1	29.9	166.433	-2.47673	0.00257113	25.8988	0.140083	8.53614
1926	694.375	29.0852	2	1386.74	0	1386.74	0.008382	6.04437	P		tr|A0A1L8D683|A0A1L8D683_BOTAT	#REF!	#N/A	GEWRKTDLLNR	GEWRKTDLLNR																				0	51.85	91.6	480	0	0	445	226							0.368787
1808	1532.44	63.5844	5	7657.15	1							#REF!	#N/A	#N/A					110		37.2	25.8	48	24.5	14.6	143	128	110			23.7		165	33.2	121	0	0	111.4	277.5	569	822	72.45	57.5857	91.98	-0.675609	0.815251	0.887084	0.873034	0.589686
1796	1253.52	64.288	3	3757.55	1							#REF!	#N/A	#N/A					573	186	289	118	215	208	236	651	380	172			322		518	747	0	0	16.3	71.4	154	0	0	156	309.5	427.8	-0.466997	0.728964	1.37294	0.806075	0.936247
1816	926.003	37.815	7	6474.97	1							#REF!	#N/A	#N/A															797	1130					2270	0	0	1320	0	0	0	0	0	963.5	-10	0.15886	7.98984	0.368787	4.33225
1797	1388.33	55.237	5	6936.62	1							#REF!	#N/A	#N/A							50.5	107	422	1080	175	1000	88.1	115	27.4		34.6		382	340	50.45	42.8	81	0	0	78.4	0	117	472.417	164.517	1.52183	0.184791	7.33319	0.376051	4.24753
1801	813.019	43.6931	6	4872.07	1							#REF!	#N/A	#N/A					744	651					52.8	338							259	186	244.5	0	0	0	0	0	0	0	446.45	222.5	1.00469	0.175547	7.55607	0.37265	4.28699
1820	992.483	62.7109	3	2974.43	1							#REF!	#N/A	#N/A					251	14.6	84.4				20.5	195							72.5	50	0	0	0	0	0	223.5	0	0	113.1	61.25	0.884817	0.142181	8.47157	0.368787	4.33225
1934	548.813	49.8261	2	1095.61	0							#REF!	#N/A	#N/A																					217	0	0	0	0	0	0	0							0.474014
1803	1157.1	58.1549	4	4624.36	1							#REF!	#N/A	#N/A					25.8	47.9	43.1				388	70.1		250			210		70.3	63.9	0	4.54	0	0	227	30.5	0	0	114.98	148.55	-0.369566	0.951549	0.215689	0.969889	0.132779
1822	806.69	19.5434	5	4028.41	1							#REF!	#N/A	#N/A					82.2												218				0	73.95	127.5	0	26.1	61.65	0	0	82.2	218	-1.40712	0.552146	2.57946	0.654037	1.84398
1830	952.018	31.3419	2	1902.02	1							#REF!	#N/A	#N/A															91.4	132					0	4.05	1100	0	69	29.95	0	102.45	0	111.7	-10	0.144249	8.40886	0.368787	4.33225
1818	931.776	70.0811	1	930.769	1							#REF!	#N/A	#N/A					63.2	62.4	382	401			363	105					38				0	0	0	0	19.1	0	232	0	229.433	38	2.594	0.0187057	17.2802	0.305754	5.14628
1819	955.434	70.0811	2	1908.85	1							#REF!	#N/A	#N/A					712	344			491		648		69.4	45.7							27.7	18.4	317	872.5	0	0	0	0	548.75	57.55	3.25326	0.0343902	14.6357	0.345515	4.61533
1821	1158.28	53.8299	4	4629.07	1							#REF!	#N/A	#N/A							8.96		114		89.9				2540		3000		299	171	15.6	0	0	117	0	0	0	0	70.9533	1502.5	-4.40435	0.126009	8.99599	0.368787	4.33225
1838	562.26	22.2911	2	1122.51	1							#REF!	#N/A	#N/A					122	121					14.2										0	120	31.9	0	0	97.3	84.1	0	85.7333	0	10	0.12244	9.12078	0.368787	4.33225
1843	1268.99	69.1227	5	6339.92	1							#REF!	#N/A	#N/A																				166	268.5	314.5	102.45	251.6	55.2	426.5	71.2	205	0	166	-10	0.33428	4.7589	0.471472	3.26544
1947	1544.15	52.3616	3	4629.42	0							#REF!	#N/A	#N/A																					105.6	0	98.35	0	0	0	0	0							0.356068
1948	474.749	21.6301	2	947.483	0							#REF!	#N/A	#N/A																					0	0	0	0	317	0	240	0							0.112954
1949	683.594	30.426	4	2730.35	0							#REF!	#N/A	#N/A																					99.3	0	0	0	0	0	0	0							0.356068
1844	469.327	37.6451	1	468.32	1							#REF!	#N/A	#N/A							144		77.1	86.5			139	109	101				82.3	69.2	127.95	432.5	488	1430	3910	495	1110	1575	102.533	100.1	0.034651	0.386991	4.12299	0.516123	2.87247
1823	1274.49	53.6599	2	2546.97	1							#REF!	#N/A	#N/A															1050		589				0	0	0	0	0	33.35	203	0	0	819.5	-10	0.168318	7.73869	0.368787	4.33225
1846	876.869	19.7133	8	7006.89	1							#REF!	#N/A	#N/A					1270	828									39.6	14.8				13.1	0	0	0	0	0	0	326	0	1049	22.5	5.54295	0.175462	7.55817	0.37265	4.28699
1848	1142.28	69.3351	4	4565.09	1							#REF!	#N/A	#N/A										279									820	527	45	0	34.75	50.5	0	0	0	118	279	673.5	-1.27141	0.280341	5.52314	0.453353	3.43564
1833	1070.79	51.8279	6	6418.71	1							#REF!	#N/A	#N/A					36.6		94.1	28.9	128	129	369	844	303	1520	1140		3930		5010	3560	97.25	0	0	70.9	0	0	0	0	232.8	2577.17	-3.46862	0.02733	15.6336	0.329253	4.8247
1859	576.817	35.5157	4	2303.24	1							#REF!	#N/A	#N/A									1340	1830					108	111	22.2				152	60.4	117.5	0	1540	94.15	24.1	14.6	1585	80.4	4.30114	0.187344	7.27359	0.378478	4.2196
1860	596.801	27.5082	4	2383.17	1							#REF!	#N/A	#N/A					126				76.9	81.5					30.8				266	343	0	0	0	134.75	46.2	0	0	39.4	94.8	213.267	-1.1697	0.414841	3.82118	0.541306	2.66557
1836	1260.84	52.9138	5	6299.18	1							#REF!	#N/A	#N/A							4.16		25.3		42.7	252	54.2	375			220				39.15	156.5	17.3	0	0	0	0	0	81.04	216.4	-1.41699	0.499245	3.01686	0.612308	2.1303
1965	571.558	19.9682	3	1711.65	0							#REF!	#N/A	#N/A																					0	0	0	0	0	0	0	65.9							0.471472
1845	1253.9	66.8847	4	5011.59	1							#REF!	#N/A	#N/A					319	198	119	21.4	127	158	278	357	368	513	14.4		225		316	480	105.95	0	0	120	0	0	0	0	197.175	319.4	-0.695888	0.628527	2.01676	0.723953	1.40289
1968	687.411	22.4186	2	1372.81	0	1372.83	0.018206	13.2617	M			#REF!	#N/A	#N/A	KLNKPTIGIAYR																				181	0	0	161	0	0	52.2	80.75							0.384959
1863	588.623	18.9248	3	1762.85	1							#REF!	#N/A	#N/A							186	266							46.4						0	0	0	0	0	0	0	226.5	226	46.4	2.28413	0.188188	7.25409	0.378906	4.21468
1868	579.546	35.2607	4	2314.16	1							#REF!	#N/A	#N/A					13.5	17.3			81.3	109	49.3	49.9		15.6					89	101	492	16.8	719.5	15	0	1620	0	0	53.3833	68.5333	-0.360416	0.516569	2.86871	0.625032	2.04098
1872	1157.11	56.4929	3	3468.31	1							#REF!	#N/A	#N/A							3.82		42.5	31.3	91.4	460	46.8	72.9			27.8		124	33.4	0	450	0	144.5	0	0	0	0	125.804	60.98	1.04477	0.494089	3.06195	0.609728	2.14864
1874	1156.94	57.6213	3	3467.81	1							#REF!	#N/A	#N/A						41.4			41.7	23	44.7	1140	36.9	90.7	11.4		27.7		262	86.9	0	0	0	0	0	304	132	28.6	258.16	85.9333	1.58698	0.506055	2.95802	0.617711	2.09215
1875	579.543	21.2477	4	2314.14	1							#REF!	#N/A	#N/A							3.07			55.1	11.8		65.8						127	162	0	0	0	0	0	0	0	293	23.3233	118.267	-2.3422	0.167771	7.75284	0.368787	4.33225
1854	1362.56	70.166	4	5446.21	1							#REF!	#N/A	#N/A					450	422	1110	889	1270		1420		433	402	176		143				81.95	12.645	28.3	162.5	0	0	0	0	926.833	288.5	1.68374	0.0186409	17.2953	0.305754	5.14628
1858	1153.66	52.4465	12	13831.8	1							#REF!	#N/A	#N/A					341		32.8				626	416		107			81.3		40.1		571	26.85	0	184	0	0	0	18.5	353.95	76.1333	2.21695	0.114373	9.41676	0.368787	4.33225
1885	1380.19	61.4975	1	1379.18	1							#REF!	#N/A	#N/A											21.8						158		172	140	0	0	19.7	0	798.5	0	0	80.5	21.8	156.667	-2.8453	0.0665456	11.7688	0.356068	4.48467
1980	682.362	24.2082	3	2044.06	0							#REF!	#N/A	#N/A																					29.2	0	0	13.4	0	0	34.9	132.9							0.345515
1861	707.876	32.7252	2	1413.74	1							#REF!	#N/A	#N/A							298	1150	1950	2420			1420	1850	438	413	1120		920	1040	159	0	0	13.95	42	175.85	162	77.7	1454.5	1028.71	0.499681	0.67852	1.68437	0.762964	1.17496
1895	679.812	24.8454	2	1357.61	1							#REF!	#N/A	#N/A																	415				0	0	19.7	0	0	23.3	199	0	0	415	-10	0.341852	4.66162	0.474014	3.24209
1897	790.409	32.2579	1	789.402	1							#REF!	#N/A	#N/A					194	226	38.9	102	32.8	26	33.7	37.4	36.8		80	121			85.8	118	0	0	0	0	177	37.7	268	17.8	86.35	88.32	-0.032544	0.381974	4.17966	0.511765	2.9093
1984	547.262	24.8029	1	546.255	0	546.255	0.000271566	0.497141				#REF!	#N/A	#N/A																					181	287	170.5	1486	377.3	312	705	598							0.253303
1900	529.244	32.6403	2	1056.47	1							#REF!	#N/A	#N/A							109	324													57.95	0.481	0	14.4	0	0	0	0	216.5	0	10	0.193276	7.13821	0.382712	4.17128
1901	829.427	30.8933	2	1656.84	1							#REF!	#N/A	#N/A							16.3										1120				0	0	0	0	0	172.5	181	0	16.3	1120	-6.10248	0.339125	4.69641	0.474014	3.24209
1862	793.777	19.9257	9	7134.93	1							#REF!	#N/A	#N/A					1570	1060	2.82				12.2	41.3		16.1	193	296	26.3		132	143	0	0	0	117	0	0	0	0	537.264	134.4	1.9991	0.308693	5.10474	0.471472	3.26544
1903	1387.16	44.8215	2	2772.31	1							#REF!	#N/A	#N/A							38.5	14					2050	1960					58.4		128	36.3	38.7	170	344.5	145.5	474	0	26.25	1356.13	-5.69104	0.145007	8.3861	0.368787	4.33225
1904	872.54	46.1861	1	871.533	1							#REF!	#N/A	#N/A						153	73.2		75.6		63.5	211	236	105	133	170	72.5		250	81.9	0	0	0	0	0	149	226	0	115.26	149.771	-0.377871	0.171676	7.65291	0.368787	4.33225
1992	646.346	31.2994	2	1290.68	0	1290.7	0.021061	16.3175	A			#REF!	#N/A	#N/A	GRSGSKAPAAPHR																				170	302	311	5105	1286.5	1680	3710	1694.5							0.329253
1994	1318.92	69.59	5	6589.56	0							#REF!	#N/A	#N/A																					0	0	13.8	689	55.55	0	438	110.65
1995	1157.2	57.9612	3	3468.58	0							#REF!	#N/A	#N/A																					66.2	0	301	217.5	0	832.5	0	0							0.329253
1905	531.801	25.8038	4	2123.18	1							#REF!	#N/A	#N/A						25	8.12			49.5			219				49.4				0	0	349	0	0	0	0	0	27.54	134.2	-2.28478	0.418611	3.78189	0.543777	2.64579
1998	646.338	38.6885	2	1290.66	0	1290.7	0.037078	28.7271	A			#REF!	#N/A	#N/A	GRSGSKAPAAPHR																				0	0	0	0	0	0	66.8	111							0.471472
1908	528.951	30.9782	3	1583.83	1							#REF!	#N/A	#N/A					301						51.3	237				30.3			119	178	20.85	17.5	0	64.2	0	51.6	0	455.5	196.433	109.1	0.848389	0.522153	2.82202	0.630514	2.00305
1911	1262.21	63.7968	6	7567.2	1							#REF!	#N/A	#N/A												17.8	25								0	0	0	0	21.1	0	190	0	17.8	25	-0.490051	0.641513	1.92795	0.732789	1.35021
2001	929.378	40.8603	1	928.371	0							#REF!	#N/A	#N/A																					0	2.72	31.9	0	0	20.7	0	0							0.494777
1913	619.668	18.6273	5	3093.3	1							#REF!	#N/A	#N/A					44.1	12.6	162	295	32.3						482				30.7	46.3	103.35	0	0	0	0	0	0	0	109.2	186.333	-0.770913	0.981843	0.0795795	0.989059	0.0477785
1881	771.693	22.7586	5	3853.43	1							#REF!	#N/A	#N/A					416	453			32.1	19.4	374	93.9				149					0	110	90.9	1325	495.7	57.5	534	317.5	231.4	149	0.635077	0.0525157	12.7971	0.356068	4.48467
1920	768.475	21.1203	4	3069.87	1							#REF!	#N/A	#N/A					37.8	33.4							156		50.7	11.7	842		29.5	17	304.5	0	31.05	100.45	0	0	105	0	35.6	184.483	-2.37354	0.226294	6.45327	0.407284	3.90103
1921	1385.69	58.2823	3	4154.05	1							#REF!	#N/A	#N/A						117	112														0	238	0	0	0	0	0	0	114.5	0	10	0.149025	8.26742	0.368787	4.33225
2011	680.683	22.8011	3	2039.03	0							#REF!	#N/A	#N/A																					897	295	178.5	663	1085	41.1	333	455.5							0.37265
2012	935.686	24.1232	3	2804.04	0							#REF!	#N/A	#N/A																					133.6	0	44.75	35.7	0	0	0	0							0.424165
2014	527.976	22.4611	7	3688.78	0							#REF!	#N/A	#N/A																					0	0	0	0	489	40.55	115	0							0.590101
1922	1123.73	25.0816	4	4490.89	1							#REF!	#N/A	#N/A													385				21.4				227	15.2	115	76.1	56.75	0	0	0	0	203.2	-10	0.31538	5.01167	0.471472	3.26544
1924	637.336	25.4215	2	1272.66	1							#REF!	#N/A	#N/A							6.39	11.4	115	318											0	19.9	168	0	22.8	24.7	32.3	0	112.697	0	10	0.171475	7.65798	0.368787	4.33225
1925	750.586	28.3818	3	2248.74	1							#REF!	#N/A	#N/A					157	19.1					25.8	40.1									185	0	0	90.3	0	0	0	0	60.5	0	10	0.150263	8.23147	0.368787	4.33225
2022	1048.66	68.929	12	12571.9	0							#REF!	#N/A	#N/A																					2340	60.85	2500	230	0	2155	103	0
1927	698.787	32.9376	11	7675.58	1							#REF!	#N/A	#N/A									147	249									28.6	30.4	0	0	0	197	0	0	59.6	38	198	29.5	2.74671	0.237708	6.23957	0.418199	3.78617
1882	1070.8	52.3616	3	3209.39	1							#REF!	#N/A	#N/A					47.8				20.9	77.5	112	90.3		140	1310		544		2050	1230	18.8	0	0	114	0	0	23.9	0	69.7	1054.8	-3.91967	0.0429581	13.6695	0.35352	4.51587
1887	781.175	24.6755	6	4681.01	1							#REF!	#N/A	#N/A					45.3	38.3	402				108	226							383	533	196	0	0	77.1	0	0	0	45.5	163.92	458	-1.48236	0.897191	0.47115	0.929234	0.318749
1931	651.837	19.246	2	1301.66	1							#REF!	#N/A	#N/A					24.4	24.5	98.8	102							20.3						0	1.18	0	0	0	23.5	179	0	62.425	20.3	1.62064	0.0766474	11.155	0.356068	4.48467
2029	956.367	28.5092	4	3821.44	0							#REF!	#N/A	#N/A																					197.4	4.18	0	844.5	0	72.85	0	0							0.529077
2031	966.113	70.1236	11	10616.2	0							#REF!	#N/A	#N/A																					64.5	38.5	0	0	184	0	71.7	0
1933	1298.11	57.7488	3	3891.3	1							#REF!	#N/A	#N/A																	734				0	0	0	10.5	0	0	0	209	0	734	-10	0.334283	4.75886	0.471472	3.26544
1935	616.339	29.3826	2	1230.66	1							#REF!	#N/A	#N/A						111				27.2											0	0	2770	0	0	0	287	195	69.1	0	10	0.2433	6.13857	0.421726	3.74969
2036	1156.87	63.7118	4	4623.44	0							#REF!	#N/A	#N/A																					0	303.5	0	0	0	0	0	0							0.345515
2038	1789.28	37.0504	2	3576.55	0							#REF!	#N/A	#N/A																					0	0	0	511	0	0	185	358.5							0.414606
2040	450.224	28.9765	2	898.434	0							#REF!	#N/A	#N/A																					0	420	84.8	48.5	0	0	0	0							0.345515
1938	1159.94	58.3248	6	6953.59	1							#REF!	#N/A	#N/A																		133			0	13.7	0	146	0	0	0	0	0	133	-10	0.334279	4.7589	0.471472	3.26544
1919	1037.67	62.201	7	7256.65	1							#REF!	#N/A	#N/A					1260	2300	35.6				182	1590	23								0	0	0	106	0	0	44.9	0	1073.52	23	5.54457	0.0575472	12.3998	0.356068	4.48467
2046	507.461	17.9663	4	2025.82	0							#REF!	#N/A	#N/A																					40.5	0	356.25	245	155	0	0	628.5							0.457787
1941	1000.56	21.8425	7	6996.84	1							#REF!	#N/A	#N/A														229							108.35	35	0	110	0	0	0	0	0	229	-10	0.317009	4.98928	0.471472	3.26544
1928	1081.45	58.6647	4	4321.75	1							#REF!	#N/A	#N/A					1020	822	266	123	98.4	61.6	582	624	708	819	72.4		295	1440	340	468	0	0	0	484	82.55	10.8	174	45.45	449.625	591.771	-0.396318	0.74948	1.2524	0.823161	0.845152
1944	1009.23	70.0811	3	3024.66	1							#REF!	#N/A	#N/A											114										301	258	0	172.85	0	0	0	62.05	114	0	10	0.334285	4.75884	0.471472	3.26544
2052	986.436	34.982	1	985.429	0							#REF!	#N/A	#N/A																					0	171.5	74.05	0	0	0	36.8	0							0.487723
1945	486.214	20.8416	3	1455.62	1							#REF!	#N/A	#N/A					230	220		48.6			66.5				23.9		24.4				0	0	0	0	0	271.1	0	0	141.275	24.15	2.54841	0.0903533	10.4406	0.360371	4.43251
1950	962.903	21.3328	8	7695.16	1							#REF!	#N/A	#N/A					113	49.2	31.2	28.6	89.3	105	31.4					17.1			10.6	49.9	35.9	416	78.5	27.85	0	120.6	26.2	26.2	63.9571	25.8667	1.30601	0.0122476	19.1195	0.253303	5.96359
1951	857.23	20.7567	8	6849.79	1							#REF!	#N/A	#N/A					1930	1560	188	94.4			23.5									25	1175	0	12.4	192	0	0	0	0	759.18	25	4.92444	0.11617	9.34906	0.368787	4.33225
1929	992.377	62.201	3	2974.11	1							#REF!	#N/A	#N/A					978	1690	4.1				139	445								23.1	91.3	4.07	0	62.7	0	0	0	0	651.22	23.1	4.81718	0.0873596	10.5869	0.356983	4.47352
1956	721.886	41.9886	4	2883.51	1							#REF!	#N/A	#N/A																	993				905.5	0	0	1395	0	0	0	0	0	993	-10	0.334282	4.75887	0.471472	3.26544
1936	992.562	62.4134	7	6940.89	1							#REF!	#N/A	#N/A					295	496	50.9	20.1			690	315	35.6						22.6	139	319.35	0	25.4	31.1	0	0	276	393	311.167	65.7333	2.24299	0.0421637	13.7506	0.350975	4.54724
1939	850.453	62.8384	7	5946.12	1							#REF!	#N/A	#N/A					796	125	488		45.1		60.4	457							350	178	0	0	0	0	404	0	0	0	328.583	264	0.315721	0.135241	8.6889	0.368787	4.33225
1963	736.813	17.1166	2	1471.61	1							#REF!	#N/A	#N/A					90.2	136	34.1	49.1	29.8	29.5	36.2	30.5	22				158		138	197	25.2	17.3	0	20	39.2	0	206	51.45	54.425	128.75	-1.24223	0.751861	1.23862	0.824368	0.838789
1943	878.309	25.0391	2	1754.6	1							#REF!	#N/A	#N/A					203	114	345	344	274	360	472	2720	50.2	162	17.1	14.4			75.7	122	0	0	467	0	0	0	0	0	604	73.5667	3.03742	0.0939619	10.2705	0.360371	4.43251
1966	791.689	18.4574	5	3953.41	1							#REF!	#N/A	#N/A													16.7			40.8	186				0	0	171.5	0	0	0	0	34	0	81.1667	-10	0.177778	7.50122	0.373053	4.2823
1954	474.757	22.971	2	947.499	1							#REF!	#N/A	#N/A					55.7	24.4	126	278	153	241	22.9	29.5	1160		77.8	72.5	283		220	372	0	0	0	0	770	0	0	0	116.312	364.217	-1.64679	0.281572	5.50411	0.453975	3.42968
1971	1450.59	32.4279	6	8697.51	1							#REF!	#N/A	#N/A															213	227					31.8	95.75	20.1	53.75	52.2	83.5	85.05	29.7	0	220	-10	0.149158	8.26353	0.368787	4.33225
1957	1407.22	53.1075	5	7031.06	1							#REF!	#N/A	#N/A							107		274		1720	1100	208	3300	168		716		613	696	123.25	27.4	0	314.5	0	0	0	20.1	800.25	950.167	-0.24773	0.497004	3.0364	0.611644	2.13501
1959	917.359	31.3844	2	1832.7	1							#REF!	#N/A	#N/A					14		111	396	121	118		20.7			1620	2330	43.5				0	0.0154	0	0	156	26.5	322	0	130.117	1331.17	-3.35481	0.245133	6.10598	0.422818	3.73847
1964	730.575	17.7964	3	2188.7	1							#REF!	#N/A	#N/A											60.1	43.1	612		310	245	79.8		148	182	173.65	0	0	0	0	0	0	0	51.6	262.8	-2.34852	0.0218032	16.6148	0.3156	5.00863
1977	798.33	19.7133	4	3189.29	1							#REF!	#N/A	#N/A							105	104							12.3	11.8					0	0	0	0	102.5	0	123	0	104.5	12.05	3.1164	0.19854	7.02152	0.383017	4.16782
1979	931.538	70.0811	3	2791.59	1							#REF!	#N/A	#N/A											504						14.6				0	39.85	188.5	0	0	0	0	0	504	14.6	5.10938	0.348206	4.58163	0.479752	3.18983
1970	1093.45	70.166	1	1092.44	1							#REF!	#N/A	#N/A					534	557	1030	1040	1080	23	1280	33.8	341	479							0	0	0	0	194	44.75	65.7	0	697.225	410	0.766	0.00624004	22.0481	0.203993	6.90385
1982	611.283	37.7726	1	610.276	1							#REF!	#N/A	#N/A							4.41								685	695	26.6				0	0	0	0	547.45	707.5	104	0	4.41	468.867	-6.73226	0.14019	8.53284	0.368787	4.33225
2089	675.871	24.8879	2	1349.73	0	1349.74	0.008759	6.48941	P		tr|A0A1L8D5Y8|A0A1L8D5Y8_BOTAT	#REF!	#N/A	#N/A	KT(+126.10)LTSFGEWR		BATXSVMPII1																		0	0	0	27.4	30.1	106	482	0							0.471472
1973	878.702	61.4975	6	5266.17	1							#REF!	#N/A	#N/A					196	384	105	21.9			541	33.6							19.6	71.6	274.5	0	0	0	0	0	0	0	213.583	45.6	2.22769	0.0578277	12.3786	0.356068	4.48467
1974	1530.53	60.7515	7	10706.7	1							#REF!	#N/A	#N/A					36.2	117		113	35		84.3	91.4	876				84.2		324	173	0	5.87	0	0	1340	78.3	14.2	0	79.4833	364.3	-2.1964	0.277153	5.5728	0.45097	3.45852
1986	820.382	29.0428	1	819.375	1							#REF!	#N/A	#N/A					145	149									56.5	88.7	48		12.3	28.6	0	0	0	0	110	111.2	58.9	0	147	46.82	1.65062	0.775568	1.1038	0.840161	0.756372
2094	1024.3	21.0778	3	3069.88	0							#REF!	#N/A	#N/A																					0	0	0	0	0	232	0	0							0.737906
1987	926.243	29.0428	3	2775.71	1							#REF!	#N/A	#N/A							39.9	272	55.5					19.1					2420	3120	0	0	4660	0	0	0	0	176	122.467	1853.03	-3.91943	0.179113	7.46874	0.373333	4.27904
1989	1532.04	62.2435	1	1531.03	1							#REF!	#N/A	#N/A					48.9	107	0.479		13.9		14.7	493	26				12.8		27.7		0	0	693	0	0	0	0	0	112.997	22.1667	2.34981	0.224724	6.48351	0.406084	3.91384
1975	584.982	16.923	3	1751.92	1							#REF!	#N/A	#N/A					89.8	161	223	378	132	334	276	302			270	444					68.8	271	13.6	0	0	11.8	0	0	236.975	357	-0.591189	0.0554393	12.5618	0.356068	4.48467
1981	728.889	31.3844	2	1455.76	1							#REF!	#N/A	#N/A							12.3	148	432	529			114	91.4	25.4	40.9	527		73.8	55.1	53.8	9.5	0	79.15	0	0	0	52.55	280.325	132.514	1.08095	0.807716	0.927411	0.868584	0.611883
1983	518.302	24.6755	2	1034.59	1							#REF!	#N/A	#N/A					98.8	108	7.88		1900	4600	49.8	46.8		29.4	1020	1410			253	348	1362.5	181.5	83.9	839.5	133	163.5	623	263	973.04	612.08	0.668779	0.456422	3.40634	0.575422	2.40013
2000	659.86	33.8112	2	1317.71	1							#REF!	#N/A	#N/A					155	252					32.6	70.1							70.2	59.9	0	324	0	0	0	0	0	0	127.425	65.05	0.970027	0.193052	7.14325	0.382712	4.17128
2005	768.154	41.3938	4	3068.59	1							#REF!	#N/A	#N/A									31.4	11					94.6	419					122.75	89.6	10.8	167.1	268	112.9	21.7	241	21.2	256.8	-3.59851	0.277877	5.56147	0.45174	3.45111
2006	614.649	31.7669	3	1840.93	1							#REF!	#N/A	#N/A					15.7	78.7					153					64.5	50.3				0	0	0	0	0	0	159	0	82.4667	57.4	0.52276	0.464792	3.32741	0.582768	2.34504
2007	921.433	28.2543	1	920.425	1							#REF!	#N/A	#N/A					19.9								49.5		296	347	104		51.2	61.5	0	86	0	0	0	0	0	0	19.9	151.533	-2.92879	0.0349635	14.5639	0.345515	4.61533
1985	878.634	61.4975	5	4388.13	1							#REF!	#N/A	#N/A					254	455	141	25.2			677	92.2							19.7	90	0	0	0	0	591.5	107.6	0	17.3	274.067	54.85	2.32096	0.045551	13.415	0.356068	4.48467
2015	1199.02	68.8016	11	13178.1	1							#REF!	#N/A	#N/A							129	161	77.4												0	10.9	936.5	0	0	55.3	0	61.05	122.467	0	10	0.0676846	11.6951	0.356068	4.48467
1991	764.982	18.8399	4	3055.9	1							#REF!	#N/A	#N/A													541		45.5	12.1	499				22.9	4.12	57.55	0	230.5	93.4	0	16.3	0	274.4	-10	0.123878	9.07007	0.368787	4.33225
2018	815.855	35.1757	4	3259.39	1							#REF!	#N/A	#N/A					40.3	91.3	87.1	207	137	177						14.4					0	0	0	20.35	0	29.75	286	0	123.283	14.4	3.09784	0.00539641	22.679	0.194059	7.12067
2113	541.278	30.0861	1	540.271	0	540.274	0.0024238	4.48625	D			#REF!	#N/A	#N/A	QKWP																				0	0	11.3	40.8	0	0	160	0							0.368787
2024	818.286	19.1185	5	4086.39	1							#REF!	#N/A	#N/A													94.5		58.7	24.3	300				27.95	147	200	1329.5	0	0	0	15.7	0	119.375	-10	0.127002	8.96191	0.368787	4.33225
2026	672.275	24.9729	3	2013.8	1							#REF!	#N/A	#N/A					36.6	41.6			71.7	213							107		84.7	123	0	0	0	0	0	280.5	356	174.5	90.725	104.9	-0.209443	0.853565	0.687635	0.898661	0.464042
2027	880.752	34.3023	5	4398.72	1							#REF!	#N/A	#N/A					184	250															940	417	161.5	932	874.5	93.6	891.5	414	217	0	10	0.154675	8.1058	0.368787	4.33225
1996	434.779	20.7567	2	867.544	1							#REF!	#N/A	#N/A					259	250	283	339	320	447	285	113	618	46.7	581	350	147		470	471	62.6	0	0	101	0	0	0	0	287	383.386	-0.417746	0.605125	2.18155	0.701781	1.53798
2123	550.245	46.9933	2	1098.47	0							#REF!	#N/A	#N/A																					0	0	0	0	168	224	117	0							0.544316
2035	614.981	32.3004	3	1841.92	1							#REF!	#N/A	#N/A							312	717													0	214.5	356	0	0	0	0	0	514.5	0	10	0.187812	7.26277	0.378611	4.21807
2127	450.918	25.8038	3	1349.73	0	1349.74	0.005187	3.84297	P		tr|A0A1L8D5Y8|A0A1L8D5Y8_BOTAT	#REF!	#N/A	#N/A	KT(+126.10)LTSFGEWR		BATXSVMPII1																		0	0	32.15	208	0	0	0	0							0.725687
1999	1168.11	53.6599	4	4668.41	1							#REF!	#N/A	#N/A															3270		4560			44.5	133.5	11.5	49.5	0	63.35	34.3	0	116.5	0	2624.83	-10	0.152812	8.15841	0.368787	4.33225
2131	527.597	35.8131	3	1579.77	0							#REF!	#N/A	#N/A																					0	0	62.8	74.95	52.65	0	17.3	56.2							0.368787
2009	966.677	22.8011	7	6759.69	1							#REF!	#N/A	#N/A							156	250			840	747					49.6				0	0	18.3	157.7	171	0	569	79.55	498.25	49.6	3.32846	0.0696091	11.5733	0.356068	4.48467
2047	532.015	25.379	4	2124.03	1							#REF!	#N/A	#N/A						95.6	13.8			35.2	54.1	129	988				23.6		26.6	30.7	0	0	0	102.45	0	0	0	0	65.54	267.225	-2.02761	0.467834	3.29908	0.584628	2.3312
2136	1157.03	57.2813	6	6936.14	0							#REF!	#N/A	#N/A																					79.1	0	27.35	0	0	107	0	0
2048	927.468	39.0946	2	1852.92	1							#REF!	#N/A	#N/A																	434				0	0	155	0	114	2355	92.8	0	0	434	-10	0.326951	4.85517	0.471472	3.26544
2051	817.354	22.0362	6	4898.08	1							#REF!	#N/A	#N/A					132	131					200	137	16.8				175		408	538	0	111.6	58	0	0	194.5	13.1	0	150	284.45	-0.923213	0.417655	3.79182	0.542983	2.65213
2016	994.221	69.9299	6	5959.28	1							#REF!	#N/A	#N/A							1.58		429		246	330									506	0	21.9	0	0	0	0	0	251.645	0	10	0.0680703	11.6704	0.356068	4.48467
2059	813.879	37.3477	2	1625.74	1							#REF!	#N/A	#N/A													546	549							0	17.7	36.9	268	325.5	0	343	116.8	0	547.5	-10	0.148906	8.27088	0.368787	4.33225
2060	641.346	25.7613	2	1280.68	1							#REF!	#N/A	#N/A					23.5	17				19		15.7							118	164	184	0	0	309	0	0	0	0	18.8	141	-2.90689	0.295037	5.30124	0.466145	3.31479
2062	940.139	61.7099	2	1878.26	1							#REF!	#N/A	#N/A					92.8	139	44.9				414	18.9	62.1						14.1	57	0	0	0	0	0	0	32.7	372	141.92	44.4	1.67645	0.177036	7.51939	0.373053	4.2823
2033	1155.68	52.7439	3	3464.01	1							#REF!	#N/A	#N/A							2.85		26.4		406	453	68.4	851			592		80.6	152	0	0	13	362	116	0	86.2	47.6	222.062	348.8	-0.651434	0.437003	3.59516	0.555287	2.55482
2042	1171.08	38.561	8	9360.57	1							#REF!	#N/A	#N/A																	518		508	611	0	0	0	138	0	0	0	0	0	545.667	-10	0.0609834	12.1479	0.356068	4.48467
2045	1254.09	74.6372	5	6265.39	1							#REF!	#N/A	#N/A					12.7		276		186		434						32.6				0	0	0	0	95.1	145.9	104	0	227.175	32.6	2.80086	0.0811041	10.9096	0.356068	4.48467
2153	539.525	25.9313	4	2154.07	0	2154.08	0.00733	3.40285	P		tr|A0A1L8D600|A0A1L8D600_BOTAT	#REF!	#N/A	#N/A	VEKDSSKTLTSFGEWRER		BATXSVMPII1																		0	15.2	0	39.4	0	0	123	220.5							0.253303
2055	797.908	30.1711	5	3984.5	1							#REF!	#N/A	#N/A						565						660									0	0	0	0	0	0	274	0	612.5	0	10	0.143206	8.44039	0.368787	4.33225
2158	1008.46	35.7706	1	1007.45	0							#REF!	#N/A	#N/A																					0	7.09	0	0	14.1	557	28.6	0							0.226205
2074	965.828	19.4159	7	6753.74	1							#REF!	#N/A	#N/A					888	398	8.56		11		14.4	10.6									0	121	44.25	0	70.7	100	74.6	0	221.76	0	10	0.169397	7.71093	0.368787	4.33225
2063	1156.46	43.9905	1	1155.45	1							#REF!	#N/A	#N/A					31.2	30.8	3.3						2190	1320			467		189	188	0	0	0	0	0	0	0	129	21.7667	870.8	-5.32215	0.0794861	10.9971	0.356068	4.48467
2067	998.062	62.1585	5	4985.27	1							#REF!	#N/A	#N/A					2370	4140	114	60			396	2430							82.5	460	0	442.5	93.4	0	0	158	0	0	1585	271.25	2.54679	0.066103	11.7978	0.356068	4.48467
2080	1092.96	63.4144	10	10919.5	1							#REF!	#N/A	#N/A					122		15.3														33.1	180.15	22.85	85.1	0	151	0	0	68.65	0	10	0.274666	5.61194	0.45097	3.45852
2083	452.39	18.6273	6	2708.3	1							#REF!	#N/A	#N/A							179	383	12.1	22.4			10.7								0	22.4	0	27.8	482	0	38.8	0	149.125	10.7	3.80084	0.158053	8.01197	0.368787	4.33225
2085	1009.39	60.2417	12	12100.6	1							#REF!	#N/A	#N/A					207	376						19.6							87		794	212	0	331	0	0	0	293.5	200.867	87	1.20715	0.219503	6.58559	0.402457	3.9528
2178	877.434	62.6258	6	5258.56	0							#REF!	#N/A	#N/A																					82.9	14.4	0	124	0	224.15	276	0							0.368787
2086	878.413	62.0736	6	5264.44	1							#REF!	#N/A	#N/A					110	151					33.8	368									584	0	14	0	0	0	0	0	165.7	0	10	0.090929	10.413	0.360371	4.43251
2070	1130.54	58.3248	5	5647.69	1							#REF!	#N/A	#N/A					1040	758	1970	240	250	191	3830	720	721	420	70.3		217	1210	224	454	39.85	0	0	0	0	0	129	142.95	1124.88	473.757	1.24755	0.144876	8.39005	0.368787	4.33225
2072	987.002	33.4714	2	1971.99	1							#REF!	#N/A	#N/A					301	110	1810	4290	1280	1660	267	844	1030	1280	128	210	938		929	887	192	42.8	0	227	0	0	0	0	1320.25	771.714	0.774672	0.228015	6.42036	0.409153	3.88114
2185	785.841	62.5834	2	1569.67	0							#REF!	#N/A	#N/A																					0	69.9	28.1	199	0	0	0	0							0.360371
2090	795.495	22.5461	8	6355.9	1							#REF!	#N/A	#N/A							162	197													199.95	53.5	126.45	117	0	41.9	83.2	0	179.5	0	10	0.143714	8.42502	0.368787	4.33225
2091	717.62	20.4168	3	2149.84	1							#REF!	#N/A	#N/A							91.8	135	163	170			88		223	57.2	62.3		33.9	11.7	61.95	0	0	147	0	210	336	0	139.95	79.35	0.818609	0.786651	1.04218	0.84938	0.708982
2093	636.344	35.8981	4	2541.35	1							#REF!	#N/A	#N/A									721	1160					30	45.6					4365	660	0	5270	340	154	1566	1260	940.5	37.8	4.63697	0.178057	7.49442	0.373053	4.2823
2095	605.587	27.8907	4	2418.32	1							#REF!	#N/A	#N/A					85.1					131									34.1	32.1	0	6.23	65.05	103.05	75.4	0	0	57.15	108.05	33.1	1.7068	0.340717	4.67606	0.474014	3.24209
2075	568.246	16.4981	3	1701.72	1							#REF!	#N/A	#N/A					194	1080					425	393			39.4	91.3			403	143	95.8	0	0	0	0	11.9	0	0	523	169.175	1.62829	0.23521	6.28545	0.415837	3.81076
2099	1048.86	21.2903	2	2095.7	1							#REF!	#N/A	#N/A					34.1	50.8					16.3				88.7	57.1	156		118	178	0	0	0	0	0	205.2	0	0	33.7333	119.56	-1.82549	0.0355459	14.4921	0.345515	4.61533
2077	724.294	27.8057	2	1446.57	1							#REF!	#N/A	#N/A					53.9	11.5	5.74		19.6	25.5			306		685	932	240		63.6	83.6	117	0	0	0	0	0	0	378.5	23.248	385.033	-4.0498	0.0417315	13.7954	0.348992	4.57184
2087	1274.41	53.7024	2	2546.8	1							#REF!	#N/A	#N/A												13.6			1950		1230				0	16.4	10.3	0	0	146	0	0	13.6	1590	-6.86928	0.163274	7.87082	0.368787	4.33225
2088	884.002	38.9858	5	4414.97	1							#REF!	#N/A	#N/A					581	656					202	160							245	273	0	1.61	0	46.3	721	66.7	326	441	399.75	259	0.626146	0.218403	6.60742	0.402344	3.95402
2105	922.89	21.6301	8	7375.06	1							#REF!	#N/A	#N/A					53.4	68.2			36	78.2	1610	1000									0	0	0	0	0	0	0	221	474.3	0	10	0.122211	9.12889	0.368787	4.33225
2212	1155.71	53.065	3	3464.12	0							#REF!	#N/A	#N/A																					0	0	191.85	0	0	355.5	0	20.15							0.8752
2106	579.267	19.2885	3	1734.78	1							#REF!	#N/A	#N/A							147	197													0	0	0	242	154	53.5	271	0	172	0	10	0.138149	8.59651	0.368787	4.33225
2219	992.358	62.8384	3	2974.05	0							#REF!	#N/A	#N/A																					150	0	0	0	0	281	0	0							0.49123
2220	485.728	32.6827	2	969.441	0							#REF!	#N/A	#N/A																					0	0	0	0	198	0	0	0							0.677488
2097	1199.27	61.285	5	5991.3	1							#REF!	#N/A	#N/A					284	429					295										13.5	0	0	0	0	4445	0	0	336	0	10	0.0666009	11.7652	0.356068	4.48467
2222	1260.67	52.8713	4	5038.67	0							#REF!	#N/A	#N/A																					117	85.65	23.1	78.9	151.05	0	351	248.5							0.356068
2223	389.855	20.5018	3	1166.54	0	1166.57	0.024376	20.8955	P		tr|A0A0K2JNB8|A0A0K2JNB8_BOTAT	#REF!	#N/A	#N/A	AIDFNGPTIGY		BATXSVMPIII																		455	65	0	568	27.7	0	0	40.05							0.663286
2225	948.083	58.2398	5	4735.38	0							#REF!	#N/A	#N/A																					0	129	0	214	10.2	0	0	0							0.368787
2100	1388.43	55.8317	10	13874.3	1							#REF!	#N/A	#N/A							4.6	20.1	369	395	203	593	118	197	15.2		25.9		202	152	372	0	0	303	0	0	0	0	264.117	118.35	1.15812	0.224369	6.49036	0.406001	3.91473
2102	969.403	19.5434	8	7747.17	1							#REF!	#N/A	#N/A					427	74.7	272	694	2060	2280	75.3	31.2			3080	2690	22				0	148	60.6	363	0	0	0	0	739.275	1930.67	-1.38492	0.980056	0.0874927	0.988855	0.048673
2103	1107.9	17.7964	7	7748.24	1							#REF!	#N/A	#N/A					213	18.3		24.6	289	553		10.1			782	2250					72.9	13.2	0	0	0	432	0	0	184.667	1516	-3.03727	0.427189	3.6938	0.545516	2.63193
2116	788.895	29.8924	2	1575.78	1							#REF!	#N/A	#N/A									803	2040					96.8	104					0	0	0	0	21.8	0	116	0	1421.5	100.4	3.82358	0.225988	6.45915	0.407196	3.90196
2236	1262.12	63.6693	3	3783.34	0							#REF!	#N/A	#N/A																					247	31.2	16.45	0	0	70.5	0	19.05							0.439502
2117	1262.95	60.1992	2	2523.89	1							#REF!	#N/A	#N/A					100	20.1	17.7		126	27.3	77	444	33.3				96.2		102		96.6	4.06	20.8	72.3	0	0	0	0	116.014	77.1667	0.588253	0.201917	6.94827	0.387457	4.11777
2119	692.026	19.0336	5	3455.09	1							#REF!	#N/A	#N/A															76.6		397				0	0	0	1740	0	0	0	0	0	236.8	-10	0.243465	6.13563	0.421726	3.74969
2109	638.049	44.9914	7	4459.29	1							#REF!	#N/A	#N/A					732							561									0	0	0	0	0	115.75	35.6	0	646.5	0	10	0.150821	8.21539	0.368787	4.33225
2124	886.753	32.4279	5	4428.73	1							#REF!	#N/A	#N/A					178	56					254	368									0	4.44	38	233	261.65	0	296	100.3	214	0	10	0.0527283	12.7796	0.356068	4.48467
2110	589.19	16.2857	3	1764.55	1							#REF!	#N/A	#N/A													594		44.3	607			114	84.1	0	32.25	314	0	0	46.3	242	0	0	288.68	-10	0.0705461	11.5153	0.356068	4.48467
2111	614.904	14.9212	3	1841.69	1							#REF!	#N/A	#N/A							1000	629	1050	1210			445		289	481	822		46.4		81.25	147.5	126	0	415	158.5	125	25.75	972.25	416.68	1.22239	0.319009	4.96197	0.471472	3.26544
2249	899.937	28.3393	2	1797.86	0	1797.87	0.011689	6.50158	P		tr|A0A1L8D600|A0A1L8D600_BOTAT	#REF!	#N/A	#N/A	DSSKTLTSFGEWRER		BATXSVMPII1																		386	129	0	190	0	0	0	65.45							0.568889
2135	919.284	21.8425	4	3673.11	1							#REF!	#N/A	#N/A													1720				29.2				0	353	0	0	11	134.35	0	0	0	874.6	-10	0.328289	4.83744	0.471472	3.26544
2251	1155.53	51.8279	2	2309.04	0							#REF!	#N/A	#N/A																					0	2.4	0	0	0	302	0	0							0.368787
2139	633.54	22.4611	4	2530.13	1							#REF!	#N/A	#N/A							265	308	30	26.6											0	0	0	285	0	0	0	0	157.4	0	10	0.112021	9.507	0.368787	4.33225
2254	751.587	19.1185	3	2251.74	0							#REF!	#N/A	#N/A																					0	65.3	487.5	0	56.4	19.45	148	0							0.356068
2140	591.813	22.7161	2	1181.61	1							#REF!	#N/A	#N/A					20.6										206	58.9			96.7	29.3	299	0	12.1	0	0	115.5	82.2	0	20.6	97.725	-2.24608	0.103106	9.86717	0.368712	4.33313
2141	1385.49	57.7488	10	13844.8	1							#REF!	#N/A	#N/A					74.4							117									131	0	0	30.7	17	0	0	13.65	95.7	0	10	0.161169	7.92719	0.368787	4.33225
2112	1407.42	52.3616	2	2812.83	1							#REF!	#N/A	#N/A					992		562		1180	966	5150	3110	587	4280	1230		2190		4700	3650	409	0	0	196.8	0	0	31.5	0	1993.33	2772.83	-0.476178	0.53676	2.7022	0.643396	1.91522
2144	581.221	17.3291	3	1740.64	1							#REF!	#N/A	#N/A							34.5	14.3	88.6	175					15.1	120	25				17.6	68.5	0	124	0	18.4	0	0	78.1	53.3667	0.549384	0.497757	3.02983	0.611735	2.13437
2265	761.326	25.294	6	4561.91	0							#REF!	#N/A	#N/A																					590.5	149	140	299.5	871	29.8	284	298							0.708002
2147	858.597	70.251	13	11148.7	1							#REF!	#N/A	#N/A					127	79.1	78.4	46.8	108		494	16.4		78.6	13.3						0	0	0	22.5	82.2	0	177	36.95	135.671	45.95	1.56198	0.0789011	11.0292	0.356068	4.48467
2148	530.295	22.7586	2	1058.58	1							#REF!	#N/A	#N/A					80.9	84.3	86.7	95.3	69.7	88.2	84.3	63.6	152		109	184	124	1570	101	107	84.35	0	0	118.5	0	0	0	212.5	81.625	335.286	-2.03831	0.267513	5.72655	0.443307	3.53295
2120	635.34	32.9376	2	1268.67	1							#REF!	#N/A	#N/A					15.9	20.4	811	1940	543	716			2930	3400	257	211	1620		237	237	0	113.5	0	0	0	92.5	0	0	674.383	1270.29	-0.913512	0.280739	5.51697	0.453365	3.43552
2157	482.746	19.2885	4	1926.95	1							#REF!	#N/A	#N/A							176	252	12.6	13.6					14				33.6	22.4	56.5	7.91	0	79.2	0	128.5	67.3	0	113.55	23.3333	2.28286	0.204638	6.89014	0.389058	4.09986
2161	820.406	32.5553	1	819.399	1							#REF!	#N/A	#N/A					51.4		59.5	135			24.8	41.5				10.3	11.4				0	0	0	19	15.1	299	225	0	62.44	10.85	2.52478	0.0347904	14.5854	0.345515	4.61533
2163	597.08	38.4336	4	2384.29	1							#REF!	#N/A	#N/A					13.4		301	77.3	38.9	40.2	68.2	76.9									0	0	0	0	35.1	358.5	191	0	87.9857	0	10	0.0377273	14.2334	0.345515	4.61533
2128	1254.07	65.8413	6	7518.4	1							#REF!	#N/A	#N/A					275	201	133	64	208	212	435	395	605	674	10.4		206		440	551	954.5	0	0	472	0	0	0	0	240.375	414.4	-0.785737	0.537842	2.69345	0.644172	1.90998
2169	548.545	34.8971	4	2190.15	1							#REF!	#N/A	#N/A					101	157			32.1	48.6	78.2	151					125		94.5	64	484.25	0	0	0	0	0	0	0	94.65	94.5	0.00228818	0.232547	6.33489	0.413574	3.83447
2173	788.417	37.8575	2	1574.82	1							#REF!	#N/A	#N/A																	1080				0	0	0	68.6	0	112	0	32.45	0	1080	-10	0.334281	4.75888	0.471472	3.26544
2285	449.481	17.7539	4	1793.89	0							#REF!																							0	0	0	0	525	29.6	243	0							0.138756
2134	1199.18	61.2426	6	7189.06	1							#REF!	#N/A	#N/A					398	533					252										207.5	16.5	0	77.2	0	0	0	0	394.333	0	10	0.0750281	11.2478	0.356068	4.48467
2289	1108.03	19.7983	7	7749.19	0							#REF!	#N/A	#N/A																					10.3	10.28	15.1	359	0	0	0	35.95
2183	563.709	22.0787	7	3938.91	1							#REF!	#N/A	#N/A					38.4	11.6	401	437	16.2	15.5					161						0	0	0	0	0	0	192	0	153.283	161	-0.0708598	0.204418	6.89481	0.389058	4.09986
2184	964.486	37.8575	1	963.479	1							#REF!	#N/A	#N/A									166	180					759	977	126				154.5	0	0	0	768	0	71.8	0	173	620.667	-1.84305	0.208747	6.80381	0.392191	4.06502
2186	940.808	22.5036	5	4699.01	1							#REF!	#N/A	#N/A							37.9	73			81.7	183							174	261	0	63.75	27.3	0	0	143.9	0	55.05	93.9	217.5	-1.21182	0.858296	0.663632	0.900559	0.454877
2192	952.068	70.2935	4	3804.24	1							#REF!	#N/A	#N/A					16.1	13.2			123		293	15.6	14.8					459			31.2	546	18.4	0	88.4	0	59.8	0	92.18	236.9	-1.36175	0.981377	0.0816408	0.989059	0.0477785
2193	996.37	70.1236	5	4976.81	1							#REF!	#N/A	#N/A					289	247	48.8														0	75.7	0	629	62	12.8	41.9	40.5	194.933	0	10	0.112203	9.49995	0.368787	4.33225
2149	420.505	44.3116	3	1258.49	1							#REF!	#N/A	#N/A					507		1170	243	140	119		2150	17.9	34.9	307	539	60.9				0	0	268.5	0	0	0	0	0	721.5	191.94	1.91034	0.148854	8.27239	0.368787	4.33225
2199	799.77	20.6292	2	1597.53	1							#REF!	#N/A	#N/A					71.8	163							27.3		129	140	245		98.6	66.5	115.95	0	0	0	0	0	0	0	117.4	117.733	-0.00409043	0.128474	8.91183	0.368787	4.33225
2201	1544.48	52.5315	5	7717.38	1							#REF!	#N/A	#N/A															929		173				254	0	0	46.9	0	0	0	0	0	551	-10	0.251045	6.00248	0.427138	3.69431
2167	1259.82	58.2398	11	13846.9	1							#REF!	#N/A	#N/A						240	237														197	0	0	0	0	0	0	0	238.5	0	10	0.149062	8.26634	0.368787	4.33225
2209	477.743	27.5932	2	953.472	1							#REF!	NTVNGFFR	#N/A					73	43.9	21			18.4	81.2	12.2					163			16.6	1655	14.8	0	173.5	0	0	0	121.4	41.6167	89.8	-1.10955	0.722107	1.41398	0.80046	0.966605
2210	574.824	23.3771	2	1147.63	1							#REF!	#N/A	#N/A					60.1	70.5													121	157	0	0	0	12.6	0	0	165	48.25	65.3	139	-1.08993	0.49542	3.05026	0.610286	2.14467
2211	815.02	51.9978	5	4070.06	1							#REF!	#N/A	#N/A					277	274			207	182	101	118									34.1	85.8	74.6	142.9	181	29.85	37	66	193.167	0	10	0.00219286	26.5899	0.135314	8.68659
2218	586.814	34.8121	2	1171.61	1							#REF!	#N/A	#N/A					40.9	67.4	19.3	155	158	214	38.2	59.1	429	329	117	134	181		163	163	137	0	0	226	0	0	0	159	93.9875	216.571	-1.2043	0.0939327	10.2718	0.360371	4.43251
2221	1385.08	69.6325	8	11072.6	1							#REF!	#N/A	#N/A					177	320						31.8									229	0	0	168.8	0	0	0	0	176.267	0	10	0.139694	8.54823	0.368787	4.33225
2227	719.831	18.9248	2	1437.65	1							#REF!	#N/A	#N/A					256	243					32.1	22.3							39.3		0	521	660.5	0	0	21.1	0	0	138.35	39.3	1.81572	0.130376	8.84802	0.368787	4.33225
2174	1166.28	51.658	2	2330.54	1							#REF!	#N/A	#N/A							24.3				196	254	26	763	12.5		837		1030	139	0	0	0	0	0	0	172	44.85	158.1	467.917	-1.56541	0.0928727	10.3211	0.360371	4.43251
2230	648.673	47.2295	3	1943	1							#REF!	#N/A	#N/A													187	174			546		47.2		0	0	0	0	0	0	0	0	0	238.55	-10	0.0969802	10.1332	0.364246	4.38605
2180	650.48	44.9914	7	4546.31	1							#REF!	#N/A	#N/A					619							515									12000	4602	181	6588	1397.5	228	1883.5	1445	567	0	10	0.148296	8.28869	0.368787	4.33225
2237	679.713	48.3153	3	2036.12	1							#REF!	#N/A	#N/A					42	163				18.1					216	162	1400				56.05	2420	918	131	2831.5	945	3260	507	74.3667	592.667	-2.99449	0.280383	5.52249	0.453353	3.43564
2194	872.083	30.256	4	3484.3	1							#REF!	#N/A	#N/A						254						222									51.65	0	42.15	86.95	0	0	0	0	238	0	10	0.150039	8.23795	0.368787	4.33225
2228	1004.34	70.1236	1	1003.33	1							#REF!	#N/A	#N/A					649	583	1050	979	222		676	180		62.1							0	0	0	0	18.1	0	0	306	619.857	62.1	3.31927	0.00137022	28.6321	0.112954	9.47099
2240	743.862	44.0992	3	2228.56	1							#REF!	#N/A	#N/A						131					98										0	149.5	0	0	0	0	0	0	114.5	0	10	0.154089	8.12228	0.368787	4.33225
2241	977.031	24.3781	5	4880.12	1							#REF!	#N/A	#N/A							232					16.5								26.6	492.5	0	0	50.4	0	0	0	114	124.25	26.6	2.22375	0.356767	4.47615	0.487851	3.11713
2235	906.419	43.5232	5	4527.06	1							#REF!	#N/A	#N/A					200	186						205							252	243	0	36.5	20.9	540.5	0	60.9	425	73.4	197	247.5	-0.329233	0.828173	0.818788	0.881096	0.549766
2238	1253.98	67.2058	10	12529.7	1							#REF!	#N/A	#N/A					379	284	291	59.6	227	267	457	645	558	770	11.4		357		570	691	1048	28.8	0	3050	0	0	0	174.5	326.2	492.9	-0.595538	0.743474	1.28734	0.817713	0.873989
2252	691.608	18.8399	3	2071.8	1							#REF!	#N/A	#N/A													119		202		150		42.2		0	30.9	151	0	0	0	0	0	0	128.3	-10	0.0488664	13.1099	0.356068	4.48467
2258	691.761	18.16	4	2763.02	1							#REF!	#N/A	#N/A					587	534							14.5		39.6						0	0	703	0	31.8	21.7	0	0	560.5	27.05	4.37301	0.169838	7.69966	0.368787	4.33225
2336	1037.28	21.5452	7	7253.93	0	7253.61	0.319045	43.9843				#REF!	#N/A	#N/A																					0	19.1	0	162.5	76.5	0	58.2	0
2239	768.496	25.379	5	3837.44	1							#REF!	#N/A	#N/A						504				20.9	550	499		13.7							0	217.5	0	0	0	11.2	0	0	393.475	13.7	4.84402	0.0572931	12.419	0.356068	4.48467
2340	679.713	46.1437	3	2036.12	0							#REF!	#N/A	#N/A																					47.85	0	25.5	129.5	163	0	230	84.25							0.725687
2268	1205.41	34.5997	2	2408.81	1							#REF!	#N/A	#N/A					48.4	200						27.5									0	0	0	154	0	0	0	0	91.9667	0	10	0.171537	7.65643	0.368787	4.33225
2270	783.701	30.1711	5	3913.47	1							#REF!	#N/A	#N/A						504		22.8													17.8	0	0	103.05	0	0	0	0	263.4	0	10	0.301614	5.20549	0.471472	3.26544
2247	1932.71	25.0816	2	3863.41	1							#REF!	#N/A	#N/A					389		379	703	253		501	563	32.4						31.8	10.9	71.85	0	0	0	0	196	0	0	464.667	25.0333	4.21427	0.00203451	26.9154	0.135314	8.68659
2250	1081.46	58.5372	5	5402.24	1							#REF!	#N/A	#N/A					1320	2040	920	263	167	106	2390	986	984	1520	133		465	1850	543	842	40.3	141	0	13.9	105	0	0	0	1024	905.286	0.177771	0.551196	2.58694	0.654037	1.84398
2279	909.717	20.9691	5	4543.55	1							#REF!	#N/A	#N/A													12.2				178				460	324	181	258.05	89	69.8	725.2	0	0	95.1	-10	0.299874	5.2306	0.470725	3.27233
2280	1022.17	69.9724	3	3063.5	1							#REF!	#N/A	#N/A							160	98.6	63.2												17.7	0	0	39.15	89	73.7	0	132.1	107.267	0	10	0.0849836	10.7066	0.356068	4.48467
2361	489.595	34.3448	3	1465.76	0							#REF!	#N/A	#N/A																					112.5	0	0	10.9	0	0	0	0							0.356068
2283	680.004	27.8907	3	2036.99	1							#REF!	#N/A	#N/A																			102	121	0	159.5	22.8	0	0	56.25	0	0	0	111.5	-10	0.16923	7.71522	0.368787	4.33225
2263	739.581	49.7411	5	3692.87	1							#REF!	#N/A	#N/A					320		216		127			63.7								28.9	59.55	126.95	47.5	46.8	124.15	0	11.6	90.15	181.675	28.9	2.65222	0.0574589	12.4064	0.356068	4.48467
2286	1133.25	69.6325	10	11322.5	1							#REF!	#N/A	#N/A					113	352		16.1	26.5			34.1									116.7	76.8	0	41.8	0	0	0	181.5	108.34	0	10	0.135137	8.69225	0.368787	4.33225
2291	467.912	23.2496	3	1400.71	1							#REF!	#N/A	#N/A								101													0	0	0	0	0	0	127	0	101	0	10	0.334287	4.7588	0.471472	3.26544
2273	828.248	19.8408	3	2481.72	1							#REF!	#N/A	#N/A													1070				639		11.5		0	0	0	0	203	0	0	0	0	573.5	-10	0.162052	7.90346	0.368787	4.33225
2293	779.438	19.7558	9	7005.87	1							#REF!	#N/A	#N/A					802	565									41.6	26.4					0	0	0	0	0	0	122	0	683.5	34	4.32933	0.177189	7.51564	0.373053	4.2823
2294	777.53	45.8224	5	3882.61	1							#REF!	#N/A	#N/A					1830	2450					12.3	122							223	21	20.1	0	0	0	0	0	112	0	1103.58	122	3.17723	0.161753	7.91147	0.368787	4.33225
2297	612.442	54.1935	15	9171.51	1							#REF!	#N/A	#N/A					36.1						103	63.4									1095	44.75	27.2	220.5	0	973.5	93.8	34.1	67.5	0	10	0.0790159	11.0229	0.356068	4.48467
2299	557.489	16.9654	4	2225.93	1							#REF!	#N/A	#N/A							66.9	106	368	476											79.8	15.7	0	285	0	0	77.7	0	254.225	0	10	0.0781018	11.0734	0.356068	4.48467
2278	1069.42	52.5315	15	16026.1	1							#REF!	#N/A	#N/A									25.8		48.8			267	6030		3680		20	63.2	0	58.75	33.15	0	359.5	21.25	185	0	37.3	2012.04	-5.75334	0.148593	8.28002	0.368787	4.33225
2284	1127.93	26.4223	2	2253.85	1							#REF!	#N/A	#N/A					148	62.4	257	266	189	1010	401	2360	128				13		159	144	0	497	0	172	17.7	0	0	0	586.675	111	2.402	0.0738619	11.3158	0.356068	4.48467
2306	505.185	16.5406	3	1512.53	1							#REF!	#N/A	#N/A							197	254	99.5	124					14		21.2				10.8	76.35	49.95	0	0	85.6	0	0	168.625	17.6	3.26017	0.0456951	13.4013	0.356068	4.48467
2292	854.745	25.464	2	1707.48	1							#REF!	#N/A	#N/A								203				356									0	26.3	296	392.5	1102.5	114	414	387	279.5	0	10	0.167312	7.76474	0.368787	4.33225
2387	1243.51	19.7558	3	3727.51	0							#REF!	#N/A	#N/A																					1188	23.7	0	289	0	0	0	192							0.977429
2300	818.505	21.2053	4	3269.99	1							#REF!	#N/A	#N/A					161	146					141	128	305			203	158				164	0	0	0	0	0	0	0	144	222	-0.624491	0.813091	0.898607	0.871759	0.596034
2310	904.197	22.7586	5	4515.95	1							#REF!	#N/A	#N/A					28.1						244	105							15.5	29	0	0	0	0	0	94.05	0	0	125.7	22.25	2.49811	0.203663	6.91087	0.388326	4.10804
2304	998.127	20.8841	7	6979.84	1							#REF!	#N/A	#N/A					1100	910	682	617							34.3		67.2		242	351	0	0	0	0	226	116.6	26	0	827.25	173.625	2.25235	0.0744619	11.2807	0.356068	4.48467
2399	992.456	61.7949	3	2974.35	0							#REF!	#N/A	#N/A																					0	17.35	22.3	412	0	0	130	59.85							0.368787
2308	707.764	20.4593	4	2827.03	1							#REF!	#N/A	#N/A							4.26		15				508		160	77.2	256		28.1	29.7	0	14.1	236	0	0	0	0	0	9.63	176.5	-4.19599	0.0592736	12.2714	0.356068	4.48467
2309	1163.62	52.8289	4	4650.46	1							#REF!	#N/A	#N/A					546	449	2140	676	3210	1450	9360	5190	6530	16900	1810		4860	3410	2270	4450	66.6	250.5	41.8	89.6	0	0	0	0	2877.62	5747.14	-0.997966	0.331138	4.79991	0.471472	3.26544
2318	484.241	32.5553	2	966.467	1							#REF!	#N/A	#N/A					45.7		45.5	105			19.5	56.7	10.7								0	0	181.5	0	0	0	0	0	54.48	10.7	2.34812	0.0184519	17.3396	0.305754	5.14628
2320	600.799	24.2082	2	1199.58	1							#REF!	#N/A	#N/A					202	204	96.2					11.3			101	181	73.1		21.1	25.3	0	128.45	0	0	0	0	13.1	55.35	128.375	80.3	0.676892	0.722056	1.41429	0.80046	0.966605
2322	623.762	16.5831	4	2491.02	1							#REF!	#N/A	#N/A							97.4	117							46.2	25.9			94.8	26.7	184	0	11.5	30.2	74.55	0	45.9	170	107.2	48.4	1.14723	0.941162	0.263355	0.961901	0.168694
2408	708.358	26.6773	1	707.35	0							#REF!	#N/A	#N/A																					89.9	47.3	0	62	0	0	0	25							0.00596345
2324	533.307	35.2607	1	532.3	1							#REF!	#N/A	#N/A					55.5	65.9	144	328	76.6	107	128	144			112	121	62.5		84.7	99.2	0	0	0	0	0	100.85	0	0	131.125	95.88	0.451641	0.0670264	11.7375	0.356068	4.48467
2311	565.889	20.077	3	1694.64	1							#REF!	#N/A	#N/A					140	123	196	239	126	120		14.1	303		456				125	94.8	0	0	0	0	0	180.5	0	0	136.871	244.7	-0.838193	0.97659	0.102875	0.987019	0.0567447
2328	645.609	20.5867	3	1933.8	1							#REF!	#N/A	#N/A					105	141					87.9		11.7				60.3		174	159	0	0	0	0	514.5	86.45	0	0	111.3	101.25	0.136532	0.774379	1.11047	0.839765	0.758421
2329	1262.76	61.3701	6	7570.51	1							#REF!	#N/A	#N/A									10.8			96.2		110			26.5			20.9	227.5	0	0	0	0	0	0	0	53.5	52.4667	0.0281378	0.731121	1.36011	0.807451	0.928836
2331	894.393	24.8879	2	1786.77	1							#REF!	#N/A	#N/A																	153				128.65	125.15	165	0	0	0	0	0	0	153	-10	0.334278	4.75893	0.471472	3.26544
2315	860.857	19.9257	2	1719.7	1							#REF!	#N/A	#N/A					21.2	10.6					15.5	48.7	2560		175	179	231		205	175	591	329	91.6	322.5	10.2	0	0	0	24	587.5	-4.61348	0.181005	7.42309	0.373472	4.27742
2334	879.375	40.6902	1	878.368	1							#REF!	#N/A	#N/A									69.3	69.3	140	136	370	367					119	150	0	0	0	0	0	140	28.2	18	103.65	251.5	-1.27884	0.245163	6.10544	0.422818	3.73847
2335	756.384	40.2229	2	1510.75	1							#REF!							36.4	37.5	4.19				25.5	26.3	203	287					46.6	66.6	0	0	0	0	10.9	0	185	0	25.978	150.8	-2.53727	0.157827	8.01819	0.368787	4.33225
2341	820.926	35.0483	5	4099.59	1							#REF!	#N/A	#N/A					95.1	148															0	0	0	116.5	0	10.8	0	13.4	121.55	0	10	0.160637	7.94154	0.368787	4.33225
2342	728.012	21.3753	4	2908.02	1							#REF!	#N/A	#N/A							72.6	80.3	16.5	130			612			99.5	89.6				1033	12.7	0	144.5	0	0	0	43	74.85	267.033	-1.83495	0.419479	3.7729	0.543777	2.64579
2431	884.991	20.8416	8	7071.87	0							#REF!	#N/A	#N/A																					0	0	0	0	77.7	95.75	47.2	0
2433	927.469	38.0937	2	1852.92	0							#REF!	#N/A	#N/A																					0	0	0	0	126	0	125	0							0.453365
2434	795.377	23.6745	1	794.37	0	794.378	0.0081826	10.3006	P		tr|A0A0K2JNB8|A0A0K2JNB8_BOTAT	#REF!	#N/A	SFAEWR	SFAEWR		BATROXRHAGIN																		0	0	30.2	37.4	65.95	0	124	59.55							0.571599
2435	615.384	48.9527	1	614.377	0							#REF!	#N/A	#N/A																					0	41.4	0	0	0	85.5	0	0							0.474014
2347	729.316	52.3616	4	2913.24	1							#REF!	#N/A	#N/A											184	162							15.5		21.6	226.5	0	0	0	0	0	0	173	15.5	3.48043	0.168599	7.73145	0.368787	4.33225
2351	994.151	69.1652	3	2979.43	1							#REF!	#N/A	#N/A																				263	17.15	0	25.1	0	0	30.2	132	0	0	263	-10	0.334284	4.75885	0.471472	3.26544
2354	805.256	18.2025	3	2412.75	1							#REF!	#N/A	#N/A													36.6		32.4		409				414.5	0	0	232	0	0	0	213.5	0	159.333	-10	0.247205	6.06943	0.423715	3.72926
2316	557.272	22.0787	1	556.265	1							#REF!	#N/A	#N/A							33.9	23.8		10.5			288	60.4	1650	2270	777		88.7	119	71.3	119	148	373.45	172	51.6	38.3	34.85	22.7333	750.443	-5.04486	0.0506766	12.9519	0.356068	4.48467
2362	931.463	70.0811	4	3721.82	1							#REF!	#N/A	#N/A											325	61.1					31.2				58.05	5.2	0	222	0	0	0	0	193.05	31.2	2.62936	0.291138	5.35902	0.462023	3.35336
2364	1391.84	52.7014	5	6954.18	1							#REF!	#N/A	#N/A											20.6	24.6		59.3	398		58.2		114	272	157	0	0	126	27.1	0	0	0	22.6	180.3	-2.996	0.0587346	12.3111	0.356068	4.48467
2447	539.951	28.934	3	1616.83	0							#REF!	#N/A	#N/A																					0	150	0	0	0	0	0	0							0.368787
2366	526.939	24.9304	3	1577.79	1							#REF!	#N/A	#N/A					53.1	39.4			152	376							27.4		126	147	749	66.35	0	962	0	0	0	354	155.125	100.133	0.631509	0.458148	3.38994	0.576453	2.39236
2367	696.034	39.6469	3	2085.08	1							#REF!	#N/A	#N/A					115	129	30.2		18.8		31.9	34.2	17.2	24.1	26	55	20.2		56.5	45.6	16.35	32.8	0	185	0	0	0	0	59.85	34.9429	0.776354	0.419337	3.77436	0.543777	2.64579
2326	1100.32	17.499	7	7695.17	1							#REF!	#N/A	#N/A					360	1140	5.88		1170	1160		23.3			192	408	15.4		10.6		0	0	0	22.1	0	192.95	79.1	0	643.197	156.5	2.0391	0.0724374	11.4004	0.356068	4.48467
2369	469.179	35.6432	2	936.344	1							#REF!	#N/A	#N/A									74.2	178					37.9	62.9	87.7				0	0	0	0	0	0	0	119	126.1	62.8333	1.00497	0.773303	1.1165	0.839497	0.759806
2458	994.462	39.6469	1	993.455	0							#REF!	#N/A	#N/A																					0	0	0	0	0	469	0	0							0.345515
2375	1385.59	58.2823	1	1384.59	1							#REF!	#N/A	#N/A						150	115														74.75	84.735	0	0	0	0	0	0	132.5	0	10	0.153263	8.14564	0.368787	4.33225
2461	609.277	24.2082	6	3649.62	0							#REF!	#N/A	#N/A																					16.2	0	0	0	947.5	61.5	0	73.35							0.487723
2333	1564.02	52.234	9	14067.1	1							#REF!	#N/A	#N/A					227		74.4		104	135	351	563	90.1	698	283		265		1010	880	0	0	0	0	421	113	178	0	242.4	537.683	-1.14937	0.183243	7.36972	0.375234	4.25697
2467	679.764	42.3522	5	3393.78	0	3393.8	0.016587	4.88744	P		tr|A0A1L8D600|A0A1L8D600_BOTAT	#REF!	#N/A	#N/A	ANLEVWSKKDLIKVEKDSSKTLTSFGEWR		BATXSVMPII																		312	93.4	69.4	0	0	13.5	0	0							0.368787
2468	788.417	40.3079	2	1574.82	0							#REF!	#N/A	#N/A																					0	0	0	0	0	0	16.9	139							0.356068
2379	1262.57	57.3663	10	12615.6	1							#REF!	#N/A	#N/A										24		109		25.4					13.4	20.6	0	0	0	0	0	0	125	0	66.5	19.8	1.74785	0.472605	3.25502	0.589288	2.29672
2381	627.577	19.8408	3	1879.71	1							#REF!	#N/A	#N/A							145	177	146	195							33.3				0	0	0	0	0	168	0	0	165.75	33.3	2.31541	0.0323856	14.8965	0.345515	4.61533
2382	1169.08	47.3569	2	2336.15	1							#REF!	#N/A	#N/A						28.1								15.8			101				0	0	185	0	29.4	0	0	50.45	28.1	58.4	-1.0554	0.452637	3.4425	0.571916	2.42667
2385	1153.78	51.9978	5	5763.89	1							#REF!	#N/A	#N/A											11.1	78.4	22.1	152			99.1		67.1	166	16.3	13.4	563	0	0	24.25	0	0	44.75	101.26	-1.1781	0.0694217	11.5851	0.356068	4.48467
2357	980.955	61.9224	6	5879.68	1							#REF!	#N/A	#N/A					391	663	30.6	39.6		18.2	294		11.7							125	0	0	73.9	0	0	170.5	0	0	239.4	68.35	1.80841	0.0888515	10.5134	0.360371	4.43251
2396	940.505	34.3448	2	1879	1							#REF!	#N/A	#N/A					138	61.5	274	648				58.2			46.7	50.9					0	0	0	102.5	150	513	11.1	0	235.94	48.8	2.27347	0.108028	9.66463	0.368787	4.33225
2479	811.949	35.3032	7	5676.59	0	5676.77	0.179525	31.6245				#REF!	#N/A	#N/A																					31.7	28.8	17	0	0	126.65	0	44.65
2368	886.715	21.4602	5	4428.54	1							#REF!	#N/A	#N/A													518				278				0	0	0	0	0	0	133	0	0	398	-10	0.171133	7.66666	0.368787	4.33225
2402	575.675	20.4593	2	1149.34	1							#REF!	#N/A	#N/A					132	107		11.4			36.7				895	12.1					0	0	0	96.25	0	0	0	0	71.775	453.55	-2.65971	0.508908	2.93361	0.619509	2.07952
2377	952.882	69.9724	13	12374.4	1							#REF!	#N/A	#N/A									379		404	577									0	0	0	0	24.8	94	171	0	453.333	0	10	0.0664615	11.7743	0.356068	4.48467
2400	1075.95	52.7014	12	12899.3	1							#REF!	#N/A	#N/A					24.3		120		146		776	1060	113	1290	27.7		775		214	265	41.9	47.9	273.5	189	1472.5	140	1159.6	959	425.26	447.45	-0.0733813	0.754839	1.22146	0.825761	0.831454
2404	1060.98	23.6745	2	2119.94	1							#REF!	#N/A	#N/A							15.2	139	61.1	243	53	65.3	81.5		261		232		37.9	35.2	90.45	0	0	140.9	0	0	0	0	96.1	129.52	-0.430567	0.854653	0.682101	0.898661	0.464042
2410	673.023	22.6311	7	4704.11	1							#REF!	#N/A	#N/A							270	331											23	16.1	0	196	0	0	0	0	0	32.5	300.5	19.55	3.94212	0.172055	7.64333	0.369128	4.32823
2495	962.541	22.0362	5	4807.67	0							#REF!	#N/A	#N/A																					125.5	0	0	0	0	0	0	0							0.135314
2413	936.975	24.8454	3	2807.9	1							#REF!	#N/A	#N/A					36.9	22.2	4.25				32.1	60.6							110	161	0	0	0	0	330	140	88.2	233	31.21	135.5	-2.11821	0.523625	2.8098	0.631021	1.99956
2498	1041.5	45.8649	1	1040.49	0							#REF!	#N/A	#N/A																					0	3.05	0	0	0	11.2	0	0							0.368787
2416	649.68	34.9395	5	3243.36	1							#REF!	#N/A	#N/A					363	285					179	202									114.5	0	0	0	0	0	27.4	0	257.25	0	10	0.027674	15.5793	0.329253	4.8247
2405	1153.5	52.234	7	8067.47	1							#REF!	#N/A	#N/A					587	33.7					135	241	15.7		18.5		82.7		343	73	30	0	0	141.45	0	0	262	32.1	249.175	106.58	1.22522	0.500083	3.00958	0.612917	2.12598
2419	774.942	21.1628	6	4643.61	1							#REF!	#N/A	#N/A													117				507				184.5	0	95	0	0	0	0	0	0	312	-10	0.235842	6.2738	0.416549	3.80334
2421	1038.54	51.5305	3	3112.59	1							#REF!	#N/A	#N/A															356						13.2	24.6	30.6	0	17.2	12.4	656	248	0	356	-10	0.334283	4.75886	0.471472	3.26544
2505	757.289	18.0751	2	1512.56	0							#REF!	#N/A	#N/A																					0	0	103.05	15.3	0	0	0	0							0.906084
2422	1286.15	19.1185	3	3855.44	1							#REF!	#N/A	#N/A														865							56.9	0	0	0	0	0	0	116	0	865	-10	0.334281	4.75888	0.471472	3.26544
2507	574.824	25.5489	2	1147.63	0							#REF!	#N/A	#N/A																					0	0	0	0	0	0	101	0							0.345515
2511	652.342	31.6819	2	1302.67	0							#REF!	#N/A	#N/A																					84.05	0	107.5	0	0	0	67.1	19.8							0.368787
2424	1506.89	51.2331	5	7529.41	1							#REF!	#N/A	#N/A					39.1		8.35				36.3	31.4	110	215	13.6		414		167	81.6	797.5	509	147.25	164.5	0	0	0	0	28.7875	166.867	-2.53518	0.0471752	13.2629	0.356068	4.48467
2513	609.317	30.8933	3	1824.93	0							#REF!	#N/A	#N/A																					0	43.8	105	0	0	35.4	177	0							0.474014
2426	798.072	18.9248	5	3985.32	1							#REF!	#N/A	#N/A													115				218				0	0	0	127	0	0	0	0	0	166.5	-10	0.159539	7.97133	0.368787	4.33225
2438	680.884	40.2229	2	1359.75	1							#REF!	#N/A	#N/A					65.3	16.5			796	890											0	4.7	0	0	0	2446.5	162	0	441.95	0	10	0.130062	8.85851	0.368787	4.33225
2439	575.47	18.2025	5	2872.31	1							#REF!	#N/A	#N/A					74.5	52.8		32.8	40.2	42.9					246				129	151	17.1	0.832	0	139	118.3	37.1	25.9	187.5	48.64	175.333	-1.84989	0.337169	4.72153	0.473619	3.24571
2522	1276.86	18.245	6	7655.1	0							#REF!	#N/A	#N/A																					0	20.3	0	91.85	0	0	0	0
2526	843.902	18.6698	5	4214.48	0							#REF!	#N/A	#N/A																					613	544	610	380	1215	252	564	811.5							0.471472
2527	713.289	18.3725	3	2136.84	0							#REF!	#N/A	#N/A																					0	0	0	0	80.95	508	449	0							0.421726
2442	876.24	20.8841	4	3500.93	1							#REF!	#N/A	#N/A					23.1		11.3				621						15.2				0	124	0	0	0	0	0	0	218.467	15.2	3.84527	0.312122	5.05675	0.471472	3.26544
2530	516.272	36.6865	4	2061.06	0	2061.06	0.001464	0.710313	A		tr|A0A1L8D683|A0A1L8D683_BOTAT	#REF!	#N/A	#N/A	Q(-17.03)TLDSFGEWRKTDLLNR																				0	9.73	0	0	10.8	0	248	172.5							0.329253
2443	1039.23	70.0148	3	3114.67	1							#REF!	#N/A	#N/A					48				286		175	31.1									152.45	0	0	0	0	0	0	0	135.025	0	10	0.0942856	10.2555	0.360371	4.43251
2533	969.607	69.8024	7	6780.2	0							#REF!	#N/A	#N/A																					0	0	0	0	0	176	0	0
2445	641.194	28.0419	2	1280.37	1							#REF!	#N/A	#N/A					141	126									580	792	26.4		17.4	10.4	0	0	150.75	0	14.1	37.65	0	13.4	133.5	285.24	-1.09534	0.227303	6.43396	0.408282	3.8904
2449	470.779	39.5619	2	939.543	1							#REF!	#N/A	#N/A					40	42.1											123				0	135	48.3	0	0	72.65	18	0	41.05	123	-1.5832	0.85984	0.655822	0.900559	0.454877
2453	730.931	24.2082	5	3649.62	1							#REF!	#N/A	#N/A					586	704					105	241				57.2			87.9	96	0	0	561	0	0	0	0	0	409	80.3667	2.34743	0.110508	9.56607	0.368787	4.33225
2540	1001.39	30.256	4	4001.53	0							#REF!	#N/A	#N/A																					94.5	10.4	0	117	0	0	0	12.1							0.825761
2456	1158.11	52.404	12	13885.3	1							#REF!	#N/A	#N/A															634						0	246.5	0	46.6	0	0	0	0	0	634	-10	0.326427	4.86214	0.471472	3.26544
2457	818.511	28.1694	5	4087.52	1							#REF!	#N/A	#N/A					654	518						70.8					115				557	0	0	129.6	0	0	0	189.75	414.267	115	1.84893	0.164215	7.84588	0.368787	4.33225
2406	902.529	62.9658	19	17128.9	1							#REF!	#N/A	#N/A					510	154	432		14.9		45.7	347							310	179	1525	1393.5	98.45	2800	895.5	48.4	180.5	285.5	250.6	244.5	0.0355519	0.159878	7.96212	0.368787	4.33225
2464	790.235	58.2398	6	4735.37	1							#REF!	#N/A	#N/A						455															0	0	37.2	0	155	122.1	0	0	455	0	10	0.334281	4.75889	0.471472	3.26544
2417	863.399	36.4316	7	6036.74	1							#REF!	#N/A	#N/A					840	806	1380	828	827	1300					1840	3010					0	0	0	17	0	147	335	0	996.833	2425	-1.28256	0.758161	1.20238	0.828174	0.818786
2471	538.27	20.6717	3	1611.79	1							#REF!	#N/A	#N/A								150	249	176											0	0	0	0	14.9	0	0	131	191.667	0	10	0.0682966	11.656	0.356068	4.48467
2460	1274.68	53.8299	5	6368.37	1							#REF!	#N/A	#N/A															867		1610				0	0	0	0	133	236	68.8	0	0	1238.5	-10	0.170911	7.6723	0.368787	4.33225
2473	660.774	37.7726	2	1319.53	1							#REF!	#N/A	#N/A							159			22.8									13.7	19.5	0	96.9	0	0	0	0	0	0	90.9	16.6	2.4531	0.365579	4.37019	0.495348	3.0509
2469	1075.33	52.8289	15	16114.9	1							#REF!	#N/A	#N/A							70.5		50.8		863	930		534	139		517		191	113	0	0	0	0	0	583.5	654	0	478.575	298.8	0.679565	0.756388	1.21255	0.82674	0.82631
2557	785.801	17.669	2	1569.59	0							#REF!	#N/A	#N/A																					53.45	16.4	0	0	195	279	0	54.4							0.368787
2475	787.232	18.2025	3	2358.67	1							#REF!	#N/A	#N/A					32.5	30.9							22.8		20		468		187	174	0	0	482	190.5	0	0	0	0	31.7	174.36	-2.45951	0.103102	9.86733	0.368712	4.33313
2483	1091.22	52.489	3	3270.64	1							#REF!	#N/A	#N/A							349		29.7		179	137		66.8							179	0	0	205	0	0	0	0	173.675	66.8	1.37847	0.111745	9.51774	0.368787	4.33225
2485	595.272	20.3318	2	1188.53	1							#REF!	#N/A	#N/A							0.537		13.2	81.7	220				278	63.2			43.9	10.1	226	150.5	108	667	0	0	0	0	78.8593	98.8	-0.325231	0.840877	0.752673	0.893026	0.491357
2488	484.788	23.3346	2	967.561	1							#REF!	#N/A	#N/A					41.2	48.9	24	96.9	69.7	304	114	85.3	289		160	143	70.3		61.1	94.4	89.85	0	0	12.4	0	12.2	0	17.4	98	136.3	-0.475932	0.928065	0.324216	0.952977	0.209177
2472	1495.39	51.3606	5	7471.91	1							#REF!	#N/A	#N/A					74.8	12.7	33.1	80.7	40.6	50.9	74.5	60.2	159	706			346		411	86.8	10.7	34.4	382	0	0	468.5	0	0	53.4375	341.76	-2.67706	0.0985906	10.0616	0.366252	4.3622
2492	589.813	29.1702	2	1177.61	1							#REF!	#N/A	#N/A					12.4		26.8	41	324	445			11	18.6	500	796					144	0	126	32	0	0	0	0	169.84	331.4	-0.964397	0.644106	1.91042	0.734836	1.33809
2474	845.488	63.117	10	8444.81	1							#REF!	#N/A	#N/A					419	100	353		32.9		62.3	549							96.3	11.7	0	0	0	0	0	0	103	0	252.7	54	2.22639	0.039633	14.0194	0.346351	4.60483
2489	963.28	17.5415	8	7698.18	1							#REF!	#N/A	#N/A					208	452	10.9	36.9	355	278					108	43.4					0	0	0	0	0	201	0	0	223.467	75.7	1.56169	0.0388163	14.1099	0.345515	4.61533
2496	1391.54	53.1075	6	8343.19	1							#REF!	#N/A	#N/A															1040		72.6		562	473	82.2	0	66.15	35.35	0	156	0	0	0	536.9	-10	0.0701395	11.5404	0.356068	4.48467
2571	992.514	61.7949	7	6940.55	0							#REF!	#N/A	#N/A																					0	0	0	0	0	0	0	0
2501	918.272	63.202	4	3669.06	1							#REF!	#N/A	#N/A					606	214	310		29.1		118	379							131	89.8	86.85	0	0	11.4	160	0	0	0	276.017	110.4	1.32202	0.0376771	14.2392	0.345515	4.61533
2502	814.422	35.0483	2	1626.83	1							#REF!	#N/A	#N/A									224	301	48.1	118				43.2	1710				60.7	0	30.7	19.8	615	0	0	0	172.775	876.6	-2.34302	0.546565	2.62358	0.652105	1.85682
2512	497.259	23.3771	2	992.504	1							#REF!	#N/A	#N/A					88.1	183			22.3	65.6		17					21.7				0	0	268	0	0	0	0	20	75.2	21.7	1.79304	0.0723719	11.4043	0.356068	4.48467
2517	516.022	20.3318	4	2060.06	1							#REF!	#N/A	#N/A															189						141.4	346	0	396.5	0	0	0	0	0	189	-10	0.336057	4.73587	0.472425	3.25667
2583	698.793	31.9368	11	7675.64	0							#REF!	#N/A	#N/A																					0	0	0	0	107	374	242	29.3
2585	401.238	22.4611	4	1600.92	0	1600.93	0.003935	2.45795	P		tr|A0A1L8D600|A0A1L8D600_BOTAT	#REF!	EVWSKKDLIKVEK	#N/A	EVWSKKDLIKVEK		BATXSVMPII1																		90	0	0	0	0	0	0	0							0.471472
2518	636.292	27.7631	4	2541.14	1							#REF!	#N/A	#N/A					193														10.8		129.85	78.5	0	149.35	0	0	0	15.5	193	10.8	4.1595	0.395968	4.0234	0.523877	2.80771
2589	817.332	18.7123	5	4081.62	0							#REF!	#N/A	#N/A																					0	49.45	220	133	56.3	0	0	0							0.368787
2520	516.503	16.6681	4	2061.98	1							#REF!	#N/A	#N/A							90	111	42.7	52.1					145	308			151	65.9	451	0	0	0	0	0	0	0	73.95	167.475	-1.17932	0.297492	5.26524	0.468383	3.29399
2504	711.845	33.8537	2	1421.68	1							#REF!	#N/A	#N/A					72.8	16.7	169	42.3	205	237			107	167	158	313	210		269	430	0	0	0	0	0	717	153	0	123.8	236.286	-0.932521	0.0687004	11.6304	0.356068	4.48467
2600	681.01	44.1842	3	2040.01	0	2040	-0.007644	3.74706	P			#REF!	#N/A	#N/A	KSHDNAQLLTS(-18.01)TDFNGPTI																				11.2	0	58	68.55	0	142	0	0							0.653172
2506	877.432	62.3285	6	5258.55	1							#REF!	#N/A	#N/A					825	1410	25.8				491	1630	21.6								49.15	26.75	0	135	1610	0	0	256	876.36	21.6	5.34242	0.0374177	14.2692	0.345515	4.61533
2534	489.223	23.2496	2	976.432	1							#REF!	#N/A	#N/A					33.2	34.1	7.78		16	18.7	12.5						1130				0	95.5	808	81.5	0	0	0	37.9	20.38	1130	-5.79302	0.385408	4.14079	0.514531	2.88588
2535	1014.41	19.2885	7	7093.82	1							#REF!	#N/A	#N/A						10.9	644	1010													0	0	0	0	0	51.15	122	0	554.967	0	10	0.157695	8.02181	0.368787	4.33225
2537	435.71	23.972	2	869.406	1							#REF!	#N/A	#N/A					364	297						20.1									0	0	0	127	0	0	0	0	227.033	0	10	0.134748	8.70477	0.368787	4.33225
2542	538.207	17.1166	3	1611.6	1							#REF!	#N/A	#N/A							75.1	85.8	111	125			24.4		137	195	66.1				188.6	0.549	0	40.6	0	0	0	0	99.225	105.625	-0.0901758	0.932414	0.303912	0.955806	0.196305
2543	1440.1	19.4584	2	2878.19	1							#REF!	#N/A	#N/A							32.3	23.9	243	165											0	0	0	0	33.7	71.7	0	0	116.05	0	10	0.100444	9.98074	0.366466	4.35966
2528	956.377	62.3285	3	2866.11	1							#REF!	#N/A	#N/A					949	1630	88.6	15.6			170	1440							42.8	178	0	0	0	0	0	0	292	0	715.533	110.4	2.69628	0.0575456	12.3999	0.356068	4.48467
2545	865.149	70.0811	15	12962.1	1							#REF!	#N/A	#N/A											446	98.1									34.35	37.1	147.35	0	0	110	0	0	272.05	0	10	0.239376	6.2092	0.420294	3.76447
2531	1033.95	19.5009	2	2065.89	1							#REF!	#N/A	#N/A													649	100		425			28.1	14.6	285	0	0	314	0	0	0	0	0	243.34	-10	0.105106	9.78371	0.368787	4.33225
2549	844.285	15.0299	3	2529.83	1							#REF!	#N/A	#N/A											78.9	99.6			47.4	63.7			258		330	59.2	0	410	0	0	0	0	89.25	123.033	-0.463125	0.515363	2.87887	0.623991	2.04821
2544	1393	70.0811	5	6959.95	1							#REF!	#N/A	#N/A					163	108		31.9	602		230		396								0	66.25	0	29.5	83.4	70.4	79.2	129.5	226.98	396	-0.802935	0.307333	5.1239	0.471472	3.26544
2620	1530.3	59.5807	3	4587.89	0							#REF!	#N/A	#N/A																					0	0	0	173	0	0	0	0							0.356068
2555	723.066	54.066	13	9386.76	1							#REF!	#N/A	#N/A					69.7	49.8	23.4	15.9	13.4	44.5	759	12.1									25.9	22.6	42.05	1305	198.5	232	824	398.2	123.475	0	10	0.196673	7.06255	0.382819	4.17007
2624	1087.99	70.251	5	5434.93	0							#REF!	#N/A	#N/A																					0	0	18.1	147	0	0	0	0
2556	745.476	18.1176	6	4466.81	1							#REF!	#N/A	#N/A											175	21.8					72.2		76.1	95.5	33.1	0	0	25.4	0	286	0	99.05	98.4	81.2667	0.275995	0.826947	0.825221	0.880307	0.553659
2558	956.685	62.1161	10	9556.78	1							#REF!	#N/A	#N/A					985	942	40.2				93.1								10.9	114	0	43.85	23.3	0	249	0	24	109.5	515.075	62.45	3.04401	0.141919	8.47959	0.368787	4.33225
2548	1506.81	51.2331	2	3011.6	1							#REF!	#N/A	#N/A											33.6		21.1	567			260		103		15.75	30.3	31.7	0	22.1	98.75	422	0	33.6	237.775	-2.82306	0.13291	8.76442	0.368787	4.33225
2553	1350.02	26.3799	2	2698.03	1							#REF!	#N/A	#N/A					67.5	29.1	194	163	110	304	292	1870							64.7	65.9	0	0	0	0	0	345	0	0	378.7	65.3	2.5359	0.11682	9.32482	0.368787	4.33225
2563	1056.46	40.3079	9	9499.03	1							#REF!	#N/A	#N/A									16.3		53.2	89.6	170	138					135	177	0	97.15	0	0	0	0	0	0	53.0333	155	-1.5473	0.0935409	10.29	0.360371	4.43251
2564	576.343	20.3318	2	1150.67	1							#REF!	#N/A	#N/A					55.7	45.2	42.8		80.8	81.2					78.4				112	122	0	0	0	66.4	193.95	0	0	125	61.14	104.133	-0.768243	0.982738	0.0756213	0.989338	0.0465519
2567	742.683	24.8454	5	3708.38	1							#REF!	#N/A	#N/A					159		1.03				104				10.9	11.6	26.3				0	0	14.7	0	48	21.9	142	0	88.01	16.2667	2.43575	0.249117	6.03597	0.425771	3.70824
2568	705.296	33.174	4	2817.16	1							#REF!	#N/A	#N/A					303	186															0	0	0	12.9	0	38.85	426	0	244.5	0	10	0.159312	7.97753	0.368787	4.33225
2570	653.587	35.4731	4	2610.32	1							#REF!	#N/A	#N/A							37.6	82	25.4	58.9			318	579	20.4		14		144	179	39.7	6.02	33.85	28.85	526	0	688	0	50.975	209.067	-2.0361	0.0908862	10.415	0.360371	4.43251
2642	986.131	17.7964	7	6895.87	0							#REF!	#N/A	#N/A																					69.3	112	0	674	18.9	0	0	0
2572	525.962	23.1647	3	1574.86	1							#REF!	#N/A	#N/A					181	227	4.69		21.3	74.4	103	84									143	0	0	38	0	0	0	102.95	99.3414	0	10	0.0110252	19.5761	0.244735	6.11304
2573	1532.31	63.7118	4	6125.22	1							#REF!	#N/A	#N/A					40.5		41.6	19.2	31.1	15.8	23.9	65	303	59.6			16.9		34.7	85.5	29.95	0	77.7	177	0	0	0	0	33.8714	99.94	-1.56099	0.39113	4.07679	0.519389	2.84507
2647	580.287	25.5914	4	2317.12	0	2317.12	0.000347474	0.149959	P		tr|A0A1L8D683|A0A1L8D683_BOTAT	#REF!	#N/A	#N/A	AAPQTLDSFGEWRKTDLLNR		BATXSVMPI1																		77.5	0	0	38.8	102	0	0	0							0.421726
2648	524.292	24.8454	2	1046.57	0	1046.58		12.4032				#REF!	#N/A	#N/A																					259	73.3	0	316	158.7	27.4	420	291							0.3156
2649	882.937	63.1595	4	3527.72	0							#REF!	#N/A	#N/A																					0	0	165	0	0	0	0	0							0.368787
2560	941.288	26.5073	1	940.28	1							#REF!	#N/A	#N/A					90.3	201	145	206	116	243	246	676	249		34	122	72		144	260	27.5	221	317.5	0	80.4	137.3	213	218.5	240.412	146.833	0.711332	0.103881	9.83462	0.368787	4.33225
2588	496.276	34.3023	1	495.269	1							#REF!	#N/A	#N/A					129	169	61.8	118			81.9	88.5			155	229					99.35	22.35	0	38.95	0	13.1	0	0	108.033	192	-0.82963	0.405433	3.92081	0.532508	2.73674
2577	1388.23	58.2398	3	4161.66	1							#REF!	#N/A	#N/A						121					164	58.8	433	122	569		822		108	36.9	0	0.00246	39.6	0	0	133	0	21.6	114.6	348.483	-1.60448	0.0726792	11.3859	0.356068	4.48467
2597	1138.43	35.3456	1	1137.42	1							#REF!	#N/A	#N/A													19.1				232				0	0	0	0	0	117	38.5	48.6	0	125.55	-10	0.293481	5.32421	0.464102	3.33387
2578	1260.65	52.7864	6	7557.85	1							#REF!	#N/A	#N/A											134	209	12.2	426			285			280	0	4.74	178	0	440	0	105	0	171.5	250.8	-0.548329	0.247941	6.05652	0.424165	3.72466
2602	644.728	34.982	5	3218.6	1							#REF!	#N/A	#N/A															197	250					0	0	0	0	44.8	0	206	0	0	223.5	-10	0.152454	8.1686	0.368787	4.33225
2666	899.371	47.6968	1	898.364	0							#REF!	#N/A	#N/A																					0	0	0	0	771	0	0	0							0.368787
2667	699.872	36.644	4	2795.46	0							#REF!	#N/A	#N/A																					0	13	19.6	0	0	0	256	43.3							0.360371
2668	772.998	24.7604	6	4631.94	0							#REF!	#N/A	#N/A																					0	0	0	0	325	0	16.2	0							0.381653
2603	1037.48	61.8374	11	11401.2	1							#REF!	#N/A	#N/A					15.6						117										384	0	58.4	0	0	0	0	0	66.3	0	10	0.264877	5.76956	0.44016	3.56389
2604	722.951	16.5831	3	2165.83	1							#REF!	#N/A	#N/A							65.6	82.3	122	133			26.1		80.5	42.8					0	0	0	0	0	0	0	281.5	100.725	49.8	1.0162	0.193682	7.12912	0.382712	4.17128
2606	585.776	39.9442	2	1169.54	1							#REF!	#N/A	#N/A															44.7	22	203				120.5	0	0	85.6	0	0	0	0	0	89.9	-10	0.196483	7.06676	0.382819	4.17007
2596	974.96	57.6638	4	3895.81	1							#REF!	#N/A	#N/A					1290	3250						1320									74.4	131	122.45	38.2	569	232.5	0	193.5	1953.33	0	10	0.0998545	10.0063	0.366466	4.35966
2677	952.272	35.2182	6	5707.59	0							#REF!	#N/A	#N/A																					0	32.7	118.75	0	0	11.4	46.9	0
2601	912.255	22.8435	8	7289.98	1							#REF!	#N/A	#N/A					27.7		18.4		280	354	967	778									0	0	0	0	84.35	0	0	0	404.183	0	10	0.0407066	13.9033	0.346351	4.60483
2612	707.112	25.8888	4	2824.42	1							#REF!	#N/A	#N/A							4.05			1100				69	15.6	44.3			107	97.9	0	153	0	0	0	0	0	0	552.025	66.76	3.04768	0.495559	3.04905	0.610286	2.14467
2683	747.817	18.3725	2	1493.62	0							#REF!	#N/A	#N/A																					152.5	148	0	928	89.9	0	0	68.25							0.346351
2684	654.335	37.2203	5	3266.64	0							#REF!	#N/A	#N/A																					0	653	0	15.5	0	0	243	0							0.356068
2686	697.869	30.256	5	3484.31	0							#REF!	#N/A	#N/A																					124	0.751	0	76.5	0	0	0	0							0.405299
2615	1029.44	45.7799	4	4113.72	1							#REF!	#N/A	#N/A					58.5	136						70.9									0	0	0	0	0	195	68.3	0	88.4667	0	10	0.086564	10.6266	0.356068	4.48467
2616	1037.57	22.5461	7	7255.96	1							#REF!	#N/A	#N/A					62.2	20.8	1260	2200	39.3	53.5	25.8	10.3								14.9	334.5	0	0	1090	0	0	0	0	458.988	14.9	4.94507	0.139233	8.56257	0.368787	4.33225
2695	672.033	32.2579	3	2013.08	0							#REF!	#N/A	#N/A																					210.5	41.3	58.55	58.3	174.5	0	52.6	0							0.356068
2697	633.264	17.9239	3	1896.77	0							#REF!	#N/A	#N/A																					0	0	0	0	69.75	12.5	0	0							0.869173
2617	899.41	21.5877	1	898.402	1							#REF!	#N/A	#N/A					43.9	34.4	150	163		17.3											0	70.5	63.35	1177.5	0	0	0	0	81.72	0	10	0.0539857	12.6772	0.356068	4.48467
2609	859.166	24.9729	5	4290.79	1							#REF!	#N/A	#N/A					2730	183	2640	4820	3740	288	304	300	3180		1530	2240	1260		434	1250	16.05	22.45	99.85	64.5	0	0	0	13.2	1875.62	1649	0.18578	0.414861	3.82098	0.541306	2.66557
2625	557.235	18.2875	3	1668.68	1							#REF!	#N/A	#N/A								120	35.5	28.3					97.3		84.1				171	54	68.9	60.85	0	92.95	0	58.7	61.2667	90.7	-0.566	0.944151	0.249587	0.963969	0.159371
2627	594.649	32.3004	3	1780.93	1							#REF!	#N/A	#N/A							316	619		13.3	209	184								13.2	0	0	0	453	384	474	0	0	268.26	13.2	4.34502	0.0503254	12.9821	0.356068	4.48467
2628	1121.35	21.3328	2	2240.68	1							#REF!	#N/A	#N/A					28.2		31.7	10.5			131	76.4				20			206	271	42.6	85.85	0	0	0	158	30.8	0	55.56	165.667	-1.57616	0.521756	2.82532	0.630459	2.00343
2610	583.151	17.2016	2	1164.29	1							#REF!	#N/A	#N/A													463		20.6	154	202		40.8	85	255	239	1099.5	377	64.05	81	477	0	0	160.9	-10	0.0475696	13.2267	0.356068	4.48467
2623	1156.94	51.1906	2	2311.87	1							#REF!	#N/A	#N/A										13.1		66.5			797		421			51.7	124	0	48	0	0	0	0	0	39.8	423.233	-3.41061	0.176651	7.52885	0.373053	4.2823
2634	1215.47	70.2935	5	6072.31	1							#REF!	#N/A	#N/A					177	34.9					120										0	14.8	50.8	0	102	69.15	83.6	0	110.633	0	10	0.110374	9.57132	0.368787	4.33225
2713	723.504	58.2398	8	5779.98	0							#REF!	#N/A	#N/A																					452.5	0	0	228	0	0	0	0
2637	532.507	18.8824	4	2126	1							#REF!	#N/A	#N/A																	326				60.2	52.7	51.95	144.5	116	127.25	131	13.1	0	326	-10	0.335395	4.74443	0.472232	3.25844
2640	593.791	35.4731	4	2371.14	1							#REF!	#N/A	#N/A					43.1	46.9			17.4	52.1	48.9	52.1							112	124	0	3.37	112.5	0	0	0	0	0	43.4167	118	-1.44247	0.886042	0.525455	0.920831	0.358203
2722	1357.09	38.0937	7	9492.57	0							#REF!	#N/A	#N/A																					0	0	0	0	0	455	0	0
2630	549.249	45.3551	2	1096.48	1							#REF!	#N/A	#N/A					126	411	338	291	116	88.9	13.2	490	67.3	43.1	283	570	71.2		205		241	0	0	243.5	0	0	118	71.35	234.263	206.6	0.181286	0.40255	3.9518	0.530245	2.75523
2645	751.377	38.4336	4	3001.48	1							#REF!	#N/A	#N/A													395	431			39.9				0	0	0	0	143	10.4	0	0	0	288.633	-10	0.12446	9.04971	0.368787	4.33225
2646	1495.37	69.2926	5	7471.84	1							#REF!	#N/A	#N/A							355	120			102										0	0	22.4	31.6	0	38.8	225	0	192.333	0	10	0.124705	9.04118	0.368787	4.33225
2732	510.762	35.4731	4	2039.02	0							#REF!	#N/A	#N/A																																			0.376051
2651	967.523	19.331	8	7732.13	1							#REF!	#N/A	#N/A					67.5	96.4	8.19	17.1	14.9	41.7	206	119									184.5	0	0	0	0	0	0	0	71.3487	0	10	0.00988299	20.0511	0.23842	6.22657
2631	1735.14	51.9554	8	13873.1	1							#REF!	#N/A	#N/A					173	82.9	301	564	467	509	1060	1800	1690	6130	495		1110		1150	2000	68.55	86.45	69.7	47.6	0	0	0	38.7	619.612	2095.83	-1.75809	0.211941	6.73784	0.395656	4.02682
2739	956.477	61.625	4	3821.88	0							#REF!	#N/A	#N/A																																			0.593143
2656	1253.62	63.9667	12	15031.4	1							#REF!	#N/A	#N/A					89.8	91.8	41.9	17.8	17.2	10.8	50.5	244	311				38.8		120	89.5	0	138.15	0	0	0	0	0	0	70.475	139.825	-0.988439	0.992688	0.0318733	0.994347	0.0246215
2659	850.189	61.8374	15	12737.7	1							#REF!	#N/A	#N/A					400	742	43.1	10.6			350	18								18.5	0	0	37.1	16.2	0	27.85	109	0	260.617	18.5	3.81633	0.0683733	11.6511	0.356068	4.48467
2661	516.795	22.6736	2	1031.58	1							#REF!	#N/A	#N/A					139	165	54.6	66.2	108	127			1540		32.3	156	24.1		15.5	13.7	10.9	0	0	16	82.7	0	189	36.35	109.967	296.933	-1.43307	0.478339	3.20265	0.593143	2.2684
2662	700.293	18.1176	6	4195.71	1							#REF!	#N/A	#N/A											217	52.5		46.2					39.4		29.8	0	0	0	55.6	237	250	0	134.75	42.8	1.6546	0.423518	3.73128	0.544316	2.64149
2671	742.255	18.7549	2	1482.5	1							#REF!	#N/A	#N/A					154	164					15.6	12.3	42		257	94.7	162		139	16.4	0	0	0	0	0	245	0	0	86.475	118.517	-0.454735	0.287507	5.41351	0.461137	3.3617
2748	902.468	63.2445	5	4507.31	0							#REF!	#N/A	#N/A																																			0.368787
2751	833.935	19.4584	3	2498.78	0							#REF!	#N/A	#N/A																																			0.356068
2672	915.529	70.0148	4	3658.09	1							#REF!	#N/A	#N/A											117										0	0	0	0	0	313	0	0	117	0	10	0.334283	4.75886	0.471472	3.26544
2674	729.68	21.2053	2	1457.35	1							#REF!	#N/A	#N/A																			255	198	0	0	123.25	17.7	0	369.35	0	0	0	226.5	-10	0.144533	8.40033	0.368787	4.33225
2641	1386.68	58.4522	2	2771.35	1							#REF!	#N/A	#N/A					469	399	23.8	18.1			91.3	438	455	143			109		120	241	84.45	0	0	0	0	0	0	0	239.867	213.6	0.167321	0.628159	2.0193	0.723953	1.40289
2678	1274.59	53.4474	12	15283	1							#REF!	#N/A	#N/A															315		112				0	206	0	54.7	0	19.5	0	0	0	213.5	-10	0.201896	6.94871	0.387457	4.11777
2760	395.462	18.245	4	1577.82	0	1577.83		4.45296				#REF!	#N/A	#N/A	HLEKNKGLFSKDY		BATXSVMPI2																																0.471472
2681	632.344	32.2579	3	1894.01	1							#REF!	#N/A	#N/A							283	617			155	134									15.8	16.55	15	106.5	0	0	0	0	297.25	0	10	0.0753253	11.2306	0.356068	4.48467
2687	1389.94	53.8299	5	6944.64	1							#REF!	#N/A	#N/A															304		132			28.6	0	0	0	0	16.3	303.5	14.9	0	0	154.867	-10	0.155212	8.09073	0.368787	4.33225
2688	954.546	69.2926	3	2860.62	1							#REF!	#N/A	#N/A																			293		0	0	106	0	0	0	0	0	0	293	-10	0.334282	4.75887	0.471472	3.26544
2772	920.478	34.982	2	1838.94	0	1838.98	0.040525	22.0367	P		P0C7B1|VM3BG_BOTAL	#REF!	#N/A	#N/A	E(-18.01)PLKLSDSEKTDLLNR		Zinc metalloproteinase-disintegrin-like BaG																																0.356068
2773	501.353	32.7677	1	500.345	0							#REF!	#N/A	#N/A																																			0.430987
2655	1543.14	59.4957	8	12337	1							#REF!	#N/A	#N/A					499	237	197		277	386	281	189	392	1100	102		375		264	520	0	0	0	0	160.5	61.9	0	0	295.143	458.833	-0.636557	0.54222	2.65824	0.648213	1.88282
2700	1380.8	62.0073	6	8278.74	1							#REF!	#N/A	#N/A					18.8							114					23.9				0	0	0	0	48.8	0	174	0	66.4	23.9	1.47417	0.361181	4.42275	0.49123	3.08716
2705	732.763	39.9442	5	3658.78	1							#REF!	#N/A	#N/A					117	93.5															0	0	130	0	22.2	30.3	30.2	0	105.25	0	10	0.152022	8.18094	0.368787	4.33225
2706	689.347	41.3089	3	2065.02	1							#REF!	#N/A	#N/A									19.7				729	868					74.2	86.8	0	317.5	122.55	0	0	0	0	0	19.7	439.5	-4.4796	0.112473	9.48951	0.368787	4.33225
2707	657.568	33.2165	4	2626.24	1							#REF!	#N/A	#N/A					176	216					42.2	112							45.5		124.5	0	0	0	0	0	0	0	136.55	45.5	1.58549	0.0722277	11.413	0.356068	4.48467
2709	703.63	32.2154	3	2107.87	1							#REF!	#N/A	#N/A							28.1	269			26.2	149			937	1080	95.8		41.3	32.9	0	0	75.2	23.9	418.45	10200	1809	192	118.075	437.4	-1.88925	0.215213	6.67132	0.39851	3.99561
2675	969.404	17.7539	8	7747.18	1							#REF!	#N/A	#N/A					492		16.8		602	837	15				1550	1690					128.5	0	0	111	0	0	0	0	392.56	1620	-2.04501	0.589205	2.29733	0.687436	1.62768
2714	739.717	18.6273	4	2954.84	1							#REF!	#N/A	#N/A													177		36.2	39.2	268		17.8		0	10.3	31.7	38.85	728.5	192	1070	782	0	107.64	-10	0.0780418	11.0767	0.356068	4.48467
2717	1145.09	68.7591	12	13729	1							#REF!	#N/A	#N/A					102	13.9	0.481					14.4									66.85	73.3	38.55	70.65	152.55	0	71.6	127.3	32.6953	0	10	0.186316	7.29751	0.377663	4.22895
2728	786.873	19.2885	5	3929.33	1							#REF!	#N/A	#N/A															204	141	181				28.3	141	0	0	0	82.9	0	0	0	175.333	-10	0.0603845	12.1907	0.356068	4.48467
2729	765.574	19.1185	3	2293.7	1							#REF!	#N/A	#N/A													341		63.7	27.4	107				0	0	0	0	0	151	530	0	0	134.775	-10	0.126287	8.98641	0.368787	4.33225
2798	749.029	23.2921	3	2244.07	0							#REF!	#N/A	#N/A																																			0.466145
2699	1172.95	52.6164	2	2343.88	1							#REF!	#N/A	#N/A							110		90.9		1520	1130	94.4	897	57.5		534		264	371	85.1	0	0	1020	0	0	0	0	712.725	369.65	0.947186	0.745257	1.27694	0.819053	0.866878
2734	829.3	20.9691	5	4141.46	1							#REF!	#N/A	#N/A															149		226												0	187.5	-10	0.154419	8.11298	0.368787	4.33225
2736	1114.03	19.0761	7	7791.17	1							#REF!	#N/A	#N/A									426	272																			349	0	10	0.162718	7.88564	0.368787	4.33225
2740	1230.04	25.379	2	2458.07	1							#REF!	#N/A	#N/A					363	22.1	8.52				254	1530			31.1	26.3													435.524	28.7	3.92363	0.178875	7.4745	0.373333	4.27904
2804	755.517	43.6506	6	4527.06	0							#REF!	#N/A	#N/A																																			0.366466
2741	964.692	22.0362	7	6745.8	1							#REF!	#N/A	#N/A					27	14.7		17.5			71	57.4				51.6			347	564									37.52	320.867	-3.09624	0.231763	6.34956	0.413361	3.8367
2745	789.563	16.9654	3	2365.67	1							#REF!	#N/A	#N/A													21.1				190												0	105.55	-10	0.27246	5.64697	0.449848	3.46934
2746	1144.98	69.0802	5	5719.87	1							#REF!	#N/A	#N/A					28.7	178																							103.35	0	10	0.240101	6.19607	0.42053	3.76203
2810	539.951	29.9774	3	1616.83	0							#REF!	#N/A	#N/A																																			0.471472
2747	571.798	31.2994	2	1141.58	1							#REF!	#N/A	#N/A							10.5						12.1		12.4	148	82.2												10.5	63.675	-2.60034	0.125695	9.00681	0.368787	4.33225
2754	862.015	21.1628	4	3444.03	1							#REF!	#N/A	#N/A											106						44.9												106	44.9	1.23928	0.64836	1.88184	0.737906	1.31999
2814	518.959	18.7974	4	2071.81	0							#REF!	#N/A	#N/A																																			0.37265
2815	749.055	27.8907	5	3740.24	0							#REF!	#N/A	#N/A																																			0.368787
2755	857.747	34.8121	5	4283.7	1							#REF!	#N/A	#N/A					285	324			26.3	35.8	18.9	182					105												145.333	105	0.468976	0.0723146	11.4077	0.356068	4.48467
2756	977.109	20.1619	7	6832.71	1							#REF!	#N/A	#N/A							238																						238	0	10	0.306014	5.14258	0.471472	3.26544
2757	1081.57	69.505	8	8644.47	1							#REF!	#N/A	#N/A						227		15.2		115		76.1	16.8	96.7															108.325	56.75	0.932674	0.219408	6.58748	0.402457	3.9528
2762	888.398	17.6265	2	1774.78	1							#REF!	#N/A	#N/A							18	21.8	170	166			22.8			24.7	32.3												93.95	26.6	1.82047	0.206724	6.84609	0.390431	4.08455
2764	1319.09	60.4116	9	11862.7	1							#REF!	#N/A	#N/A					240	130					141	39.6																	137.65	0	10	0.0506743	12.9521	0.356068	4.48467
2710	882.813	62.201	2	1763.61	1							#REF!	#N/A	#N/A					1470	2380	12				128	1290								30.1	0	0	0	0	0	1760	0	0	1056	30.1	5.1327	0.0651938	11.8579	0.356068	4.48467
2774	884.977	24.718	5	4419.85	1							#REF!	#N/A	#N/A											149	245					59.6		25.8	50.2									197	45.2	2.1238	0.367128	4.35183	0.49669	3.03914
2827	1263.04	53.7024	1	1262.03	0							#REF!	#N/A	#N/A																																			0.471472
2776	1150.24	58.5797	1	1149.24	1							#REF!	#N/A	#N/A											484		74.4	90.7	10.8		174		30.6	60.3									484	73.4667	2.71985	0.909598	0.411507	0.937824	0.278786
2780	560.287	44.9914	1	559.28	1							#REF!	#N/A	#N/A							1.18									23.5	179												1.18	101.25	-6.42299	0.280283	5.52403	0.453353	3.43564
2834	570.287	20.2044	3	1707.84	0							#REF!	#N/A	#N/A																																			0.356068
2730	699.862	31.3419	2	1397.71	1							#REF!	#N/A	#N/A					128		36.3		35.2	42.2		170	203	486	106	185	474												82.34	290.8	-1.82036	0.103559	9.84813	0.368712	4.33313
2783	956.807	69.2926	4	3823.2	1							#REF!	#N/A	#N/A												10.5							277	141									10.5	209	-4.31504	0.185308	7.32105	0.376051	4.24753
2784	585.968	21.5027	3	1754.88	1							#REF!	#N/A	#N/A					214	220																							217	0	10	0.130326	8.84968	0.368787	4.33225
2765	1279.94	53.4474	3	3836.8	1							#REF!	#N/A	#N/A							70.1	33.6	91.6		151	809					445		314	138									231.06	299	-0.371878	0.78291	1.06288	0.846466	0.723904
2781	1279.58	53.6174	5	6392.87	1							#REF!	#N/A	#N/A									45.3			638					446		228	232									341.65	302	0.177971	0.787023	1.04013	0.84938	0.708982
2793	562.96	20.5443	3	1685.86	1							#REF!	#N/A	#N/A								13.7			146																		79.85	0	10	0.288282	5.40182	0.461201	3.3611
2796	1341.12	65.9687	10	13401.2	1							#REF!	#N/A	#N/A													404																0	404	-10	0.334282	4.75887	0.471472	3.26544
2800	859.355	26.5923	5	4291.74	1							#REF!	#N/A	#N/A										467																			467	0	10	0.334283	4.75886	0.471472	3.26544
2791	952.097	69.505	6	5706.54	1							#REF!	#N/A	#N/A										2770								287	195										2770	241	3.52278	0.424546	3.72075	0.544316	2.64149
2803	617.245	20.5018	4	2464.95	1							#REF!	#N/A	#N/A															514	28.2													0	271.1	-10	0.309092	5.09913	0.471472	3.26544
2849	518.263	22.5461	3	1551.77	0							#REF!	#N/A	#N/A																																			0.498861
2805	837.636	52.1066	5	4183.14	1							#REF!	#N/A	#N/A					160	51.2			95.7	101																			101.975	0	10	0.0310074	15.0853	0.345515	4.61533
2792	850.715	23.3346	6	5098.25	1							#REF!	#N/A	#N/A					77.7	561				25.4		31.1					276		342	444									173.8	354	-1.02632	0.638737	1.94678	0.730099	1.36618
2809	776.313	39.9442	5	3876.53	1							#REF!	#N/A	#N/A					103	95.6																							99.3	0	10	0.149248	8.2609	0.368787	4.33225
2864	1388.13	57.2813	5	6935.62	0							#REF!	#N/A	#N/A
2811	605.788	22.5036	8	4838.24	1							#REF!	#N/A	#N/A					19.9	51.9	297	535	60	97	27	28.7			150	91.2	26.2		26.2										139.562	73.4	0.927059	0.151672	8.19096	0.368787	4.33225
2812	1005.7	22.6311	7	7032.86	1							#REF!	#N/A	#N/A					1130	1220			12.4		282	102																	549.28	0	10	0.0843785	10.7377	0.356068	4.48467
2816	858.761	28.0844	5	4288.77	1							#REF!	#N/A	#N/A														770															0	770	-10	0.334281	4.75889	0.471472	3.26544
2802	883.044	63.287	13	11466.5	1							#REF!	#N/A	#N/A					397	205	258				92.7	253							71	53.1									241.14	62.05	1.95837	0.0242859	16.1465	0.3156	5.00863
2818	918.096	62.4559	2	1834.18	1							#REF!	#N/A	#N/A					192	54.5	27.4				401	228								20.1									180.58	20.1	3.16737	0.0494844	13.0553	0.356068	4.48467
2875	710.328	22.4611	4	2837.28	0							#REF!	#N/A	#N/A																																			0.963969
2822	722.098	18.9673	6	4326.54	1							#REF!	#N/A	#N/A							0.0154						156		26.5		322												0.0154	168.167	-13.4147	0.152968	8.15401	0.368787	4.33225
2824	1370	51.2331	6	8213.95	1							#REF!	#N/A	#N/A					25.2		17.3					20	67.1	11.3			206		46.5	56.4									20.8333	77.46	-1.89456	0.134968	8.69768	0.368787	4.33225
2825	810.709	58.1974	7	5667.91	1							#REF!	#N/A	#N/A					12.3	335																							173.65	0	10	0.3153	5.01277	0.471472	3.26544
2885	726.042	38.6885	3	2175.11	0	2175.11	0.0094	4.32161	P		tr|A0A1L8D683|A0A1L8D683_BOTAT	#REF!	#N/A	#N/A	PQTLDSFGEWRKTDLLNR		BATXSVMPI1																																0.368787
2826	997.005	69.3351	2	1992	1							#REF!	#N/A	#N/A																			112	19.8									0	65.9	-10	0.262912	5.80189	0.438449	3.58081
2830	631.542	37.0928	5	3152.68	1							#REF!	#N/A	#N/A									164	179									34										171.5	34	2.3346	0.207646	6.82676	0.391354	4.07431
2832	821.914	25.0391	5	4104.54	1							#REF!	#N/A	#N/A					181						25	297					52.2		58.5	103									167.667	71.2333	1.23497	0.40885	3.88436	0.535797	2.70999
2835	697.459	17.7539	4	2785.81	1							#REF!	#N/A	#N/A													194		19.9	69.6	65.7												0	87.3	-10	0.0853754	10.6867	0.356068	4.48467
2836	652.342	38.1787	2	1302.67	1							#REF!	#N/A	#N/A					29.6	34	109	82.5	21.1	19.1	25.9	81.6	52.2		76.1	90.9	34.1	136		29.7									50.35	69.8333	-0.471924	0.845872	0.726955	0.89516	0.480992
2806	802.288	21.97	6	4807.68	1							#REF!	#N/A	#N/A													317				240												0	278.5	-10	0.153677	8.1339	0.368787	4.33225
2840	1146.6	34.7271	8	9164.72	1							#REF!	#N/A	#N/A					192	357																							274.5	0	10	0.170994	7.67018	0.368787	4.33225
2841	695.783	18.4574	4	2779.1	1							#REF!	#N/A	#N/A							5.87						1340		99.3	57.3	14.2												5.87	377.7	-6.00774	0.276277	5.58655	0.45097	3.45852
2842	679.857	42.0973	2	1357.7	1							#REF!	#N/A	#N/A					84	53.6	271			13.6						11.8													105.55	11.8	3.16107	0.150775	8.2167	0.368787	4.33225
2843	677.867	41.5213	2	1353.72	1							#REF!	#N/A	#N/A													95	110			123												0	109.333	-10	0.0616707	12.0992	0.356068	4.48467
2844	520.963	18.6273	4	2079.82	1							#REF!	#N/A	#N/A							30.7	49	179	198																			114.175	0	10	0.0815313	10.8868	0.356068	4.48467
2845	964.27	27.9756	2	1926.53	1							#REF!	#N/A	#N/A					29.2							13.4					34.9		88.8	177									21.3	100.233	-2.23444	0.192075	7.1653	0.382024	4.17909
2846	939.875	61.7949	1	938.867	1							#REF!	#N/A	#N/A					46.2	61.4	9.5				139	19.3							56.7	48.4									55.08	52.55	0.0678378	0.293196	5.32842	0.464053	3.33433
2817	711.657	53.9998	7	4974.55	1							#REF!	#N/A	#N/A					1170	641					1760	1030																	1150.25	0	10	0.0325662	14.8723	0.345515	4.61533
2854	768.88	28.8491	2	1535.74	1							#REF!	#N/A	#N/A													1080	14.9	537	878	104												0	522.78	-10	0.0566215	12.4702	0.356068	4.48467
2866	675.004	44.2266	3	2021.99	1							#REF!	#N/A	#N/A													583	600	72.2	143				17.3									0	283.1	-10	0.0731703	11.3567	0.356068	4.48467
2867	657.942	17.7539	4	2627.74	1							#REF!	#N/A	#N/A													110		88.4	134	58.9												0	97.825	-10	0.0229447	16.3932	0.3156	5.00863
2869	1038.67	69.59	8	8301.29	1							#REF!	#N/A	#N/A										4660									176										4660	176	4.72668	0.352592	4.52728	0.48505	3.14213
2870	543.719	14.4113	4	2170.85	1							#REF!	#N/A	#N/A										693																			693	0	10	0.338629	4.70276	0.474014	3.24209
2925	661.353	41.9036	3	1981.04	0	1981.04	0.005305	2.67788	M			#REF!	#N/A	RRRIHQMVNIMKEPAA	RRRIHQMVNIMKEPAA(+31.98)																																		0.345515
2872	473.298	37.3477	1	472.291	1							#REF!	#N/A	#N/A					22.9		4.12		51.2	63.9			255	206	120	66.8			16.3										35.53	132.82	-1.90236	0.0959433	10.1799	0.363626	4.39345
2859	880.716	18.9673	5	4398.55	1							#REF!	#N/A	#N/A					1730	995	198	165	104	63.8	794	885	133		176	151	623		267	259									616.85	268.167	1.20179	0.0795829	10.9918	0.356068	4.48467
2876	993.097	51.573	14	13889.3	1							#REF!	#N/A	#N/A					170		302		258	364	2090	8120	533	2040	1680		3710		2410	979									1884	1892	-0.00611312	0.996492	0.0152605	0.997047	0.0128444
2891	668.918	44.524	7	4675.38	1							#REF!	#N/A	#N/A					62.6							101																	81.8	0	10	0.16252	7.89092	0.368787	4.33225
2892	814.759	18.6273	4	3255.01	1							#REF!	#N/A	#N/A																	66.8		112	110									0	96.2667	-10	0.0727069	11.3842	0.356068	4.48467
2893	458.221	33.3439	2	914.428	1							#REF!	#N/A	#N/A					122	145		11.5	45.2	53.8			59.4	67.3	32.1	36.5			118	115									75.5	71.3833	0.0808894	0.81366	0.895569	0.871854	0.595561
2896	786.297	31.7669	3	2355.87	1							#REF!	#N/A	#N/A							2.72		27.8	36					20.7														22.1733	20.7	0.0991949	0.385472	4.14007	0.514531	2.88588
2943	1156.94	55.322	4	4623.75	0							#REF!	#N/A	#N/A																																			0.356068
2879	1067.01	52.5315	10	10660	1							#REF!	#N/A	#N/A									13.8		856	522	75.7	35.4			438		143	78.3									463.933	154.08	1.59024	0.549652	2.59913	0.653172	1.84972
2898	1296.64	57.4513	5	6478.18	1							#REF!	#N/A	#N/A																	159												0	159	-10	0.33428	4.75889	0.471472	3.26544
2900	1140.63	69.9299	4	4558.5	1							#REF!	#N/A	#N/A							61	111																					86	0	10	0.169608	7.70554	0.368787	4.33225
2901	1155.62	51.7004	2	2309.22	1							#REF!	#N/A	#N/A									18.3		49.4	266	153	189			569		22.1	137									111.233	214.02	-0.944156	0.242494	6.15299	0.421726	3.74969
2883	575.816	27.4657	2	1149.62	1							#REF!	#N/A	#N/A					19.4	113			259	343	218	217			679	986													194.9	832.5	-2.09472	0.676906	1.69472	0.761625	1.18259
2910	784.583	18.8824	3	2350.73	1							#REF!	#N/A	#N/A													489		52.3	28.8	115												0	171.275	-10	0.170033	7.69468	0.368787	4.33225
2961	541.28	16.923	3	1620.82	0	1620.84	0.02832	17.4724	P			#REF!			SFGEWRKTDLLNR		BATXSVMPI																																0.360371
2912	1202.84	18.4999	6	7210.98	1							#REF!	#N/A	#N/A							10.9		1210	663					55.3				108	14.1									627.967	59.1333	3.40864	0.209289	6.79254	0.392798	4.0583
2920	834.737	17.1591	2	1667.46	1							#REF!	#N/A	#N/A											28	12.7			15.6	43.9	286												20.35	115.167	-2.50062	0.290172	5.37344	0.462023	3.35336
2897	572.688	30.1286	5	2858.4	1							#REF!	#N/A	#N/A					163	82.5		89.6	10.8		68.2	266	268		99.8	126	21.7		117	365									113.35	166.25	-0.55257	0.5018	2.99469	0.613348	2.12293
2902	1130.5	58.7921	4	4517.96	1							#REF!	#N/A	#N/A					989	805	346	244	186	171	648	678	1090	1080	41.1		277	389	433	478									508.375	541.157	-0.0901545	0.852129	0.694946	0.898082	0.466841
2921	946.743	19.0761	3	2837.21	1							#REF!	#N/A	#N/A					2660	2020	59.3	62.4	2790	2210	276	184			2280	2030	103												1282.71	1471	-0.197599	0.214151	6.69279	0.39851	3.99561
2922	1092.89	25.0391	2	2183.77	1							#REF!	#N/A	#N/A					37.9	18	112	182	104	296	319	2340								15.7									426.113	15.7	4.7624	0.148756	8.27526	0.368787	4.33225
2923	957.895	20.1194	8	7655.1	1							#REF!	#N/A	#N/A					107		562	1100	1120	1570	242	48.7			30.2														678.529	30.2	4.48979	0.0141515	18.492	0.27038	5.68025
2930	1015.46	25.379	2	2028.9	1							#REF!	#N/A	#N/A					359	35.8	4.18				249	1440			69.7	76													417.596	72.85	2.51911	0.188688	7.24255	0.379487	4.20803
2931	1267.83	70.2085	3	3800.47	1							#REF!	#N/A	#N/A						64.5	38.5						210	158			71.7												51.5	146.567	-1.50891	0.19815	7.03006	0.382819	4.17007
2984	539.256	24.9304	2	1076.5	0							#REF!	#N/A	#N/A																																			0.368787
2924	1119.12	32.7677	2	2236.22	1							#REF!	#N/A	#N/A															212	349	356		215	134									0	253.2	-10	0.0093744	20.2806	0.234581	6.29707
2941	1209.47	69.8874	10	12084.6	1							#REF!	#N/A	#N/A							260	347																					303.5	0	10	0.154034	8.12383	0.368787	4.33225
2926	1130.39	58.5372	11	12423.3	1							#REF!	#N/A	#N/A					790	1090	587	247	166	157	1360	504	719	1030	93.6		233	1550	360	468									612.625	636.229	-0.0545409	0.820698	0.858164	0.8752	0.578927
2950	653.767	34.8971	2	1305.52	1							#REF!	#N/A	#N/A							267	573	64.6	105		48.5																	211.62	0	10	0.0821436	10.8543	0.356068	4.48467
2951	1261.85	54.236	1	1260.85	1							#REF!	#N/A	#N/A												138																	138	0	10	0.340931	4.67334	0.474014	3.24209
2953	657.819	17.4141	5	3284.06	1							#REF!	#N/A	#N/A													95.1		82.8	209	104												0	122.725	-10	0.0381986	14.1795	0.345515	4.61533
2935	1091.48	16.8805	2	2180.94	1							#REF!	#N/A	#N/A							204	225	333	379																			285.25	0	10	0.0271251	15.6663	0.329253	4.8247
2958	908.583	18.3725	5	4537.88	1							#REF!	#N/A	#N/A											139	65.9																	102.45	0	10	0.195314	7.09266	0.382819	4.17007
2960	1286.49	17.669	3	3856.46	1							#REF!	#N/A	#N/A									151	159			114		1070	3640	92.8												155	1229.2	-2.98738	0.2232	6.51305	0.405299	3.92225
2962	692.753	16.5831	2	1383.49	1							#REF!	#N/A	#N/A							94.2	129	55.7	60.3					185	204	13.1												84.8	134.033	-0.660456	0.820583	0.858772	0.8752	0.578927
3013	978.379	19.5434	2	1954.74	0							#REF!	#N/A	#N/A																																			0.537848
2963	483.306	35.2607	1	482.299	1							#REF!	#N/A	#N/A							125	218	75.6	72.5							36.8												122.775	36.8	1.73824	0.0653166	11.8498	0.356068	4.48467
3017	595.899	18.6273	3	1784.67	0							#REF!	#N/A	#N/A																																			0.35352
2965	1151.25	58.7921	6	6901.47	1							#REF!	#N/A	#N/A										131				65.6			61.1			79.5									131	68.7333	0.930485	0.653845	1.84525	0.742177	1.29493
2968	503.744	21.8001	4	2010.95	1							#REF!	#N/A	#N/A																	274												0	274	-10	0.332111	4.78717	0.471472	3.26544
3021	591.817	29.2127	2	1181.62	0							#REF!	#N/A	#N/A																																			0.368787
2942	1317.08	38.561	6	7896.41	1							#REF!	#N/A	#N/A											494	528					185		342	375									511	300.667	0.765158	0.885158	0.529793	0.920481	0.359849
2974	1259.88	57.7488	10	12588.7	1							#REF!	#N/A	#N/A					184							309																	246.5	0	10	0.164752	7.83168	0.368787	4.33225
2979	887.234	24.2932	2	1772.45	1							#REF!	#N/A	#N/A																	32.7		337	407									0	258.9	-10	0.132802	8.76796	0.368787	4.33225
2981	943.469	69.2502	6	5654.77	1							#REF!	#N/A	#N/A																				129									0	129	-10	0.334278	4.75892	0.471472	3.26544
2985	613.759	16.923	4	2451.01	1							#REF!	#N/A	#N/A							359	526	76.8	110					155	161													267.95	158	0.762039	0.230078	6.38124	0.411216	3.8593
2989	800.498	19.0336	4	3197.96	1							#REF!	#N/A	#N/A					18.6	61.1											129		197	88.9									39.85	138.3	-1.79515	0.16832	7.73865	0.368787	4.33225
2994	998.088	61.8374	4	3988.32	1							#REF!	#N/A	#N/A					117	267	42.8				227																		163.45	0	10	0.054308	12.6514	0.356068	4.48467
2997	574.241	18.4574	4	2292.94	1							#REF!	#N/A	#N/A							108	134	40.8	47.7			70.7		100		74.6												82.625	81.7667	0.0150655	0.667317	1.75668	0.753193	1.23094
3002	926.908	52.6589	6	5555.4	1							#REF!	#N/A	#N/A					117														429	328									117	378.5	-1.69378	0.234288	6.3025	0.414615	3.82355
3007	548.776	34.0899	2	1095.54	1							#REF!	#N/A	#N/A					39.6	26.6	90.3	270	25.7	20	49.2	121			125	177													80.3	151	-0.911077	0.302567	5.19179	0.471472	3.26544
3010	621.498	29.9349	5	3102.46	1							#REF!	#N/A	#N/A							22.4					27.8	482				38.8												25.1	260.4	-3.37497	0.342691	4.65098	0.474333	3.23916
2969	1386.74	51.9129	6	8314.41	1							#REF!	#N/A	#N/A							17.7		39.7	34.1	212	324	202	449			343		179	54.6									125.5	245.52	-0.968153	0.330808	4.80425	0.471472	3.26544
3012	886.953	33.6838	5	4429.73	1							#REF!	#N/A	#N/A					623	545				14																			394	0	10	0.141555	8.49075	0.368787	4.33225
3014	533.343	51.2331	2	1064.67	1							#REF!	#N/A	#N/A							16.4			10.3					146														13.35	146	-3.45106	0.476622	3.21826	0.591818	2.27812
2983	867.898	62.1585	16	13870.3	1							#REF!	#N/A	#N/A					2500	1770	83				529								25.2	146									1220.5	85.6	3.83372	0.110981	9.54752	0.368787	4.33225
3020	1276.58	53.8299	12	15306.9	1							#REF!	#N/A	#N/A												27.4	30.1		106		482												27.4	206.033	-2.91063	0.234013	6.30759	0.414606	3.82365
3011	867.723	62.7959	7	6067.01	1							#REF!	#N/A	#N/A					794		212					331							371	216									445.667	293.5	0.602605	0.410562	3.86621	0.537257	2.69818
3019	1400.03	51.7004	8	11192.2	1							#REF!	#N/A	#N/A							1.61				42.4	50.2		721	66.7		326		441										31.4033	388.675	-3.62957	0.0800573	10.966	0.356068	4.48467
3029	1390.43	52.7439	10	13894.3	1							#REF!	#N/A	#N/A															232														0	232	-10	0.316618	4.99465	0.471472	3.26544
3036	1388.04	57.4088	5	6935.15	1							#REF!	#N/A	#N/A							6.23		59.2	70.9	80.1	126	49.8	101					28.4	85.9									68.486	66.275	0.0473443	0.702954	1.53073	0.783734	1.05831
3068	782.712	23.4196	3	2345.11	0							#REF!	#N/A	#N/A																																			0.368787
3039	539.953	32.4704	3	1616.84	1							#REF!	#N/A	#N/A					13.5										3670	5220													13.5	4445	-8.36308	0.157174	8.0362	0.368787	4.33225
3040	810.255	16.2857	3	2427.74	1							#REF!	#N/A	#N/A															97.4	313													0	205.2	-10	0.221199	6.55216	0.403362	3.94305
3028	1130.56	57.5788	4	4518.23	1							#REF!	#N/A	#N/A					4740	3990		660				5270	270	410	154		252	2880	1320	1200									3665	926.571	1.98384	0.279934	5.52944	0.453353	3.43564
3079	463.597	30.8083	3	1387.77	0							#REF!	#N/A	#N/A																																			0.546848
3047	821.698	26.5923	6	4924.14	1							#REF!	#N/A	#N/A							148		60.6		363																		190.533	0	10	0.139556	8.55253	0.368787	4.33225
3049	642.75	41.4363	5	3208.71	1							#REF!	#N/A	#N/A					76.1	69.7	13.2								133	731													53	432	-3.02697	0.355076	4.49678	0.487723	3.11827
3052	698.814	38.3486	6	4186.84	1							#REF!	#N/A	#N/A																			202	240									0	221	-10	0.150756	8.21727	0.368787	4.33225
3044	593.524	44.9914	9	5332.65	1							#REF!	#N/A	#N/A					372							303																	337.5	0	10	0.15152	8.1953	0.368787	4.33225
3091	918.091	61.7949	2	1834.17	0							#REF!	#N/A	#N/A																																			0.491538
3055	584.561	19.6708	3	1750.66	1							#REF!	#N/A	#N/A							79.5	117	143	168					17.9	25.2	30.5												126.875	24.5333	2.37059	0.0552973	12.573	0.356068	4.48467
3056	1218.64	36.5591	1	1217.63	1							#REF!	#N/A	#N/A															86.5	145	35.6												0	89.0333	-10	0.105598	9.76344	0.368787	4.33225
3058	651.915	15.2848	3	1952.72	1							#REF!	#N/A	#N/A							14.5	50	245	383					11.8	80.8	242												173.125	111.533	0.634339	0.474265	3.23979	0.590101	2.29074
3059	693.309	42.4797	1	692.302	1							#REF!	#N/A	#N/A					89.1	73.4	180	115	121	131			369	461	134	183	125		28.9	22.6									118.25	189.071	-0.677091	0.246977	6.07344	0.423715	3.72926
3062	773.697	32.9376	5	3863.45	1							#REF!	#N/A	#N/A					409						45.6	348					31.5												267.533	31.5	3.08629	0.138511	8.58517	0.368787	4.33225
3065	839.742	24.5056	5	4193.68	1							#REF!	#N/A	#N/A										11.3		40.8					160												26.05	160	-2.61872	0.508068	2.94078	0.619333	2.08075
3066	832.759	20.6292	4	3327.01	1							#REF!	#N/A	#N/A													31.3	12.3			116												0	53.2	-10	0.183847	7.35544	0.375234	4.25697
3067	527.77	22.4186	4	2107.05	1							#REF!	#N/A	#N/A					102	91.2	4.06		15.4	26.2	73.8	70.8																	54.78	0	10	0.00537713	22.6945	0.194059	7.12067
3107	836.324	18.5849	2	1670.63	0							#REF!	#N/A	#N/A																																			0.368787
3069	878.731	62.2435	4	3510.89	1							#REF!	#N/A	#N/A												1740																	1740	0	10	0.330904	4.80298	0.471472	3.26544
3071	573.06	21.0353	4	2288.21	1							#REF!	#N/A	#N/A							107	120							92.5														113.5	92.5	0.295167	0.474094	3.24136	0.590101	2.29074
3053	1042.86	25.2515	5	5209.26	1							#REF!	#N/A	#N/A											129	355		154		53.5	271												242	159.5	0.601451	0.990619	0.0409315	0.992828	0.0312589
3112	572.688	29.4676	5	2858.41	0							#REF!	#N/A	#N/A																																			0.920831
3081	604.308	37.5602	5	3016.5	1							#REF!	#N/A	#N/A									19.4	44.9		208																	90.7667	0	10	0.208067	6.81796	0.391384	4.07397
3114	1021.01	44.1842	2	2040	0	2040	0.001568	0.768628	P		tr|A0A1L8D683|A0A1L8D683_BOTAT	#REF!	#N/A	#N/A	KSHDNAQLLTS(-18.01)TDFNGPTI																																		0.140083
3115	868.94	31.8518	2	1735.86	0	1735.86	-0.000789268	0.454683	P		tr|A0A1L8D683|A0A1L8D683_BOTAT	#REF!	#N/A	DSFGEWRKTDLLNR	DSFGEWRKTDLLNR		BATXSVMPI1																																0.356068
3084	1388.44	56.5354	10	13874.3	1							#REF!	#N/A	#N/A									60.4	65.2	36.9	113	45.3	60			17.3		50.3	62.1									68.875	47	0.55132	0.808423	0.923615	0.868822	0.610693
3092	966.384	70.1236	10	9653.76	1							#REF!	#N/A	#N/A					261	154	16.5					77.2																	127.175	0	10	0.0846041	10.7261	0.356068	4.48467
3094	711.349	23.8019	5	3551.71	1							#REF!	#N/A	#N/A								353					11		177	91.7													353	93.2333	1.92075	0.856779	0.671313	0.90034	0.455934
3095	559.316	27.4657	2	1116.62	1							#REF!	#N/A	#N/A					79.1				11.1	43.6					107	107													44.6	107	-1.2625	0.67913	1.68047	0.763159	1.17385
3133	965.975	28.0419	2	1929.93	0							#REF!	#N/A	#N/A																																			0.356068
3096	584.497	36.4316	5	2917.45	1							#REF!	#N/A	#N/A												285																	285	0	10	0.31751	4.98242	0.471472	3.26544
3097	708.313	27.3807	3	2121.92	1							#REF!	#N/A	#N/A					299				12.1						119	112	82.2												155.55	104.4	0.575257	0.962207	0.167314	0.977429	0.0991489
3098	685.51	22.3336	5	3422.51	1							#REF!	#N/A	#N/A					127	135					30.7			17					10.7	16.6									97.5667	14.7667	2.72404	0.144732	8.39435	0.368787	4.33225
3083	975.245	57.7063	12	11690.9	1							#REF!	#N/A	#N/A					369	1540						472																	793.667	0	10	0.139589	8.55148	0.368787	4.33225
3104	622.265	44.3966	2	1242.52	1							#REF!	#N/A	#N/A					17.6		68.5					124				18.4													70.0333	18.4	1.92834	0.118587	9.25963	0.368787	4.33225
[truncated: 371 more rows]
[truncated: 13 more columns]
