# Supplementary material for: Comparative gender peptidomics of Bothrops atrox venoms: are there differences between them?
Source: J Venom Anim Toxins Incl Trop Dis. 2020 Oct 7;26:e20200055. doi: 10.1590/1678-9199-JVATITD-2020-0055 (PMC7546584; doi:10.1590/1678-9199-JVATITD-2020-0055)
Supplement: Additional file 2. [file 1678-9199-jvatitd-26-e20200055-s2.xlsx]

## Sheet: Legend
J Venom Anim Toxins incl Trop Dis https://doi.org/10.1590/1678-9199-JVATITD-2020-0055 Supplementary Material to "Comparative gender peptidomics of Bothrops atrox venoms: are there differences between them?"

## Sheet: Additional_file_2
Additional file 2. Significant peptides identified in the venoms of Bothrops atrox and the originating proteins. Homologous peptides are shared by several proteins.
Subtotal	91		BATXSVMPI1	BATXSVMPI2	BATXSVMPI3	BATXSVMPI4	BATXSVMPI5	BATXSVMPI6	BATXSVMPII1	BATXSVMPII2	BATXSVMPII3	BATXSVMPII7	BATXSVMPIII1	BATXSVMPIII2	BATXSVMPIII3	BATXSVMPIII11	BATXSVMPIII12	BATXSVMPIII13	BATXSVMPIII15	BATXSVMPIII20	BATXSVMPIII21	BATXSVMPIII24	BATXSVMPIII26	BATXSVMPIII27	BATROXRHAGIN	Atroxlysin-III	BATXBPP4	BATXBPP7	BATXBPP9	BATXBPP10	BATXBPP11	BATXBPP12	BATXBPP13
Peptide	Protein	Protein family	A0A1L8D683	A0A1L8D5Z8	A0A1L8D655	A0A1L8D6A8	A0A1L8D5Y9	A0A1L8D5Y8	A0A1L8D600	A0A1L8D6A9	A0A1L8D5Z6	A0A1L8D649	A0A1L8D5X9	A0A1L8D5X8	A0A1L8D5Z1	A0A1L8D5X3	A0A1L8D5X4	A0A1L8D5Y2	A0A1L8D5X6	A0A1L8D677	A0A1L8D5W6	A0A1L8D682	A0A1L8D5V7	A0A1L8D646	A0A0K2JNB8	A0A1S6K7T1	A0A1L8D681	A0A1L8D6D1	A0A1L8D660	A0A1L8D662	A0A1L8D680	A0A1L8D6I8	A0A1L8D665	Cont.Peptide
AAPQTLDSFGEWR	BATXSVMPI1	SVMPI	52.98	52.98	52.98	52.98	52.98																											5
AAPQTLDSFGEWRKTDLLNR	BATXSVMPI1	SVMPI	67.83	67.83	67.83	67.83	67.83																											5
AHELGHNLGMYHDGN	BATXSVMPII1	SVMPII							72.7																									1
AIDFNGPTIGY	#N/A																								31.99	31.99								31.99
AIVQDYSPIN	#N/A																								38.95	38.95								38.95
ANLEVWSKKDLIKVEKDSSKTLTSFGEWR	#N/A								34.34	34.34	34.34																							34.34
CRFRKTGTECRTAKDDCDLPESCTGQSGFCPMDDFQRNGHPCQNNNGYCYNGKCPTM(+15.99)ENQ	#N/A																						37.76											37.76
D(-18.01)SSKTLTSFGEWR	#N/A								36.9	36.9	36.9																							36.9
DASM(sub I)ANIQ(sub E)VWSKTITSFGEWR	#N/A		47.16																															41.275
DFNGPTIGY	#N/A																								32.29	32.29								32.29
DII	#N/A																																	38.88
DIIPR	#N/A																																	38.88
DLLPR	BATXSVMPII1	SVMPII							38.88	38.88	38.88																							3
DLLPRISH	BATXSVMPII1	SVMPII							31.11	31.11	31.11																							3
DLRPDGKQARQNWG	BATXBPP10	BPP																									41.87	41.87	41.87	41.87	41.87	41.87	41.87	7
DS(-18.01)SKTLTSFGEWR	BATXSVMPII1	SVMPII							41.92	41.92	41.92																							3
DSFGEWR	BATXSVMPI1	SVMPI	42.04	42.04	42.04	42.04	42.04																											5
DSFGEWRKTDLLNR	BATXSVMPI1	SVMPI	69.51	69.51	69.51	69.51	69.51																											5
DSFGEWRKTDLLNRKSHDNA	BATXSVMPI1	SVMPI	53.51	53.51	53.51	53.51	53.51																											5
DSFGEWRKTDLLNRKSHDNAQ	BATXSVMPI1	SVMPI	41.76	41.76	41.76	41.76	41.76																											5
DSSKTLTSFGEWR	BATXSVMPII1	SVMPII							76.68	76.68	76.68																							3
DSSKTLTSFGEWRER	BATXSVMPII1	SVMPII							36.29	36.29	36.29																							3
E(-18.01)KNKGLFSKDYSETHYSPDGR	#N/A			50.34			50.34			50.34																								50.34
E(-18.01)PLKLSDSEKTDLLNR	#N/A																																	30.46
E(-18.01)SGNVNDYEVVYPRKVTELPKGA	#N/A					75.4	75.4	75.4	75.4		75.4			75.4																				75.4
E(-18.01)VWSKKDL	#N/A							31.7	31.7	31.7	31.7																							31.7
E(-18.01)VWSKKDLIKVEK	BATXSVMPII1	SVMPII							36.96	36.96	36.96																							3
E(-18.01)VWSKKDLIKVEKDSSKTLTSFGEWR	BATXSVMPII	SVMPII							65.6	65.6	65.6																							3
E(-18.01)WRKTDLLNR	#N/A		47.68	47.68	47.68	47.68	47.68																											47.68
EIWSNKDLINVQPAAP	BATXSVMPI4	SVMPI			47.16	47.16	47.16																											3
EIWSNKDLINVQPAAPQT	#N/A		42.09		42.09	42.09	42.09																											42.09
EKDSSR(sub K)TLTSFGEWR	#N/A								36.17	36.17	36.17																							36.17
EKNKGLFSKDYSETHYSPDGR	BATXSVMPI5	SVMPI		44.83			44.83			44.83																								3
ER(sub K)DSSKTLTSFGEWR	#N/A								34.19	34.19	34.19																							34.19
ERDIIP	#N/A																																	44.57
ERDLLP	BATXSVMPI6	SVMPI						44.57	44.57	44.57	44.57																							4
ESGNVNDYEVVYPR	#N/A		85.65			85.65	85.65	85.65	85.65		85.65	85.65	85.65	85.65	85.65	85.65		85.65	85.65	85.65			85.65	85.65	85.65	85.65								85.65
ESGNVNDYEVVYPRKVTELPKGA	#N/A					51.12	51.12	51.12	51.12		51.12			51.12																				51.12
EVIYP	#N/A			35.16	35.16					35.16							35.16					35.16												35.16
EVLSY	BATXSVMPI6	SVMPI																																0
EVVYP	BATXSVMPI1	SVMPI	43.98			43.98	43.98	43.98	43.98		43.98	43.98	43.98	43.98	43.98	43.98		43.98	43.98	43.98	43.98		43.98	43.98	43.98	43.98								19
EVWSKKDL	BATXSVMPII1	SVMPII						37.18	37.18	37.18	37.18																							4
EVWSKKDLIKVEK	BATXSVMPII1	SVMPII							36.14	36.14	36.14																							3
EVWSKKDLIKVEKDSSKTLTSFGEWR	BATXSVMPII1	SVMPII							63.87	63.87	63.87																							3
EWRKTDLLNR	#N/A		38.54	38.54	38.54	38.54	38.54																											38.54
FAEWRKTDLLTR	#N/A																								65.32	65.32								65.32
FGEWR	#N/A		40	40	40	40	40	40	40	40	40	40																						40
FGEWRKTDLLNR	BATXSVMPI1	SVMPI	58.72	58.72	58.72	58.72	58.72																											5
FGEWRKTDLLNRKSHDNA	BATXSVMPI1	SVMPI	42.02	42.02	42.02	42.02	42.02																											5
FLTGVEIWSNK	BATXSVMPI1	SVMPI	31.01		31.01																													2
GEWRKTDLLNR	BATXSVMPI1	SVMPI	84.27	84.27	84.27	84.27	84.27																											5
GNVNDYEVVYP	BATXSVMPI1	SVMPI	38.25			38.25	38.25	38.25	38.25		38.25	38.25	38.25	38.25	38.25	38.25		38.25	38.25	38.25			38.25	38.25	38.25	38.25								18
GNVNDYEVVYPR	#N/A		73.34			73.34	73.34	73.34	73.34		73.34	73.34	73.34	73.34	73.34	73.34		73.34	73.34	73.34			73.34	73.34	73.34	73.34								73.34
GTWRDTVLLNR	#N/A																		33.33															33.33
GVIQDHSPIN	BATXSVMPI1	SVMPI	47.73	47.73	47.73											47.73	47.73	47.73																6
GVIQDHSPINL	BATXSVMPI1	SVMPI																																0
GVVRDHSEINL	BATXSVMPII1	SVMPII							33.98																									1
GVVRDHSEINLQ	BATXSVMPII1	SVMPII							42.06																									1
IANIEVWSK(+266.20)TITSFGEWR	#N/A																																	32.2
IKVEKDSSKTLTSFGEWR	BATXSVMPII1	SVMPII							76.72	76.72	76.72																							3
IKVEKDSSKTLTSFGEWRER	BATXSVMPII1	SVMPII							76.57	76.57	76.57																							3
KDG(sub S)P(sub S)KTLTSFGEWR	#N/A								33.49	33.49	33.49																							33.49
KDP(sub S)G(sub S)KTLTSFGEWR	#N/A								31.47	31.47	31.47																							31.47
KLNKPTIGIAYR	BATXSVMPIII21	SVMPIII																																0
KLSDSEAHAVF	BATXSVMPI1	SVMPI	46.99	46.99	46.99												46.99				46.99	46.99	46.99											7
KSHDNAQLLT(-18.01)STDFNGPTIGL	#N/A		46.17	46.17	46.17	46.17	46.17																											46.17
KSHDNAQLLTS(-18.01)TDFNGPTI	#N/A		38.91	38.91	38.91	38.91	38.91																											38.91
KSHDNAQLLTSTDFNGPTIG	BATXSVMPI1	SVMPI	42.78	42.78	42.78	42.78	42.78																											5
KSHDNAQLLTSTDFNGPTIGL	BATXSVMPI1	SVMPI	82.92	82.92	82.92	82.92	82.92																											5
KSHDNAQLLTTIEFDHQT	#N/A																							38.24										38.24
KVEKDSSKTLTSFGEWR	BATXSVMPII1	SVMPII							76.49	76.49	76.49																							3
KVEKDSSKTLTSFGEWRER	BATXSVMPII1	SVMPII							76.17	76.17	76.17																							3
KVTELPKGAVQPKYEDA	BATXSVMPI4	SVMPI			42.68	42.68		42.68			42.68						42.68					42.68												6
LDSFGEWR	#N/A		47.6	47.6	47.6	47.6	47.6																											47.6
LDSFGEWRKTDLLNRKSHDNA	BATXSVMPI1	SVMPI	45.55	45.55	45.55	45.55	45.55																											5
LDSFGEWRKTDLLNRKSHDNAQ	BATXSVMPI1	SVMPI	37.02	37.02	37.02	37.02	37.02																											5
LIKVEKDSSKTLTSFGEWR	BATXSVMPII1	SVMPII							34.97	34.97	34.97																							3
NIEVWSR(sub K)TITSFGEWR	#N/A																																	45.55
LQGETYLIEPLKLPD	BATXSVMPII7	SVMPII																																0
NVQPAAPQTLDSFGEWRKTDLLNR	BATXSVMPI1	SVMPI	63.52		63.52	63.52	63.52																											4
PCG(sub C)DAATCK	#N/A																																	32.47
PGPEIP	BATXBPP10	BPP																										58.91		58.91				2
PGPEIPP	BATXBPP10	BPP																										80.45		80.45				2
PN(sub G)TKCN(sub A)DGKV	#N/A																				33.54													33.54
PQTLDSFGEWRKTDLLNR	#N/A		64.93	64.93	64.93	64.93	64.93																											64.93
Q(-17.03)KW	BATXBPP10	BPP																																0
Q(-17.03)KWAP	BATXBPP10	BPP																											46.46	46.46	46.46	46.46	46.46	5
Q(-17.03)KWP	BATXBPP10	BPP																																0
Q(-17.03)KWPRPGPEIP	BATXBPP10	BPP																										94.34		94.34				2
Q(-17.03)KWPRPGPEIPP (BPP12a)	BATXBPP10	BPP																										95.92		95.92				2
Q(-17.03)KWPRPGPEIPPLT	BATXBPP10	BPP																										49.55		49.55				2
Q(-17.03)KWPSPKVP	BATXBPP11	BPP																											42.37		42.37	42.37	42.37	4
Q(-17.03)KWPSPKVPP	BATXBPP11	BPP																											98.26		98.26	98.26	98.26	4
Q(-17.03)LLTSTDFNGPTIG	#N/A		36.21	36.21	36.21	36.21	36.21																											36.21
Q(-17.03)LLTTTVFDKNVIGR	#N/A							61.87																										61.87
Q(-17.03)NWESYEP	#N/A		51.61	51.61	51.61	51.61	51.61																											51.61
Q(-17.03)QWAQKWPRPGPEIPP	BATXBPP10	BPP																										57.64		57.64				2
Q(-17.03)SWPGPNIP	BATXBPP10	BPP																									60.52	60.52	60.52	60.52	60.52	60.52	60.52	7
Q(-17.03)SWPGPNIPP	BATXBPP10	BPP																									101.1	101.1	101.1	101.1	101.1	101.1	101.1	7
Q(-17.03)TLDSFGEWR	BATXSVMPI1	SVMPI	45.46	45.46	45.46	45.46	45.46																											5
Q(-17.03)TLDSFGEWRKTD	BATXSVMPI1	SVMPI	30.23	30.23	30.23	30.23	30.23																											5
Q(-17.03)TLDSFGEWRKTDL	BATXSVMPI1	SVMPI	64.69	64.69	64.69	64.69	64.69																											5
Q(-17.03)TLDSFGEWRKTDLLN	BATXSVMPI1	SVMPI	67.18	67.18	67.18	67.18	67.18																											5
Q(-17.03)TLDSFGEWRKTDLLNR	BATXSVMPI1	SVMPI	78.56	78.56	78.56	78.56	78.56																											5
Q(-17.03)TLDSFGEWRKTDLLNRKSHDNA	BATXSVMPI1	SVMPI	60.57	60.57	60.57	60.57	60.57																											5
Q(-17.03)TLDSFGEWRKTDLLNRKSHDNAQ	BATXSVMPI1	SVMPI	59.7	59.7	59.7	59.7	59.7																											5
Q(-17.03)TNWKSYEP	BATXSVMPIII3	SVMPIII													56.46																			1
QTLDSFGEWR	#N/A		51.71	51.71	51.71	51.71	51.71																											51.71
RIVHEMVNP(sub T)VDGFFRTITSFGEWR	#N/A																																	48.72
SEDYSETHYSPDGR	BATXSVMPII3	SVMPII						34.32	34.32		34.32		34.32	34.32						34.32				34.32										7
SFAEWR	BATROXRHAGIN	SVMPIII																							48.09	48.09								2
SFAEWRKTDL	BATROXRHAGIN	SVMPIII																							31.79	31.79								2
SFAEWRKTDLLTR	BATROXRHAGIN	SVMPIII																							52.83	52.83								2
SFGEW	BATXSVMPI1	SVMPI	30.91	30.91	30.91	30.91	30.91	30.91	30.91	30.91	30.91	30.91																						10
SFGEWR	BATXSVMPI1	SVMPI	45.99	45.99	45.99	45.99	45.99	45.99	45.99	45.99	45.99	45.99																						10
SFGEWRKTDLLNR	BATXSVMPI1	SVMPI	51.9	51.9	51.9	51.9	51.9																											5
SFGEWRKTDLLNRKSHDNAQ	BATXSVMPI1	SVMPI	36.28	36.28	36.28	36.28	36.28																											5
SGNVNDYEVVYPR	BATXSVMPI1	SVMPI	72.38			72.38	72.38	72.38	72.38		72.38	72.38	72.38	72.38	72.38	72.38		72.38	72.38	72.38			72.38	72.38	72.38	72.38								18
SGNVNDYEVVYPRK	BATXSVMPI1	SVMPI	38.6			38.6	38.6	38.6	38.6		38.6	38.6	38.6	38.6	38.6	38.6		38.6	38.6	38.6			38.6	38.6	38.6	38.6								18
SKTITSFGEWR	#N/A																																	92
SKTITSFGEWRER	#N/A																																	47.31
SKTLTSFGEWR	BATXSVMPII1	SVMPII							92	92	92																							3
SKTLTSFGEWRER	BATXSVMPII1	SVMPII							47.31	47.31	47.31																							3
STDFNGPTIGL	#N/A		57.52	57.52	57.52	57.52	57.52																											57.52
T(-18.01)SFGEWR	#N/A								33.68	33.68	33.68																							33.68
TAIDFNGNTIGRAYLGSMCNPKRS	#N/A																																	31.57
TAIDFNGPTIGY	BATROXRHAGIN	SVMPIII																							53.97	53.97								2
TGVEIWSNKDLINVQPAAP	BATXSVMPI1	SVMPI	35.18		35.18	35.18	35.18																											4
TGVEIWSNKDLINVQPAAPQT	BATXSVMPI1	SVMPI	35.21		35.21	35.21	35.21																											4
TGVIQDHSPIN	BATXSVMPI1	SVMPI	64.29	64.29	64.29											64.29	64.29	64.29																6
TLDSFGEWR	#N/A		38.99	38.99	38.99	38.99	38.99																											38.99
TSFGEW	#N/A								35.19	35.19	35.19																							35.19
TLDSFGEWR	BATXSVMPI1	SVMPI																																0
TSFGEWR	BATXSVMPII1	SVMPII							49.97	49.97	49.97																							3
TSTDFNGPTIG	BATXSVMPI1	SVMPI	63.35	63.35	63.35	63.35	63.35																											5
TSTDFNGPTIGL	BATXSVMPI1	SVMPI	50.11	50.11	50.11	50.11	50.11																											5
TTTVFDKNVIGR	#N/A							33.81																										33.81
TTVFDKNVIGRAY	#N/A							33.62																										33.62
TTYPPVE	#N/A		34.63			34.63		34.63	34.63		34.63		34.63	34.63	34.63	34.63		34.63	34.63	34.63	34.63		34.63		34.63	34.63								34.63
TVKPDVDYTLN	BATROXRHAGIN	SVMPIII																							42.61	42.61								2
VEIWSNKDLINVQPAAP	BATXSVMPI1	SVMPI	44.31		44.31	44.31	44.31																											4
VEKDSSKTLTSFGEWR	#N/A								67.46	67.46	67.46																							67.46
VEKDSSKTLTSFGEWRER	#N/A								73.92	73.92	73.92																							73.92
VVDHGMF	#N/A		30.21	30.21	30.21	30.21	30.21																											30.21
WRKTDLLNR	BATXSVMPI1	SVMPI	42.88	42.88	42.88	42.88	42.88						42.88																					6
YEVVYP	#N/A		42.51			42.51	42.51	42.51	42.51		42.51	42.51	42.51	42.51	42.51	42.51		42.51	42.51	42.51	42.51		42.51	42.51	42.51	42.51								42.51
WVHEMVNSMNGFYRPMDMH	BATXSVMPI6	SVMPI																																0
Total Geral			39	31	37	37	37	10	29	22	27	6	6	5	5	6	4	6	4	5	2	2	5	5	9	9	3	9	6	10	6	6	6	91
	Protein family
	SVMPI	47
	SVMPII	23
	SVMPIII	7
	BPP	14
		91
