# Supplementary material for: Comparative gender peptidomics of Bothrops atrox venoms: are there differences between them?
Source: J Venom Anim Toxins Incl Trop Dis. 2020 Oct 7;26:e20200055. doi: 10.1590/1678-9199-JVATITD-2020-0055 (PMC7546584; doi:10.1590/1678-9199-JVATITD-2020-0055)
Supplement: Additional file 4. [file 1678-9199-jvatitd-26-e20200055-s4.xlsx]

## Sheet: Legend
J Venom Anim Toxins incl Trop Dis https://doi.org/10.1590/1678-9199-JVATITD-2020-0055 Supplementary Material to "Comparative gender peptidomics of Bothrops atrox venoms: are there differences between them?"

## Sheet: Additional_file_4
Supplementary Table 3. Peptides identified in the crude venoms of Bothrops atrox digested with the enzymes Asp-N, Clu-C and trypsin. Database search performed in PEAKS Studio 7.5 against B. atrox venom proteins. Peptide scores are presented in the columns.
Subtotal	1152	Rótulos de Coluna
Peptide	Protein accession	20180619_Adriana_BAX_F1_MSE_001.mzML	20180619_Adriana_BAX_F1_MSE_002.mzML	20180619_Adriana_BAX_F1_UDMSE_001.mzML	20180619_Adriana_BAX_F1_UDMSE_002.mzML	20180619_Adriana_BAX_F2_MSE_001.mzML	20180619_Adriana_BAX_F2_MSE_002.mzML	20180619_Adriana_BAX_F2_UDMSE_001.mzML	20180619_Adriana_BAX_F2_UDMSE_002.mzML	20180619_Adriana_BAX_F3_MSE_001.mzML	20180619_Adriana_BAX_F3_MSE_002.mzML	20180619_Adriana_BAX_F4_MSE_002.mzML	20180619_Adriana_BAX_M1_MSE_001.mzML	20180619_Adriana_BAX_M1_MSE_002.mzML	20180619_Adriana_BAX_M2_MSE_001.mzML	20180619_Adriana_BAX_M2_MSE_002.mzML	20180619_Adriana_BAX_M2_UDMSE_001.mzML	20180619_Adriana_BAX_M2_UDMSE_002.mzML	20180619_Adriana_BAX_M4_MSE_001.mzML	20180619_Adriana_BAX_M4_MSE_002.mzML	20180619_Adriana_BAX_M4_UDMSE_002.mzML	20180619_Adriana_BAX_M5_MSE_001.mzML	20180619_Adriana_BAX_M5_MSE_002.mzML	20180619_Adriana_BAX_M5_UDMSE_002.mzML	BAX_Asp-N_MSE_001.mzML	BAX_Asp-N_MSE_002.mzML	BAX_Glu-C_MSE_001.mzML	BAX_Glu-C_MSE_002.mzML	BAX_Trypsin_MSE_001.mzML	BAX_Trypsin_MSE_002.mzML	BAX_F_Trip_100_MSE_001.mzML	BAX_F_Trip_100_MSE_002.mzML	BAX_F_Trip_100_UDMSE_001.mzML	BAX_F_Trip_100_UDMSE_002.mzML	BAX_M_Trip_100_MSE_001.mzML	BAX_M_Trip_100_MSE_002.mzML	BAX_M_Trip_100_UDMSE_001.mzML	BAX_M_Trip_100_UDMSE_002.mzML	Cont.native	Cont.digestion	Total Geral
A(+42.01)VLLVGVEGNLMQ	tr|A0A1L8D6C4|A0A1L8D6C4_BOTAT																			56.35																			1	0	56.35
A(+57.02)SMSEC(+57.02)DPAEHC(+57.02)TGQSSEC(+57.02)PADVFHK	tr|A0A0K2JNB8|A0A0K2JNB8_BOTAT																																		47.76				0	1	47.76
AAAVC(+57.02)FRENLP	tr|A0A1L8D605|A0A1L8D605_BOTAT																																					64.36	0	1	64.36
AAAVC(+57.02)FRENLPTYK	tr|A0A1L8D605|A0A1L8D605_BOTAT																																		60.67				0	1	60.67
AAAVC(+57.02)FRENLPTYKK	tr|A0A1L8D605|A0A1L8D605_BOTAT																																				56.8		0	1	56.8
AAAVC(+57.02)FRENLPTYKKR	tr|A0A1L8D605|A0A1L8D605_BOTAT																														48.17								0	1	48.17
AADC(+57.02)PSGWSSYEGSC(+57.02)YK	tr|A0A1L8D657|A0A1L8D657_BOTAT																																					57.52	0	1	57.52
AAKDDC(+57.02)DLPESC(+57.02)TGQSGFC(+57.02)PM(+15.99)DDFQR	tr|A0A1L8D646|A0A1L8D646_BOTAT																																					41.17	0	1	41.17
AAKDDC(+57.02)DLPESC(+57.02)TGQSGFC(+57.02)PMDDFQR	tr|A0A1L8D646|A0A1L8D646_BOTAT																																					106.52	0	1	106.52
AAKHDC(+57.02)DLPESC(+57.02)TGQSADC(+57.02)PMDDFQR	tr|A0A1L8D677|A0A1L8D677_BOTAT																																					64.65	0	1	64.65
AAPQTLDSFGEWR	P85420|VM11_BOTAT						59.82																																1	0	59.82
AAPQTLDSFGEWRKTDLLNR	P85420|VM11_BOTAT												92.95																										1	0	92.95
AARSEC(+57.02)DIAESC(+57.02)TGQSPEC(+57.02)PTDDFQR	tr|A0A1L8D5X8|A0A1L8D5X8_BOTAT																												52.46										0	1	52.46
AATY(-18.01)FWPGSEVK	tr|A0A1L8D6B7|A0A1L8D6B7_BOTAT																																				48.51		0	1	48.51
AATYFWPGSEVK	tr|A0A1L8D6B7|A0A1L8D6B7_BOTAT																																					98.17	0	1	98.17
AAVC(+57.02)FRENLPTYK	tr|A0A1L8D605|A0A1L8D605_BOTAT																																		49.05				0	1	49.05
AAYPELPAEYR	tr|A0A1L8D5V4|A0A1L8D5V4_BOTAT																													83.36									0	1	83.36
AAYPELPATSR	tr|A0A1L8D5U8|A0A1L8D5U8_BOTAT																																				50.95		0	1	50.95
AAYPWQPVSSTTLC(+57.02)AGILQGGK	tr|A0A1L8D5T9|A0A1L8D5T9_BOTAT																																				93.92		0	1	93.92
AAYPWWPATSTTLC(+57.02)AGILQGGK	tr|A0A1L8D5U3|A0A1L8D5U3_BOTAT																																				104.56		0	1	104.56
ADDRNPLEE	tr|A0A1L8D690|A0A1L8D690_BOTAT																											48.93											0	1	48.93
ADDRNPLEEC(+57.02)FR	tr|A0A1L8D690|A0A1L8D690_BOTAT																																				84.63		0	1	84.63
ADDRNPLEEC(+57.02)FRETDYEEFLEIAK	tr|A0A1L8D690|A0A1L8D690_BOTAT																																					116.83	0	1	116.83
ADDRNPLEEC(+57.02)FRETDYEEFLEIAKNGLSTTSNPK	tr|A0A1L8D690|A0A1L8D690_BOTAT																																				69.16		0	1	69.16
ADLC(+57.02)TGR	tr|A0A1L8D5X9|A0A1L8D5X9_BOTAT																																					45.41	0	1	45.41
AGNVC(+57.02)RPPRSEC(+57.02)DIAESC(+57.02)TGQSADC(+57.02)PTDNFHR	tr|A0A1L8D689|A0A1L8D689_BOTAT																																					72.3	0	1	72.3
AGNVC(+57.02)RPPRSEC(+57.02)DIAESC(+57.02)TGQSAHC(+57.02)PTDR	C5H5D4|VM33_BOTAT																																				58.32		0	1	58.32
AGYLESWDSLM(+15.99)PNINK	tr|A0A1L8D6B7|A0A1L8D6B7_BOTAT																																				73.71		0	1	73.71
AGYLESWDSLMPNINK	tr|A0A1L8D6B7|A0A1L8D6B7_BOTAT																																					124.51	0	1	124.51
AGYLESWDSLMPNINKLK	tr|A0A1L8D6B7|A0A1L8D6B7_BOTAT																																				58.27		0	1	58.27
AHELGHNLGMYHDGN	tr|A0A1L8D600|A0A1L8D600_BOTAT			94.16																																			1	0	94.16
AIC(+57.02)RPSMIQR	tr|A0A0S1LJ33|A0A0S1LJ33_BOTAT																																		42.89				0	1	42.89
AIVQDYSPIN	tr|A0A0K2JNB8|A0A0K2JNB8_BOTAT																				50.31																		1	0	50.31
ALDKDLM(+15.99)LVR	tr|A0A1L8D5V4|A0A1L8D5V4_BOTAT																																			58.95			0	1	58.95
ALGHSGFLEDQR	tr|A0A1L8D667|A0A1L8D667_BOTAT																																				63.46		0	1	63.46
ALGNHEFDNGLAGLLDPLLK	tr|A0A1L8D667|A0A1L8D667_BOTAT																																					70.55	0	1	70.55
ALKPELPVTSR	tr|A0A1L8D674|A0A1L8D674_BOTAT																																		78.07				0	1	78.07
ALTMEGNQASWR	tr|A0A1L8D608|A0A1L8D608_BOTAT																																					112.03	0	1	112.03
ANDDEVIRYPK	tr|A0A1L8D668|A0A1L8D668_BOTAT																													99.91									0	1	99.91
ANDDEVIRYPKEK	tr|A0A1L8D668|A0A1L8D668_BOTAT																													66.93									0	1	66.93
ANLEVWSKKDLIKVEKDSSKTLTSFGEWR	tr|A0A1L8D600|A0A1L8D600_BOTAT						47.01																																1	0	47.01
ANLGPMRLPEKHR	tr|A0A1L8D690|A0A1L8D690_BOTAT																																					44.81	0	1	44.81
ARGDNPDDRC(+57.02)TGQSADC(+57.02)PR	tr|A0A1L8D600|A0A1L8D600_BOTAT																																			73.2			0	1	73.2
ASM(-48.00)SEC(+57.02)DPAEHC(+57.02)TGQSSEC(+57.02)PADVFHK	tr|A0A0K2JNB8|A0A0K2JNB8_BOTAT																																					57.21	0	1	57.21
ASM(+15.99)SEC(+57.02)DPAEHC(+57.02)TGQ(+.98)SSEC(+57.02)PADVFHK	tr|A0A0K2JNB8|A0A0K2JNB8_BOTAT																																				97.81		0	1	97.81
ASM(+15.99)SEC(+57.02)DPAEHC(+57.02)TGQSSEC(+57.02)PADVFHK	tr|A0A0K2JNB8|A0A0K2JNB8_BOTAT																																		84.85				0	1	84.85
ASMSE(+57.02)C(+57.02)DPAEHC(+57.02)TGQSSEC(+57.02)PADVFHK	tr|A0A0K2JNB8|A0A0K2JNB8_BOTAT																																		43.21				0	1	43.21
ASMSEC(+57.02)DPAEHC(+57.02)TGQ(+.98)SSEC(+57.02)PADVFHK	tr|A0A0K2JNB8|A0A0K2JNB8_BOTAT																																					45.92	0	1	45.92
ASMSEC(+57.02)DPAEHC(+57.02)TGQSSEC(+57.02)PADVFHK	tr|A0A0K2JNB8|A0A0K2JNB8_BOTAT																																					114.08	0	1	114.08
ASQ(+.98)SN(+.98)LTAEQQAYLDAKKYVEFVVVLDHGM(+15.99)	tr|A0A1L8D677|A0A1L8D677_BOTAT																																		47.2				0	1	47.2
ATDRC(+57.02)C(+57.02)FVHDC(+57.02)C(+57.02)YGK	tr|A0A1L8D605|A0A1L8D605_BOTAT																													70.08									0	1	70.08
AVC(+57.02)FRENLPTYK	tr|A0A1L8D605|A0A1L8D605_BOTAT																																		65.28				0	1	65.28
AWKDAEMFC(+57.02)R	P0DM53|LECG_BOTAT																																					44.12	0	1	44.12
AYPDIFC(+57.02)K	tr|A0A1L8D605|A0A1L8D605_BOTAT																																					85.41	0	1	85.41
AYPDIFC(+57.02)KKPAEEC(+57.0	tr|A0A1L8D605|A0A1L8D605_BOTAT																														86.79								0	1	86.79
C(+44.03)DC(+57.02)GSPATC(+57.02)RDTC(+57.02)C(+57.02)DAATC(+57.02)K	C5H5D3|VM32_BOTAT																																				42.21		0	1	42.21
C(+57.02)(+42.01)RQGKVC(+57.02)NSNAYC(+57.02)VDVNR	tr|A0A1L8D5V8|A0A1L8D5V8_BOTAT																																			50.01			0	1	50.01
C(+57.02)ADGKVC(+57.02)SN(+.98)GHC(+57.02)VDVAT	tr|A0A0K2JNB8|A0A0K2JNB8_BOTAT																																				65.73		0	1	65.73
C(+57.02)ADGKVC(+57.02)SNGHC(+57.02)VD(-18.01)VA	tr|A0A0K2JNB8|A0A0K2JNB8_BOTAT																															45.44							0	1	45.44
C(+57.02)ADGKVC(+57.02)SNGHC(+57.02)VD(-18.01)VAT	tr|A0A0K2JNB8|A0A0K2JNB8_BOTAT																														67.4								0	1	67.4
C(+57.02)ADGKVC(+57.02)SNGHC(+57.02)VDVAT	tr|A0A0K2JNB8|A0A0K2JNB8_BOTAT																														80.79	57.14							0	2	68.965
C(+57.02)ADGRAC(+57.02)SN(+.98)GQC(+57.02)VDVNR	tr|A0A1L8D5X9|A0A1L8D5X9_BOTAT																														77.24								0	1	77.24
C(+57.02)ADGRAC(+57.02)SN(+.98)GQC(+57.02)VDVNRA	tr|A0A1L8D5X9|A0A1L8D5X9_BOTAT																														75.59								0	1	75.59
C(+57.02)ADGRAC(+57.02)SNGQ(+.98)C(+57.02)VDVNR	tr|A0A1L8D5X9|A0A1L8D5X9_BOTAT																															42							0	1	42
C(+57.02)ADGRAC(+57.02)SNGQC(+57.02)VDVNR	tr|A0A1L8D5X9|A0A1L8D5X9_BOTAT																															57.08							0	1	57.08
C(+57.02)ADGRAC(+57.02)SNGQC(+57.02)VDVNRA	tr|A0A1L8D5X9|A0A1L8D5X9_BOTAT																														59.24								0	1	59.24
C(+57.02)AGIMEGGK	tr|A0A1L8D674|A0A1L8D674_BOTAT																																			55.85			0	1	55.85
C(+57.02)ASPSAIQC(+57.02)PAGFEQSPLILFSMDGFR	tr|A0A1L8D6B7|A0A1L8D6B7_BOTAT																																				60.88		0	1	60.88
C(+57.02)C(+57.02)FVHD(-18.01)C(+57.02)C(+57.02)YGK	tr|A0A1L8D605|A0A1L8D605_BOTAT																																			60.98			0	1	60.98
C(+57.02)C(+57.02)FVHDC(+57.02)C(+57.02)Y(-18.01)GK	tr|A0A1L8D605|A0A1L8D605_BOTAT																																		64.07				0	1	64.07
C(+57.02)C(+57.02)FVHDC(+57.02)C(+57.02)YGK	tr|A0A1L8D605|A0A1L8D605_BOTAT																																		102.66				0	1	102.66
C(+57.02)DKAAAVC(+57.02)FRE	tr|A0A1L8D605|A0A1L8D605_BOTAT																											85.68											0	1	85.68
C(+57.02)EC(+57.02)DKAAAVC(+57.02)FR	tr|A0A1L8D605|A0A1L8D605_BOTAT																																		77.99				0	1	77.99
C(+57.02)EC(+57.02)DKAAAVC(+57.02)FRENLPTYK	tr|A0A1L8D605|A0A1L8D605_BOTAT																																		49.87				0	1	49.87
C(+57.02)FALEKEQEFIVWINIYC(+57.02)AKKNPFVC(+57.02)K	tr|A0A1L8D5Z9|A0A1L8D5Z9_BOTAT																																					74.86	0	1	74.86
C(+57.02)FRENLPTYK	tr|A0A1L8D605|A0A1L8D605_BOTAT																																		57.34				0	1	57.34
C(+57.02)FRENLPTYKKR	tr|A0A1L8D605|A0A1L8D605_BOTAT																														44.46								0	1	44.46
C(+57.02)FVHDC(+57.02)C(+57.02)YGK	tr|A0A1L8D605|A0A1L8D605_BOTAT																																			48.48			0	1	48.48
C(+57.02)GEGTPC(+57.02)EK	tr|A0A1L8D605|A0A1L8D605_BOTAT																													60.69									0	1	60.69
C(+57.02)GEGTPC(+57.02)EKQIC(+57.02)EC(+57.02)DKAAAVC(+57.02)FR	tr|A0A1L8D605|A0A1L8D605_BOTAT																															90.72							0	1	90.72
C(+57.02)GENIYM(+15.99)SPIPLK	tr|A0A1L8D673|A0A1L8D673_BOTAT																																					121.38	0	1	121.38
C(+57.02)GENIYM(+15.99)SPIPLKWTEIIHAWHDEYK	tr|A0A1L8D673|A0A1L8D673_BOTAT																																				50.63		0	1	50.63
C(+57.02)GENIYM(+15.99)SPIPLKWTEIIHAWHDEYKNFK	tr|A0A1L8D673|A0A1L8D673_BOTAT																																				70.69		0	1	70.69
C(+57.02)GENIYMS(-18.01)PIPLKWTEIIHAWHDEYKNFK	tr|A0A1L8D673|A0A1L8D673_BOTAT																																					41.09	0	1	41.09
C(+57.02)GENIYMSPIPLK	tr|A0A1L8D673|A0A1L8D673_BOTAT																																					115.32	0	1	115.32
C(+57.02)GENIYMSPIPLKWTEIIHAWHDEYK	tr|A0A1L8D673|A0A1L8D673_BOTAT																																					57.64	0	1	57.64
C(+57.02)GENIYMSPIPLKWTEIIHAWHDEYKNFK	tr|A0A1L8D673|A0A1L8D673_BOTAT																																				102.87		0	1	102.87
C(+57.02)GGC(+57.02)C(+57.02)TDESLEC(+57.02)TATGKR	tr|A0A1L8D651|A0A1L8D651_BOTAT																															88.07							0	1	88.07
C(+57.02)GHGDC(+57.02)C(+57.02)EQC(+57.02)KFTK	tr|A0A0K2JNB8|A0A0K2JNB8_BOTAT																																			51.03			0	1	51.03
C(+57.02)IMSPVLSHE	P85420|VM11_BOTAT														43.28																								1	0	43.28
C(+57.02)KDNSPGQNNPC(+57.02)K	tr|A0A0K2JNB8|A0A0K2JNB8_BOTAT																																			53.08			0	1	53.08
C(+57.02)KDNSPGQNNPC(+57.02)KM(+15.99)FYSSDDEHKGMVLPGTK	tr|A0A0K2JNB8|A0A0K2JNB8_BOTAT																															44.05							0	1	44.05
C(+57.02)KGEISWLKDK	tr|A0A1L8D6B7|A0A1L8D6B7_BOTAT																																					68.79	0	1	68.79
C(+57.02)PNKKNDDALDKDLMLVR	tr|A0A1L8D5V4|A0A1L8D5V4_BOTAT																																					49.15	0	1	49.15
C(+57.02)PQDWLPM(+15.99)N(+.98)GLC(+57.02)YK	P0DM53|LECG_BOTAT																																					46.57	0	1	46.57
C(+57.02)PQDWLPM(+15.99)NGLC(+57.02)YK	P0DM53|LECG_BOTAT																																				73.41		0	1	73.41
C(+57.02)PQDWLPMN(+.98)GLC(+57.02)YK	P0DM53|LECG_BOTAT																																				80.47		0	1	80.47
C(+57.02)PQDWLPMNGLC(+57.02)YK	P0DM53|LECG_BOTAT																																					120.07	0	1	120.07
C(+57.02)PSDWSTHR	tr|A0A1L8D623|A0A1L8D623_BOTAT																														74.09								0	1	74.09
C(+57.02)SQNEYQTYLTDHKPQC(+57.02)ILNKPLLIVSGNELLEAGEGC(+57.02)DC(+57.02)G	tr|A0A1L8D6A9|A0A1L8D6A9_BOTAT																																			41.99			0	1	41.99
C(+57.02)SSITELEKVNQR	tr|A0A1L8D6B7|A0A1L8D6B7_BOTAT																																				86.21		0	1	86.21
C(+57.02)TVIYM(+15.99)PTDEDIGM(+15.99)VLPGTK	tr|A0A1L8D5V8|A0A1L8D5V8_BOTAT																																					85.14	0	1	85.14
C(+57.02)TVIYM(+15.99)PTDEDIGMVLPGTK	tr|A0A1L8D5V8|A0A1L8D5V8_BOTAT																																				81.84		0	1	81.84
C(+57.02)TVIYMPTDEDIGM(+15.99)VLPGTK	tr|A0A1L8D5V8|A0A1L8D5V8_BOTAT																																					86.84	0	1	86.84
C(+57.02)TVIYMPTDEDIGMVLPGTK	tr|A0A1L8D5V8|A0A1L8D5V8_BOTAT																																				110.77		0	1	110.77
C(+57.02)VDVAT	tr|A0A0K2JNB8|A0A0K2JNB8_BOTAT																														41.17								0	1	41.17
C(+57.02)VDVTT	tr|A0A1L8D691|A0A1L8D691_BOTAT																																					65.86	0	1	65.86
D(-18.01)ATDRC(+57.02)C(+57.02)FVHDC(+57.02)C(+57.02)YGK	tr|A0A1L8D605|A0A1L8D605_BOTAT																												71.42										0	1	71.42
D(-18.01)SFVWTGLGDVWK	tr|A0A1L8D657|A0A1L8D657_BOTAT																																					47.97	0	1	47.97
D(-18.01)SSKTLTSFGEWR	tr|A0A1L8D600|A0A1L8D600_BOTAT		52.7																																				1	0	52.7
D(+37.95)C(+57.02)GAPENPC(+57.02)C(+57.02)	tr|A0A1L8D600|A0A1L8D600_BOTAT																									64.49													0	1	64.49
D(sub H)AWSSESEC(+57.02)VAAKST	tr|A0A1L8D6A2|A0A1L8D6A2_BOTAT																									56.08													0	1	56.08
DAAT(-18.01)C(+57.02)KLRPGAQC(+57.02)AEGLC(+57.02)C(+57.02)	tr|A0A1L8D600|A0A1L8D600_BOTAT																									50.07													0	1	50.07
DAATC(+57.02)KLRPGAQC(+57.02)AEGLC(+57.02)C(+57.02)	tr|A0A1L8D600|A0A1L8D600_BOTAT																									137.41													0	1	137.41
DAATC(+57.02)KLRTEAQC(+57.02)AEGLC(+57.02)C(+57.02)	tr|A0A1L8D5Z3|A0A1L8D5Z3_BOTAT																									46.26													0	1	46.26
DAATC(+57.02)KLTPGSQC(+57.02)A	tr|A0A1L8D5V8|A0A1L8D5V8_BOTAT																									52.95													0	1	52.95
DAATC(+57.02)KLTTGSQC(+57.02)AEGLC(+57.02)C(+57.02)	tr|A0A1L8D649|A0A1L8D649_BOTAT																									48.97													0	1	48.97
DALDKDLM(+15.99)LVR	tr|A0A1L8D5V4|A0A1L8D5V4_BOTAT																																			58.75			0	1	58.75
DALDKDLMLVR	tr|A0A1L8D5V4|A0A1L8D5V4_BOTAT																																				57.52		0	1	57.52
DANYFQAL	tr|A0A1L8D690|A0A1L8D690_BOTAT																									73.75													0	1	73.75
DANYFQAL(+37.95)	tr|A0A1L8D690|A0A1L8D690_BOTAT																									41.33													0	1	41.33
DATDRC(+57.02)C(+57.02)FVHD(-18.01)C(+57.02)C(+57.02)YGK	tr|A0A1L8D605|A0A1L8D605_BOTAT																																					86.94	0	1	86.94
DATDRC(+57.02)C(+57.02)FVHDC(+57.02)C(+57.02)YGK	tr|A0A1L8D605|A0A1L8D605_BOTAT																												115.53										0	1	115.53
DC(+57.02)GAPENPC(+57.02)C(+57.02)	tr|A0A1L8D600|A0A1L8D600_BOTAT																									91.43													0	1	91.43
DC(+57.02)NPYWSTYEGR	tr|A0A1L8D639|A0A1L8D639_BOTAT																																					72	0	1	72
DC(+57.02)PPDWSS(-18.01)YEGSC(+57.02)YKVFKEK	tr|A0A1L8D654|A0A1L8D654_BOTAT																														49.2								0	1	49.2
DC(+57.02)PPDWSSYEGSC(+57.02)YK	tr|A0A1L8D654|A0A1L8D654_BOTAT																																					105.33	0	1	105.33
DC(+57.02)PPDWSSYEGSC(+57.02)YKVFK	tr|A0A1L8D654|A0A1L8D654_BOTAT																															50.19							0	1	50.19
DC(+57.02)PPDWSSYEGSC(+57.02)YKVFKEK	tr|A0A1L8D654|A0A1L8D654_BOTAT																														58.48								0	1	58.48
DC(+57.02)PSDWS(-18.01)PYGGHC(+57.02)YKLFK	tr|A0A1L8D6A2|A0A1L8D6A2_BOTAT																														40.9								0	1	40.9
DC(+57.02)PSDWSPY(-18.01)GGHC(+57.02)YKLFKQR	tr|A0A1L8D6A2|A0A1L8D6A2_BOTAT																															57.38							0	1	57.38
DC(+57.02)PSDWSPYGGHC(+57.02)YK	tr|A0A1L8D6A2|A0A1L8D6A2_BOTAT																																					95.68	0	1	95.68
DC(+57.02)PSDWSPYGGHC(+57.02)YKLFK	tr|A0A1L8D6A2|A0A1L8D6A2_BOTAT																															60.04							0	1	60.04
DC(+57.02)PSDWSPYGGHC(+57.02)YKLFKQR	tr|A0A1L8D6A2|A0A1L8D6A2_BOTAT																															97.3							0	1	97.3
DC(+57.02)PSDWSPYGQYC(+57.02)YK	tr|A0A1L8D609|A0A1L8D609_BOTAT																																					88.2	0	1	88.2
DC(+57.02)PSDWSSYEGHC(+57.02)YR	tr|A0A1L8D6C2|A0A1L8D6C2_BOTAT																																					77.7	0	1	77.7
DC(+57.02)PSGWSSYEGSC(+57.02)YK	tr|A0A1L8D657|A0A1L8D657_BOTAT																																					114.56	0	1	114.56
DC(+57.02)PSGWSSYEGSC(+57.02)YKVFKER	tr|A0A1L8D657|A0A1L8D657_BOTAT																															95.98							0	1	95.98
DC(+57.02)PSGWSSYEGSC(+57.02)YNFFQR	tr|A0A1L8D5Z9|A0A1L8D5Z9_BOTAT																																					126.78	0	1	126.78
DC(+57.02)SYIQC(+57.02)W	P85420|VM11_BOTAT																									60.73													0	1	60.73
DDALDKDLM(+15.99)LVR	tr|A0A1L8D5V4|A0A1L8D5V4_BOTAT																																			54.46			0	1	54.46
DDANYFQAL	tr|A0A1L8D690|A0A1L8D690_BOTAT																								104.16														0	1	104.16
DDGLC(+57.02)TNPC(+57.02)TKE	tr|A0A1L8D673|A0A1L8D673_BOTAT																									93.47													0	1	93.47
DDIFAY	tr|A0A1L8D690|A0A1L8D690_BOTAT																									43.61													0	1	43.61
DDPC(+57.02)KQ(sub K)QIC(+57.02)EC(+57.02)	tr|A0A1L8D602|A0A1L8D602_BOTAT																									47.84													0	1	47.84
DDPHC(+57.02)ANVNLFN	tr|A0A1L8D5W4|A0A1L8D5W4_BOTAT																								86.52														0	1	86.52
DDRNPLEEC(+57.02)FR	tr|A0A1L8D690|A0A1L8D690_BOTAT																																				56.41		0	1	56.41
DDRNPLEEC(+57.02)FRETDYEEFLEIAK	tr|A0A1L8D690|A0A1L8D690_BOTAT																																					64.29	0	1	64.29
DDTNPDDPHC(+57.02)ANVNLFN	tr|A0A1L8D5W4|A0A1L8D5W4_BOTAT																									114.29													0	1	114.29
DDVLDKDIMLIR	tr|A0A1L8D5R9|A0A1L8D5R9_BOTAT																																				81.7		0	1	81.7
DEC(+57.02)DMADLC(+57.02)TGR	tr|A0A1L8D5X9|A0A1L8D5X9_BOTAT																																					85.77	0	1	85.77
DELKAWKDAEMFC(+57.02)R	P0DM53|LECG_BOTAT																																					85.39	0	1	85.39
DENNPC(+57.02)LKELC(+57.02)EC(+57.02)	tr|A0A1L8D5Z7|A0A1L8D5Z7_BOTAT																								46.41														0	1	46.41
DFDSESPRKPE	tr|A0A1L8D673|A0A1L8D673_BOTAT																											69.04											0	1	69.04
DFDSESPRKPEIQNEIVDLHNSLR	tr|A0A1L8D673|A0A1L8D673_BOTAT																														83.36								0	1	83.36
DFDSESPRKPEIQNEIVDLHNSLRK	tr|A0A1L8D673|A0A1L8D673_BOTAT																																		70.78				0	1	70.78
DFEPVYQFS	tr|A0A1L8D5X8|A0A1L8D5X8_BOTAT																									53.52													0	1	53.52
DFNGPTIG	tr|A0A0K2JNB8|A0A0K2JNB8_BOTAT																								41.35														0	1	41.35
DFNGPTIGLAYVGSM(-48.00)C(+57.02)	P85420|VM11_BOTAT																								73.63														0	1	73.63
DFNGPTIGLAYVGSMC(+57.02)DPKR	P85420|VM11_BOTAT																																				42.65		0	1	42.65
DFNGPTIGYAYIGSMC(+57.02)HPK	tr|A0A0K2JNB8|A0A0K2JNB8_BOTAT																																		60.97				0	1	60.97
DFNGPTIGYAYIGSMC(+57.02)HPKR	tr|A0A0K2JNB8|A0A0K2JNB8_BOTAT																															48.46							0	1	48.46
DGSC(+57.02)VC(+57.02)YENLVRRN(+.98)VK	tr|A0A1L8D619|A0A1L8D619_BOTAT																																					58.77	0	1	58.77
DIAESC(+57.02)TGQSPEC(+57.02)PT	tr|A0A1L8D5X8|A0A1L8D5X8_BOTAT																								89.1														0	1	89.1
DIFC(+57.02)KKPAEEC(+57.0	tr|A0A1L8D605|A0A1L8D605_BOTAT																									143.23													0	1	143.23
DIMLIR	tr|A0A1L8D674|A0A1L8D674_BOTAT																																					69.04	0	1	69.04
DINIF	tr|A0A1L8D674|A0A1L8D674_BOTAT																									46.79													0	1	46.79
DKDIM(+15.99)LIR	tr|A0A1L8D674|A0A1L8D674_BOTAT																																		57.33				0	1	57.33
DKDIMLIR	tr|A0A1L8D674|A0A1L8D674_BOTAT																																		71.33				0	1	71.33
DKIIVQSTPSVTL	tr|A0A1L8D5X9|A0A1L8D5X9_BOTAT																								47.24														0	1	47.24
DLHPELSEDEIKR	tr|A0A1L8D603|A0A1L8D603_BOTAT																																				57.34		0	1	57.34
DLINVQPAAP	P85420|VM11_BOTAT																									51.43													0	1	51.43
DLINVQPAAPQTL	P85420|VM11_BOTAT																								136.73														0	1	136.73
DLINVQPAAPQTL(+21.98)	P85420|VM11_BOTAT																									43.65													0	1	43.65
DLINVQPAAPQTLDSFGEWR	P85420|VM11_BOTAT																																					161.31	0	1	161.31
DLINVQPAAPQTLDSFGEWRK	P85420|VM11_BOTAT																																				73.46		0	1	73.46
DLLPRISH	tr|A0A1L8D600|A0A1L8D600_BOTAT																									61.41													0	1	61.41
DLM(+15.99)LVRL	tr|A0A1L8D5V4|A0A1L8D5V4_BOTAT																									48.44													0	1	48.44
DNAQLLTAI	tr|A0A0K2JNB8|A0A0K2JNB8_BOTAT																									83.67													0	1	83.67
DNAQLLTST	P85420|VM11_BOTAT																								115.99														0	1	115.99
DNQKGNYYGYC(+57.02)R	tr|A0A0K2JNB8|A0A0K2JNB8_BOTAT																																		60.91				0	1	60.91
DNQWWSFPC(+57.02)TRQ	tr|A0A1L8D6A2|A0A1L8D6A2_BOTAT																									48.6													0	1	48.6
DNYVIGITK	tr|A0A1L8D600|A0A1L8D600_BOTAT																																					56.43	0	1	56.43
DNYVIGITKFGK	tr|A0A1L8D600|A0A1L8D600_BOTAT																																			50.43			0	1	50.43
DPGVLEYPVKPSEVGK	tr|A0A1L8D690|A0A1L8D690_BOTAT																																					77.53	0	1	77.53
DPKLSVGVVR	tr|A0A1L8D600|A0A1L8D600_BOTAT																									47.9													0	1	47.9
DQGMVTKNNGDLDKIKAR	tr|A0A0K2JNB8|A0A0K2JNB8_BOTAT																															77.44							0	1	77.44
DRC(+57.02)C(+57.02)FVHDC(+57.02)C(+57.02)YGK	tr|A0A1L8D6C4|A0A1L8D6C4_BOTAT																																		64.17				0	1	64.17
DRVAAL(sub T)C(+57.02)FR	tr|A0A1L8D6C4|A0A1L8D6C4_BOTAT																								48.28														0	1	48.28
DS(-18.01)SKTLTSFGEWR	tr|A0A1L8D600|A0A1L8D600_BOTAT						50.66																																1	0	50.66
DSESPRKPEIQNEIV	tr|A0A1L8D673|A0A1L8D673_BOTAT																								60.11														0	1	60.11
DSESPRKPEIQNEIVDLHNSLRK	tr|A0A1L8D673|A0A1L8D673_BOTAT																																		56.59				0	1	56.59
DSFGEWR	P85420|VM11_BOTAT																																					55.07	0	1	55.07
DSFGEWRKT	P85420|VM11_BOTAT																									61.33													0	1	61.33
DSFGEWRKTDLLNR	P85420|VM11_BOTAT													75.99																									1	0	75.99
DSFGEWRKTDLLNRKSHDNA	P85420|VM11_BOTAT																					68.82																	1	0	68.82
DSFGEWRKTDLLNRKSHDNAQ	P85420|VM11_BOTAT									49.69																													1	0	49.69
DSFVWTGLG	tr|A0A1L8D657|A0A1L8D657_BOTAT																								79.24														0	1	79.24
DSFVWTGLG(+37.95)	tr|A0A1L8D657|A0A1L8D657_BOTAT																								41.84														0	1	41.84
DSFVWTGLGD(+14.02)VWK	tr|A0A1L8D657|A0A1L8D657_BOTAT																																					82	0	1	82
DSFVWTGLGDVWK	tr|A0A1L8D657|A0A1L8D657_BOTAT																																				117.6		0	1	117.6
DSFVWTGLGDVWK(+14.02)	tr|A0A1L8D657|A0A1L8D657_BOTAT																																				67.62		0	1	67.62
DSSKTLTSFGEWR	tr|A0A1L8D600|A0A1L8D600_BOTAT																									110.4													0	1	110.4
DSSKTLTSFGEWRER	tr|A0A1L8D600|A0A1L8D600_BOTAT									44.49																													1	0	44.49
DTC(+57.02)KGDSGGPLIC(+57.02)NGELQGIVSWGR	tr|A0A1L8D626|A0A1L8D626_BOTAT																																				93.25		0	1	93.25
DTC(+57.02)WGDSGGPLIC(+57.02)NGELQGIVSWGAHPC(+57.02)GQPHNPGVYTK	tr|A0A1L8D5T9|A0A1L8D5T9_BOTAT																																				40.97		0	1	40.97
DTLFEC(+57.02)PS	tr|A0A1L8D623|A0A1L8D623_BOTAT																								94.94														0	1	94.94
DTLFEC(+57.02)PSDWSTHR	tr|A0A1L8D623|A0A1L8D623_BOTAT																																					84.84	0	1	84.84
DTYSTKEYLLKEGNLSPGAV	tr|A0A1L8D690|A0A1L8D690_BOTAT																									77.17													0	1	77.17
DVFHKNGQ(+.98)PC(+57.02)L	tr|A0A0K2JNB8|A0A0K2JNB8_BOTAT																									50.49													0	1	50.49
DVFHKNGQPC(+57.02)L	tr|A0A0K2JNB8|A0A0K2JNB8_BOTAT																									84.31													0	1	84.31
DVPHC(+57.02)ANINIL	tr|A0A1L8D5T9|A0A1L8D5T9_BOTAT																									91.39													0	1	91.39
DVPHC(+57.02)ANINLL	tr|A0A1L8D5V4|A0A1L8D5V4_BOTAT																									91.39													0	1	91.39
DVVC(+57.02)GGDDPC(+57.02)KQ(sub K)QIC(+57.02)EC(+57.02)	tr|A0A1L8D6C4|A0A1L8D6C4_BOTAT																								79.42														0	1	79.42
DYKPWSEEPEC(+57.02)VVSK	tr|A0A1L8D654|A0A1L8D654_BOTAT																																					75.09	0	1	75.09
DYKPWSEEPEC(+57.02)VVSKST	tr|A0A1L8D654|A0A1L8D654_BOTAT																								121.93														0	1	121.93
DYTEWIK	tr|A0A1L8D5T9|A0A1L8D5T9_BOTAT																																					86.09	0	1	86.09
E(-18.01)AYNGLPAK	tr|A0A1L8D668|A0A1L8D668_BOTAT																																					59.09	0	1	59.09
E(-18.01)EIQAIC(+57.02)RPSMIQR	tr|A0A1L8D690|A0A1L8D690_BOTAT																																		62.44				0	1	62.44
E(-18.01)GWYANLGPMR	tr|A0A1L8D690|A0A1L8D690_BOTAT																																				60.31		0	1	60.31
E(-18.01)GWYANLGPMRLPEK	tr|A0A1L8D690|A0A1L8D690_BOTAT																																				66.38		0	1	66.38
E(-18.01)GWYANLGPMRLPEKHR	tr|A0A1L8D690|A0A1L8D690_BOTAT																																			47.76			0	1	47.76
E(-18.01)NDKKIPC(+57.02)APEDVKC(+57.02)GR	tr|A0A1L8D677|A0A1L8D677_BOTAT																															51							0	1	51
E(-18.01)SGNVNDYEVVYPRKVTELPKGA	tr|A0A1L8D600|A0A1L8D600_BOTAT						48.32																																1	0	48.32
E(-18.01)TDYEEFLEIAK	tr|A0A1L8D690|A0A1L8D690_BOTAT																																					58.84	0	1	58.84
E(-18.01)TYPDVPHC(+57.02)ANINILDHEVC(+57.02)R	tr|A0A1L8D5T9|A0A1L8D5T9_BOTAT																																				69.05		0	1	69.05
E(-18.01)WVLTAAHC(+57.02)DSK	tr|A0A1L8D626|A0A1L8D626_BOTAT																																				52.93		0	1	52.93
E(+37.96)AGEEC(+57.02)DC(+57.02)GAPENPC(+57.02)C(+57.02)DAATC(+57.02)K	tr|A0A1L8D600|A0A1L8D600_BOTAT																													98.76									0	1	98.76
E(+42.01)KMTWADAER	tr|A0A1L8D654|A0A1L8D654_BOTAT																																		43.28				0	1	43.28
E(+42.01)TY(+31.99)PDVPHC(+57.02)AK	tr|A0A1L8D5U3|A0A1L8D5U3_BOTAT																																			41.54			0	1	41.54
E(+42.01)Y(+79.97)IRKFGLQLNEFFQENENAWYFIK	tr|A0A1L8D615|A0A1L8D615_BOTAT																																					41.11	0	1	41.11
E(+43.99)NGD(+57.02)IVC(+57.02)GGDDPC(+57.02)K	tr|A0A1L8D602|A0A1L8D602_BOTAT																																				41.49		0	1	41.49
EAGE(+21.97)EC(+57.02)DC(+57.02)GAPENPC(+57.02)C(+57.02)DAATC(+57.02)K	tr|A0A1L8D600|A0A1L8D600_BOTAT																												53.84										0	1	53.84
EAGEEC(+57.02)DC(+57.02)GAPE(+37.95)NPC(+57.02)C(+57.02)DAATC(+57.02)K	tr|A0A1L8D600|A0A1L8D600_BOTAT																												87.35										0	1	87.35
EAGEEC(+57.02)DC(+57.02)GAPE(+37.96)NPC(+57.02)C(+57.02)DAATC(+57.02)K	tr|A0A1L8D600|A0A1L8D600_BOTAT																														66.04								0	1	66.04
EAGEEC(+57.02)DC(+57.02)GAPENPC(+57.02)C(+57.02)	tr|A0A1L8D600|A0A1L8D600_BOTAT																								60.07														0	1	60.07
EAGEEC(+57.02)DC(+57.02)GAPENPC(+57.02)C(+57.02)DAATC(+57.02)K	tr|A0A1L8D600|A0A1L8D600_BOTAT																												200										0	1	200
EAGEEC(+57.02)DC(+57.02)GAPENPC(+57.02)C(+57.02)DAATC(+57.02)KLRPGAQC(+57.02)AEGLC(+57.02)C(+57.02)DQC(+57.02)R	tr|A0A1L8D600|A0A1L8D600_BOTAT																														67.75								0	1	67.75
EAYNGLPAK	tr|A0A1L8D668|A0A1L8D668_BOTAT																																					92.66	0	1	92.66
EC(+57.02)DC(+57.02)GAPENPC(+57.02)C(+57.02)	tr|A0A1L8D600|A0A1L8D600_BOTAT																									50.87													0	1	50.87
EC(+57.02)DC(+57.02)GAPENPC(+57.02)C(+57.02)DAATC(+57.02)K	tr|A0A1L8D600|A0A1L8D600_BOTAT																													51.56									0	1	51.56
EC(+57.02)PSDWSTHR	tr|A0A1L8D623|A0A1L8D623_BOTAT																													72.41									0	1	72.41
ED(-18.01)DGIHGGK	tr|A0A1L8D690|A0A1L8D690_BOTAT																																				62.63		0	1	62.63
EDDGIHGGK	tr|A0A1L8D690|A0A1L8D690_BOTAT																																				82.75		0	1	82.75
EEADFVVSLTSPILR	tr|A0A1L8D657|A0A1L8D657_BOTAT																																				97.68		0	1	97.68
EEC(+57.02)DC(+57.02)GAPENPC(+57.02)C(+57.02)	tr|A0A1L8D600|A0A1L8D600_BOTAT																								52.12														0	1	52.12
EEC(+57.02)DC(+57.02)GAPENPC(+57.02)C(+57.02)DAATC(+57.02)K	tr|A0A1L8D600|A0A1L8D600_BOTAT																												92.28										0	1	92.28
EEC(+57.02)FR	tr|A0A1L8D690|A0A1L8D690_BOTAT																																					51.63	0	1	51.63
EEC(+57.02)FRETDYEEFLEIAKNGLSTTSNPKR	tr|A0A1L8D690|A0A1L8D690_BOTAT																																					50.99	0	1	50.99
EEIQAIC(+57.02)RPSM(+15.99)IQR	tr|A0A1L8D690|A0A1L8D690_BOTAT																																				43.99		0	1	43.99
EEIQAIC(+57.02)RPSMIQR	tr|A0A1L8D690|A0A1L8D690_BOTAT																																					73.05	0	1	73.05
EFAN(sub K)MILEETKK	tr|A0A1L8D605|A0A1L8D605_BOTAT																																		52.54				0	1	52.54
EFLEIAK	tr|A0A1L8D690|A0A1L8D690_BOTAT																																					64.6	0	1	64.6
EGLC(+57.02)C(+57.02)DQC(+57.02)RFKGAGKIC(+57.02)R	tr|A0A1L8D600|A0A1L8D600_BOTAT																														49.99								0	1	49.99
EGNLSPGAVDM(+15.99)IGDLLNEDSGYYVSFIESLKHDDIFAYEK	tr|A0A1L8D690|A0A1L8D690_BOTAT																																		47.21				0	1	47.21
EGNLSPGAVDM(+15.99)IGDLLNEDSGYYVSFIESLKHDDIFAYEKR	tr|A0A1L8D690|A0A1L8D690_BOTAT																																					68.89	0	1	68.89
EGNLSPGAVDMIGDLLNEDSGYYVSFIESLKHDDIFAYEKR	tr|A0A1L8D690|A0A1L8D690_BOTAT																																				88.4		0	1	88.4
EGSC(+57.02)YKVFKEK	tr|A0A1L8D654|A0A1L8D654_BOTAT																															60.57							0	1	60.57
EGWYANLGPM(-48.00)R	tr|A0A1L8D690|A0A1L8D690_BOTAT																																				65.49		0	1	65.49
EGWYANLGPM(+15.99)R	tr|A0A1L8D690|A0A1L8D690_BOTAT																																				103.89		0	1	103.89
EGWYANLGPM(+15.99)RLPEK	tr|A0A1L8D690|A0A1L8D690_BOTAT																																					73.06	0	1	73.06
EGWYANLGPMR	tr|A0A1L8D690|A0A1L8D690_BOTAT																																				106.99		0	1	106.99
EGWYANLGPMRLPEK	tr|A0A1L8D690|A0A1L8D690_BOTAT																																				86.6		0	1	86.6
EGWYANLGPMRLPEKHR	tr|A0A1L8D690|A0A1L8D690_BOTAT																																					71.29	0	1	71.29
EIWSNKDLINVQPAAP	P85420|VM11_BOTAT	54.39																																					1	0	54.39
EKGEDC(+57.02)DC(+57.02)GPPANC(+57.02)QNPC(+57.02)C(+57.02)DAATC(+57.02)K	tr|A0A1L8D675|A0A1L8D675_BOTAT																													100.34									0	1	100.34
EKIFC(+57.02)PNKKNDDALDKDLMLVR	tr|A0A1L8D5V4|A0A1L8D5V4_BOTAT																																					44.15	0	1	44.15
EKNKGLFSKDYSETHYSPDGR	tr|A0A1L8D691|A0A1L8D691_BOTAT							51.35																															1	0	51.35
EN(+.98)GVNIPC(+57.02)AEEDVK	tr|A0A1L8D691|A0A1L8D691_BOTAT																																					89.96	0	1	89.96
EN(+.98)GVNIPC(+57.02)AEEDVKC(+57.02)GR	tr|A0A1L8D691|A0A1L8D691_BOTAT																																					58.01	0	1	58.01
ENDKKIPC(+57.02)APEDVK	tr|A0A0K2JNB8|A0A0K2JNB8_BOTAT																																					77.63	0	1	77.63
ENDKKIPC(+57.02)APEDVKC(+57.02)GR	tr|A0A1L8D677|A0A1L8D677_BOTAT																																				95.5		0	1	95.5
ENGVNIPC(+57.02)AEEDVK	tr|A0A1L8D691|A0A1L8D691_BOTAT																																					117.03	0	1	117.03
ENGVNIPC(+57.02)AEEDVK(+42.01)C(+57.02)GR(+14.02)	tr|A0A1L8D691|A0A1L8D691_BOTAT																																					46.52	0	1	46.52
ENGVNIPC(+57.02)AEEDVKC(+57.02)GR	tr|A0A1L8D691|A0A1L8D691_BOTAT																																					71.56	0	1	71.56
ENLPTYK	tr|A0A1L8D605|A0A1L8D605_BOTAT																																					79.12	0	1	79.12
EQSSPLSC(+57.02)PFGPVPSPDVSGC(+57.02)K	tr|A0A1L8D6B7|A0A1L8D6B7_BOTAT																																					127.18	0	1	127.18
ERDLLP	tr|A0A1L8D5Y8|A0A1L8D5Y8_BOTAT														41.93																								1	0	41.93
ESGNVNDYEVVYPR	tr|A0A1L8D600|A0A1L8D600_BOTAT																													115.93									0	1	115.93
ESGNVNDYEVVYPRKVTELPKGA	tr|A0A1L8D600|A0A1L8D600_BOTAT						56.05																																1	0	56.05
ESW(+15.99)DDVNWDDAER	tr|A0A1L8D623|A0A1L8D623_BOTAT																																					41.74	0	1	41.74
ESWDDVNWDDAER	tr|A0A1L8D623|A0A1L8D623_BOTAT																																					114.42	0	1	114.42
ESWDDVNWDDAERFC(+57.02)SEQVK	tr|A0A1L8D623|A0A1L8D623_BOTAT																																					52.21	0	1	52.21
ET(-18.01)DYEEFLEIAK	tr|A0A1L8D690|A0A1L8D690_BOTAT																																				48.66		0	1	48.66
ETDYEEFLEIAK	tr|A0A1L8D690|A0A1L8D690_BOTAT																																					128.62	0	1	128.62
ETDYEEFLEIAKN(+.98)GLSTTSNPKR	tr|A0A1L8D690|A0A1L8D690_BOTAT																																				44.18		0	1	44.18
ETPVLSNPGPYLEFRDEVEELQNHANKLTTLGVNK	tr|A0A1L8D667|A0A1L8D667_BOTAT																																					49.03	0	1	49.03
ETYPDVPHC(+57.02)ANINILDHEVC(+57.02)R	tr|A0A1L8D5T9|A0A1L8D5T9_BOTAT																																				85.84		0	1	85.84
EVNKDPGVLEYPVKPSEVGK	tr|A0A1L8D690|A0A1L8D690_BOTAT																																			50.49			0	1	50.49
EVTPFENIEVYNLMC(+57.02)DLLK	tr|A0A1L8D6B7|A0A1L8D6B7_BOTAT																																				75.05		0	1	75.05
EVTVTYQTSEK	tr|A0A1L8D690|A0A1L8D690_BOTAT																																					78.57	0	1	78.57
EVVYP	tr|A0A1L8D5Z3|A0A1L8D5Z3_BOTAT														45.49																								1	0	45.49
EVWSKKD(-18.01)LIKVEKDSSKTLTSFGEWR	tr|A0A1L8D600|A0A1L8D600_BOTAT					51.53																																	1	0	51.53
EVWSKKDLIKVEK	tr|A0A1L8D600|A0A1L8D600_BOTAT				49.26																																		1	0	49.26
EVWSKKDLIKVEKDS(-18.01)SKTLTSFGEWR	tr|A0A1L8D600|A0A1L8D600_BOTAT						45.44																																1	0	45.44
EVWSKKDLIKVEKDSSKTLTSFGEWR	tr|A0A1L8D600|A0A1L8D600_BOTAT					73.02																																	1	0	73.02
EWRKTDLLNR	P85420|VM11_BOTAT												47.44																										1	0	47.44
F(+57.02)EC(+57.02)PSDWSTHR	tr|A0A1L8D623|A0A1L8D623_BOTAT																																					47.55	0	1	47.55
FAEWR	tr|A0A0K2JNB8|A0A0K2JNB8_BOTAT																																					42.59	0	1	42.59
FAEWRKTDLLTR	tr|A0A0K2JNB8|A0A0K2JNB8_BOTAT													65.62																									1	0	65.62
FC(+57.02)KKPAEEC(+57.0	tr|A0A1L8D605|A0A1L8D605_BOTAT																									83.46													0	1	83.46
FC(+57.02)TLQQR	tr|A0A1L8D654|A0A1L8D654_BOTAT																																					51.73	0	1	51.73
FC(+57.02)TQQQTGGHLVSFQSK	tr|A0A1L8D657|A0A1L8D657_BOTAT																																					104.42	0	1	104.42
FDEIVGGM(+15.99)DK	tr|A0A1L8D690|A0A1L8D690_BOTAT																																				51.21		0	1	51.21
FDEIVGGM(+15.99)DKLPTSM(+15.99)YQAIQEK	tr|A0A1L8D690|A0A1L8D690_BOTAT																																					54.9	0	1	54.9
FDEIVGGM(+15.99)DKLPTSMYQAIQEK	tr|A0A1L8D690|A0A1L8D690_BOTAT																																					40.99	0	1	40.99
FDEIVGGMDK	tr|A0A1L8D690|A0A1L8D690_BOTAT																																					70.15	0	1	70.15
FDEIVGGMDK(+57.02)LPTSMYQAIQEK	tr|A0A1L8D690|A0A1L8D690_BOTAT																																					51.35	0	1	51.35
FDEIVGGMDKLPTSMYQAIQEK	tr|A0A1L8D690|A0A1L8D690_BOTAT																																				115.04		0	1	115.04
FDELKAWK	P0DM53|LECG_BOTAT																																					64.5	0	1	64.5
FDEV(sub I)VGGM(+15.99)DKLPTSMYQAIQEK	tr|A0A1L8D690|A0A1L8D690_BOTAT																																		56.08				0	1	56.08
FDNYVIGITK	tr|A0A1L8D600|A0A1L8D600_BOTAT																																					79.01	0	1	79.01
FDNYVIGITKFGK	tr|A0A1L8D600|A0A1L8D600_BOTAT																																			45.38			0	1	45.38
FDSESPRKPEIQNEIVDLHNSLRK	tr|A0A1L8D673|A0A1L8D673_BOTAT																																		42.17				0	1	42.17
FEC(+57.02)PSDWSTHR	tr|A0A1L8D623|A0A1L8D623_BOTAT																												80.73										0	1	80.73
FEC(+57.02)PSDWSTHRQYC(+57.02)YKFFQQKESWDDVNWDDAER	tr|A0A1L8D623|A0A1L8D623_BOTAT																																					99.5	0	1	99.5
FEPPLPPK	tr|A0A1L8D690|A0A1L8D690_BOTAT																																					52.51	0	1	52.51
FEPPLPPKK	tr|A0A1L8D690|A0A1L8D690_BOTAT																																		46.71				0	1	46.71
FFCPNKNIP(sub S)DITDKDIMLIR	tr|A0A1L8D5W4|A0A1L8D5W4_BOTAT																														44.23								0	1	44.23
FFETK	tr|A0A1L8D608|A0A1L8D608_BOTAT																																					49.9	0	1	49.9
FFQQKESWDDVNWDDAER	tr|A0A1L8D623|A0A1L8D623_BOTAT																																					118.04	0	1	118.04
FFQQKESWDDVNWDDAERFC(+57.02)SEQVK	tr|A0A1L8D623|A0A1L8D623_BOTAT																																					79.51	0	1	79.51
FFQQQMNWADAER	tr|A0A1L8D609|A0A1L8D609_BOTAT																																				81.34		0	1	81.34
FGEWR	tr|A0A1L8D675|A0A1L8D675_BOTAT											51.6																											1	0	51.6
FGEWRKTDLLNR	P85420|VM11_BOTAT												70.47																										1	0	70.47
FGEWRKTDLLNRKSHDNA	P85420|VM11_BOTAT																					58.69																	1	0	58.69
FHEC(+57.02)NLGNLIC(+57.02)DAVIYNNVR	tr|A0A1L8D667|A0A1L8D667_BOTAT																																					100.13	0	1	100.13
FIC(+57.02)PNKKKNVITDKDIMLIR	tr|A0A1L8D668|A0A1L8D668_BOTAT																															49.36							0	1	49.36
FIRIDTAC(+57.02)VC(+57.02)VISR	tr|A0A1L8D608|A0A1L8D608_BOTAT																																					92.72	0	1	92.72
FIYYPN	tr|A0A1L8D690|A0A1L8D690_BOTAT																																					49.14	0	1	49.14
FKGAGTEC(+57.02)QAAKDEC(+57.02)DM(+15.99)ADLC(+57.02)TGR	tr|A0A1L8D5X9|A0A1L8D5X9_BOTAT																																					104.12	0	1	104.12
FKGAGTEC(+57.02)QAAKDEC(+57.02)DMAD(-18.01)LC(+57.02)TGR	tr|A0A1L8D5X9|A0A1L8D5X9_BOTAT																																		41.22				0	1	41.22
FKGAGTEC(+57.02)QAAKDEC(+57.02)DMADLC(+57.02)T(-18.01)GR	tr|A0A1L8D5X9|A0A1L8D5X9_BOTAT																																					56.56	0	1	56.56
FKGAGTEC(+57.02)QAAKDEC(+57.02)DMADLC(+57.02)TGR	tr|A0A1L8D5X9|A0A1L8D5X9_BOTAT																																					126.5	0	1	126.5
FKKEGTVC(+57.02)WR	tr|A0A1L8D5Z3|A0A1L8D5Z3_BOTAT																														42.18								0	1	42.18
FLAFLYPGR	tr|A0A1L8D620|A0A1L8D620_BOTAT																																				68.26		0	1	68.26
FLQWNNTDC(+57.02)QAK	tr|A0A1L8D6E6|A0A1L8D6E6_BOTAT																																					83.84	0	1	83.84
FNGPTIGLAYVGSMC(+57.02)DPKR	P85420|VM11_BOTAT																																				48.68		0	1	48.68
FNGPTIGYAYIGSMC(+57.02)HPK	tr|A0A0K2JNB8|A0A0K2JNB8_BOTAT																																		49.38				0	1	49.38
FSDC(+57.02)SIDQYLGYIIR	tr|A0A1L8D675|A0A1L8D675_BOTAT																																					158.65	0	1	158.65
FSDC(+57.02)SQNQYE	tr|A0A1L8D600|A0A1L8D600_BOTAT																											43.38											0	1	43.38
FVHDC(+57.02)C(+57.02)YGK	tr|A0A1L8D605|A0A1L8D605_BOTAT																																		58.34				0	1	58.34
FWEDDGIHGGK	tr|A0A1L8D690|A0A1L8D690_BOTAT																																					96.24	0	1	96.24
FWEDDGIHGGKSTTDLPSR	tr|A0A1L8D690|A0A1L8D690_BOTAT																																					72.63	0	1	72.63
FYSSDDEHKGM(+15.99)VLPGTK	tr|A0A0K2JNB8|A0A0K2JNB8_BOTAT																																					72.77	0	1	72.77
FYSSDDEHKGMVLPGTK	tr|A0A0K2JNB8|A0A0K2JNB8_BOTAT																																		89.8				0	1	89.8
GAGTEC(+57.02)QAAKDEC(+57.02)DM(-48.00)ADLC(+57.02)TGR	tr|A0A1L8D5X9|A0A1L8D5X9_BOTAT																																			48.73			0	1	48.73
GAGTEC(+57.02)QAAKDEC(+57.02)DM(+15.99)ADLC(+57.02)TGR	tr|A0A1L8D5X9|A0A1L8D5X9_BOTAT																																				101.32		0	1	101.32
GAGTEC(+57.02)QAAKDEC(+57.02)DMADLC(+57.02)TGR	tr|A0A1L8D5X9|A0A1L8D5X9_BOTAT																																					88.73	0	1	88.73
GDKITVKPDVDYTLNSFAEWR	tr|A0A0K2JNB8|A0A0K2JNB8_BOTAT																																				48.32		0	1	48.32
GDNPDDRC(+57.02)TGQSADC(+57.02)PR	tr|A0A1L8D600|A0A1L8D600_BOTAT																																			52.42			0	1	52.42
GEEC(+57.02)DC(+57.02)GAPE(+37.95)NPC(+57.02)C(+57.02)DAATC(+57.02)K	tr|A0A1L8D600|A0A1L8D600_BOTAT																													62.6									0	1	62.6
GEEC(+57.02)DC(+57.02)GAPENPC(+57.02)C(+57.02)DAATC(+57.02)K	tr|A0A1L8D600|A0A1L8D600_BOTAT																												106.95										0	1	106.95
GEEC(+57.02)DC(+57.02)GAPENPC(+57.02)C(+57.02)DAATC(+57.02)KLRPGAQC(+57.02)AEGLC(+57.02)C(+57.02)DQC(+57.02)R	tr|A0A1L8D600|A0A1L8D600_BOTAT																														100.4								0	1	100.4
GEEC(+57.02)DC(+57.02)GAPENPC(+57.02)C(+57.02)DAATC(+57.02)KLRPGAQC(+57.02)AEGLC(+57.02)C(+57.02)DQC(+57.02)RFK	tr|A0A1L8D600|A0A1L8D600_BOTAT																														45.54								0	1	45.54
GEGTPC(+57.02)EK	tr|A0A1L8D605|A0A1L8D605_BOTAT																																					58.2	0	1	58.2
GEGTPC(+57.02)EKQIC(+57.02)EC(+57.02)DKAAAVC(+57.02)FR	tr|A0A1L8D605|A0A1L8D605_BOTAT																															78.61							0	1	78.61
GEVNKDPGVLEYPVKPSEVGK	tr|A0A1L8D690|A0A1L8D690_BOTAT																																		67.09				0	1	67.09
GEWRKTDLLNR	P85420|VM11_BOTAT												95.29																										1	0	95.29
GGDEC(+57.02)N(+.98)INEHR	tr|A0A1L8D5W3|A0A1L8D5W3_BOTAT																																			43.96			0	1	43.96
GGDEC(+57.02)NINEHR	tr|A0A1L8D5W3|A0A1L8D5W3_BOTAT																																		42.62				0	1	42.62
GGHC(+57.02)YKLFKQR	tr|A0A1L8D6A2|A0A1L8D6A2_BOTAT																														52.61								0	1	52.61
GGHLVSFQ(+.98)SDGETDFVVK	tr|A0A1L8D5Z9|A0A1L8D5Z9_BOTAT																																				55.16		0	1	55.16
GGHLVSFQSDGETDFVVK	tr|A0A1L8D5Z9|A0A1L8D5Z9_BOTAT																																					63.44	0	1	63.44
GGKSSC(+57.02)DGDSGGPLIC(+57.02)NGE	tr|A0A1L8D674|A0A1L8D674_BOTAT																											97.94											0	1	97.94
GGMDKLPTSMYQAIQEK	tr|A0A1L8D690|A0A1L8D690_BOTAT																																				60.43		0	1	60.43
GHC(+57.02)VDVAT	tr|A0A0K2JNB8|A0A0K2JNB8_BOTAT																															67.25							0	1	67.25
GLGDVWK	tr|A0A1L8D657|A0A1L8D657_BOTAT																																					50.72	0	1	50.72
GN(+.98)GVNIPC(+57.02)AQEDVK	tr|A0A1L8D5X6|A0A1L8D5X6_BOTAT																																					86.91	0	1	86.91
GNGVNIPC(+57.02)AQEDVK	tr|A0A1L8D5X6|A0A1L8D5X6_BOTAT																																				76.96		0	1	76.96
GNIAIFLGVHSLK	tr|A0A1L8D674|A0A1L8D674_BOTAT																																					76.82	0	1	76.82
GNVNDYEVVYPR	tr|A0A1L8D600|A0A1L8D600_BOTAT							54.34																															1	0	54.34
GNYYGYC(+57.02)R	tr|A0A0K2JNB8|A0A0K2JNB8_BOTAT																																					94.09	0	1	94.09
GNYYGYC(+57.02)RK	tr|A0A0K2JNB8|A0A0K2JNB8_BOTAT																																			59.08			0	1	59.08
GNYYGYCRKENDKKIPC(+57.02)APEDVKC(+57.02)GR	tr|A0A1L8D677|A0A1L8D677_BOTAT																															47.74							0	1	47.74
GPMRLPEK	tr|A0A1L8D690|A0A1L8D690_BOTAT																																					41.56	0	1	41.56
GPTIGLAYVGSMC(+57.02)DPKR	P85420|VM11_BOTAT																																				79.4		0	1	79.4
GPTIGYAYIGSM(-48.00)C(+57.02)HPK	tr|A0A0K2JNB8|A0A0K2JNB8_BOTAT																																					52.86	0	1	52.86
GPTIGYAYIGSM(+15.99)C(+57.02)HPK	tr|A0A0K2JNB8|A0A0K2JNB8_BOTAT																																				76.97		0	1	76.97
GPTIGYAYIGSMC(+57.02)HPK	tr|A0A0K2JNB8|A0A0K2JNB8_BOTAT																																				101.05		0	1	101.05
GPTIGYAYIGSMC(+57.02)HPKR	tr|A0A0K2JNB8|A0A0K2JNB8_BOTAT																														53.93								0	1	53.93
GPTISNEPSK	tr|A0A0K2JNB8|A0A0K2JNB8_BOTAT																																					72	0	1	72
GQPKDATDRC(+57.02)C(+57.02)FVHDC(+57.02)C(+57.02)YGK	tr|A0A1L8D602|A0A1L8D602_BOTAT																															42.11							0	1	42.11
GSC(+57.02)VC(+57.02)YENLVRRN(+.98)VK	tr|A0A1L8D619|A0A1L8D619_BOTAT																																					85.96	0	1	85.96
GSC(+57.02)YKVFKEK	tr|A0A1L8D654|A0A1L8D654_BOTAT																														60.48								0	1	60.48
GSISSPK	tr|A0A1L8D674|A0A1L8D674_BOTAT																																					49.69	0	1	49.69
GSITPIAK	tr|A0A1L8D5V4|A0A1L8D5V4_BOTAT																																					67.17	0	1	67.17
GSLIEFAN(sub K)MILEETKK	tr|A0A1L8D605|A0A1L8D605_BOTAT																																				49.47		0	1	49.47
GSM(+15.99)C(+57.02)HPKR	tr|A0A0K2JNB8|A0A0K2JNB8_BOTAT																																					45.06	0	1	45.06
GSMC(+57.02)HPKR	tr|A0A0K2JNB8|A0A0K2JNB8_BOTAT																																		62.13				0	1	62.13
GSQC(+57.02)GHGDC(+57.02)C(+57.02)EQC(+57.02)KFTK	tr|A0A0K2JNB8|A0A0K2JNB8_BOTAT																														71.3								0	1	71.3
GTPC(+57.02)EK	tr|A0A1L8D605|A0A1L8D605_BOTAT																																					60.21	0	1	60.21
GTPC(+57.02)EKQIC(+57.02)EC(+57.02)DKAAAVC(+57.02)FR	tr|A0A1L8D605|A0A1L8D605_BOTAT																														68.96								0	1	68.96
GVIQDHSPIN	tr|A0A1L8D5X3|A0A1L8D5X3_BOTAT												70.75																										1	0	70.75
GVVRDHSEINL	tr|A0A1L8D600|A0A1L8D600_BOTAT		45.98																																				1	0	45.98
GVVRDHSEINLQ	tr|A0A1L8D600|A0A1L8D600_BOTAT		51.52																																				1	0	51.52
GWGSISSPK	tr|A0A1L8D674|A0A1L8D674_BOTAT																																				71.74		0	1	71.74
GWGTISPTK	tr|A0A1L8D5T9|A0A1L8D5T9_BOTAT																																					56.1	0	1	56.1
GYAYIGSMC(+57.02)HPK	tr|A0A0K2JNB8|A0A0K2JNB8_BOTAT																																		48.55				0	1	48.55
GYAYIGSMC(+57.02)HPKR	tr|A0A0K2JNB8|A0A0K2JNB8_BOTAT																															78.59							0	1	78.59
H(+42.01)IAPLSLPSSPPSVGSVC(+57.02)RVMGWGSISSPKVTLPSVPHC(+57.02)ADIN(+.98)IFDYEVC(+57.02)R	tr|A0A1L8D674|A0A1L8D674_BOTAT																																				45.25		0	1	45.25
HA(sub V)NFPILSANIRPK	tr|A0A1L8D667|A0A1L8D667_BOTAT																																					65.49	0	1	65.49
HDDIFAYEK	tr|A0A1L8D615|A0A1L8D615_BOTAT																																				53.56		0	1	53.56
HDEKYC(+57.02)TC(+57.02)GATSC(+57.02)IMAAAVR	tr|A0A1L8D5V8|A0A1L8D5V8_BOTAT																																				75.98		0	1	75.98
HDNAQLLT(-18.01)AI	tr|A0A0K2JNB8|A0A0K2JNB8_BOTAT																																					42.04	0	1	42.04
HDNAQLLT(-18.01)AIDFNGPTIGYAYIGSMC(+57.02)HPKR	tr|A0A0K2JNB8|A0A0K2JNB8_BOTAT																																		55.61				0	1	55.61
HDNAQLLTAID(+21.98)FNGPTIGYAYIGSMC(+57.02)HPKR	tr|A0A0K2JNB8|A0A0K2JNB8_BOTAT																																			45.17			0	1	45.17
HDNAQLLTAID(+6.01)FNGPTIGYAYIGSMC(+57.02)HPKR	tr|A0A0K2JNB8|A0A0K2JNB8_BOTAT																																			48.17			0	1	48.17
HDNAQLLTAIDFNGPT(-18.01)IGYAYIGSMC(+57.02)HPK	tr|A0A0K2JNB8|A0A0K2JNB8_BOTAT																																		50.26				0	1	50.26
HDNAQLLTAIDFNGPTIGYAYIGSM(+15.99)C(+57.02)HPK	tr|A0A0K2JNB8|A0A0K2JNB8_BOTAT																																					67.54	0	1	67.54
HDNAQLLTAIDFNGPTIGYAYIGSMC(+57.02)HPK	tr|A0A0K2JNB8|A0A0K2JNB8_BOTAT																																					106.3	0	1	106.3
HDNAQLLTAIDFNGPTIGYAYIGSMC(+57.02)HPKR	tr|A0A0K2JNB8|A0A0K2JNB8_BOTAT																																				72.36		0	1	72.36
HGAQC(+57.02)AEGLC(+57.02)C(+57.02)DQC(+57.02)R	tr|A0A1L8D5X9|A0A1L8D5X9_BOTAT																																		94.18				0	1	94.18
HGAQC(+57.02)AEGLC(+57.02)C(+57.02)DQC(+57.02)RFKGAGTEC(+57.02)QAAKDEC(+57.02)DM(-48.00)ADLC(+57.02)TGR	tr|A0A1L8D5X9|A0A1L8D5X9_BOTAT																														48.1								0	1	48.1
HGAQC(+57.02)AEGLC(+57.02)C(+57.02)DQC(+57.02)RFKGAGTEC(+57.02)QAAKDEC(+57.02)DM(+15.99)ADLC(+57.02)TGR	tr|A0A1L8D5X9|A0A1L8D5X9_BOTAT																															56.67							0	1	56.67
HGAQC(+57.02)AEGLC(+57.02)C(+57.02)DQC(+57.02)RFKGAGTEC(+57.02)QAAKDEC(+57.02)DMADLC(+57.02)TGR	tr|A0A1L8D5X9|A0A1L8D5X9_BOTAT																															65.77							0	1	65.77
HGQGMGELLQVSGIK	tr|A0A1L8D667|A0A1L8D667_BOTAT																																					100.27	0	1	100.27
HIAPLS(-18.01)LPSSPPSVGSVC(+57.02)R	tr|A0A1L8D5V4|A0A1L8D5V4_BOTAT																																				51.57		0	1	51.57
HIAPLSLPSSPPSVGSVC(+57.02)R	tr|A0A1L8D5V4|A0A1L8D5V4_BOTAT																																				94.36		0	1	94.36
HIELVVVADHGMFT(sub K)K	tr|A0A1L8D5Y8|A0A1L8D5Y8_BOTAT																																					65.95	0	1	65.95
HVNFPILSANIRPK	tr|A0A1L8D667|A0A1L8D667_BOTAT																																				76.52		0	1	76.52
HWNS(-18.01)YC(+57.02)TTTNTFVK	tr|A0A1L8D608|A0A1L8D608_BOTAT																																					47.28	0	1	47.28
HWNSY(-18.01)C(+57.02)TTTNTFVK	tr|A0A1L8D608|A0A1L8D608_BOTAT																																			50.44			0	1	50.44
HWNSYC(+57.02)TTTNTFVK	tr|A0A1L8D608|A0A1L8D608_BOTAT																																					128.85	0	1	128.85
I(+42.01)VREYIKKFDLQ(+.98)LNEFSQENENAWYFIK	tr|A0A1L8D690|A0A1L8D690_BOTAT																																					83.17	0	1	83.17
I(+57.02)MGWGSITPIAK	tr|A0A1L8D5V4|A0A1L8D5V4_BOTAT																																					43.8	0	1	43.8
IAC(+57.02)EPQDVK	C5H5D3|VM32_BOTAT																																		63.35				0	1	63.35
IANALC(+57.02)SC(+57.02)SEDC(+57.02)LEK	tr|A0A1L8D6B7|A0A1L8D6B7_BOTAT																																					86.4	0	1	86.4
IANALC(+57.02)SC(+57.02)SEDC(+57.02)LEKK	tr|A0A1L8D6B7|A0A1L8D6B7_BOTAT																																				87.36		0	1	87.36
IANALC(+57.02)SC(+57.02)SEDC(+57.02)LEKKDC(+57.02)C(+57.02)TDYK	tr|A0A1L8D6B7|A0A1L8D6B7_BOTAT																																				72.57		0	1	72.57
IC(+57.02)GEGTPC(+57.02)EKQIC(+57.02)EC(+57.02)DKAAAVC(+57.02)FR	tr|A0A1L8D605|A0A1L8D605_BOTAT																														46.76								0	1	46.76
IDKVNLMVDQQWMAVR	tr|A0A1L8D6B7|A0A1L8D6B7_BOTAT																																				89.38		0	1	89.38
IDTAC(+57.02)VC(+57.02)VISR	tr|A0A1L8D608|A0A1L8D608_BOTAT																																					90.66	0	1	90.66
IEFAN(sub K)MILEETKK	tr|A0A1L8D605|A0A1L8D605_BOTAT																																					53.34	0	1	53.34
IFC(+57.02)PNKKN(+.98)DDALDKDLMLVR	tr|A0A1L8D5V4|A0A1L8D5V4_BOTAT																																					117.84	0	1	117.84
IFC(+57.02)PNKKNDDALDKDLM(+15.99)LVR	tr|A0A1L8D5V4|A0A1L8D5V4_BOTAT																																					42.55	0	1	42.55
IFC(+57.02)PNKKNDDALDKDLMLVR	tr|A0A1L8D5V4|A0A1L8D5V4_BOTAT																																				78.79		0	1	78.79
IFDELKAWK	P0DM53|LECG_BOTAT																																				64.29		0	1	64.29
IFDELKAWKDAEMFC(+57.02)R	P0DM53|LECG_BOTAT																																					96.59	0	1	96.59
IFDELKAWKDAEMFC(+57.02)RK	P0DM53|LECG_BOTAT																																				57.06		0	1	57.06
IGSMC(+57.02)HPKR	tr|A0A0K2JNB8|A0A0K2JNB8_BOTAT																																					67.13	0	1	67.13
IGYAYIGSM(+15.99)C(+57.02)HPK	tr|A0A0K2JNB8|A0A0K2JNB8_BOTAT																																					43.26	0	1	43.26
IHQMVNIMK	P85420|VM11_BOTAT																																				69.44		0	1	69.44
IIALGHSGFLEDQR	tr|A0A1L8D667|A0A1L8D667_BOTAT																																					99.99	0	1	99.99
IIVQSTPSVTLDLFGNWR	tr|A0A1L8D5X9|A0A1L8D5X9_BOTAT																																					80.34	0	1	80.34
IKFEPPLPPK	tr|A0A1L8D690|A0A1L8D690_BOTAT																																					67.69	0	1	67.69
IKFEPPLPPKK	tr|A0A1L8D690|A0A1L8D690_BOTAT																																		45.89				0	1	45.89
IKVEKDSSKTLTSFGEWR	tr|A0A1L8D600|A0A1L8D600_BOTAT					79.16																																	1	0	79.16
IKVEKDSSKTLTSFGEWRER	tr|A0A1L8D600|A0A1L8D600_BOTAT										71.18																												1	0	71.18
IM(+15.99)GWGLISPTK	tr|A0A1L8D626|A0A1L8D626_BOTAT																																					61.01	0	1	61.01
IM(+15.99)GWGSITPIAK	tr|A0A1L8D5V4|A0A1L8D5V4_BOTAT																																					106.34	0	1	106.34
IM(+15.99)GWGTISPTK	tr|A0A1L8D5T9|A0A1L8D5T9_BOTAT																																					77.9	0	1	77.9
IM(+15.99)GWGTISPTKETYPDVPHC(+57.02)ANINILDHEVC(+57.02)R	tr|A0A1L8D5T9|A0A1L8D5T9_BOTAT																																					56.91	0	1	56.91
IMGWGLISPTK	tr|A0A1L8D626|A0A1L8D626_BOTAT																																					78.36	0	1	78.36
IMGWGSITPIAK	tr|A0A1L8D5V4|A0A1L8D5V4_BOTAT																																					109.29	0	1	109.29
IMGWGSITPIAK(+14.02)(+43.99)	tr|A0A1L8D5V4|A0A1L8D5V4_BOTAT																																					57.69	0	1	57.69
IMGWGSITPIE(sub A)K	tr|A0A1L8D5V4|A0A1L8D5V4_BOTAT																														52.31								0	1	52.31
IMGWGT(-18.01)ISPTK	tr|A0A1L8D5T9|A0A1L8D5T9_BOTAT																																			43.68			0	1	43.68
IMGWGTISPTK	tr|A0A1L8D5T9|A0A1L8D5T9_BOTAT																																					96.08	0	1	96.08
IMGWGTISPTKETYPDVPHC(+57.02)ANINILDHEVC(+57.02)R	tr|A0A1L8D5T9|A0A1L8D5T9_BOTAT																																				76.73		0	1	76.73
IN(-17.03)ILNHALC(+57.02)R	tr|A0A1L8D5R9|A0A1L8D5R9_BOTAT																																					51.67	0	1	51.67
INILNHALC(+57.02)R	tr|A0A1L8D5R9|A0A1L8D5R9_BOTAT																																				83.01		0	1	83.01
IPC(+57.02)APEDVK	tr|A0A0K2JNB8|A0A0K2JNB8_BOTAT																																		64.79				0	1	64.79
IPC(+57.02)APEDVKC(+57.02)GR	tr|A0A1L8D677|A0A1L8D677_BOTAT																																		55.32				0	1	55.32
IPIPTHYFVVLTSC(+57.02)ENQINTPLNC(+57.02)LGPLK	tr|A0A1L8D6B7|A0A1L8D6B7_BOTAT																																					60.33	0	1	60.33
IQNEIVDLHNSLR	tr|A0A1L8D673|A0A1L8D673_BOTAT																																					82.97	0	1	82.97
IQNEIVDLHNSLRK	tr|A0A1L8D673|A0A1L8D673_BOTAT																																					51.93	0	1	51.93
ISHDHAQLLTT(-18.01)IVFDN(+.98)YVIGITK	tr|A0A1L8D600|A0A1L8D600_BOTAT																																			56.76			0	1	56.76
ISHDHAQLLTTIVFD(-18.01)N(+.98)YVIGITKFGKMC(+57.02)DPK	tr|A0A1L8D600|A0A1L8D600_BOTAT																																					44.72	0	1	44.72
ISHDHAQLLTTIVFDN(-17.03)YVIGITK	tr|A0A1L8D600|A0A1L8D600_BOTAT																																					75.47	0	1	75.47
ISHDHAQLLTTIVFDNYVIGITK	tr|A0A1L8D600|A0A1L8D600_BOTAT																																					143.92	0	1	143.92
ISHDHAQLLTTIVFDNYVIGITKFGK	tr|A0A1L8D600|A0A1L8D600_BOTAT																																					85.89	0	1	85.89
ISHDHAQLLTTIVFDNYVIGITKFGKMC(+57.02)DPK	tr|A0A1L8D600|A0A1L8D600_BOTAT																																					78.62	0	1	78.62
ISHDNAQLLT(-18.01)AIVFDEHIIGK	tr|A0A1L8D5X6|A0A1L8D5X6_BOTAT																																					61.96	0	1	61.96
ISHDNAQLLT(-18.01)TTVFDKNVIGR	tr|A0A1L8D5Y8|A0A1L8D5Y8_BOTAT																														41.42								0	1	41.42
ISHDNAQLLTAIVFDEHIIGK	tr|A0A1L8D5X6|A0A1L8D5X6_BOTAT																																				120.86		0	1	120.86
ISHDNAQLLTTTVFDK	tr|A0A1L8D5Y8|A0A1L8D5Y8_BOTAT																																					49.5	0	1	49.5
ISHDNAQLLTTTVFDKNVIGR	tr|A0A1L8D5Y8|A0A1L8D5Y8_BOTAT																																					79.4	0	1	79.4
IT(-18.01)VKPDVDYTLNSFAEWR	tr|A0A0K2JNB8|A0A0K2JNB8_BOTAT																																			56.72			0	1	56.72
ITDKDIM(+15.99)LIR	tr|A0A1L8D5W4|A0A1L8D5W4_BOTAT																																					73.24	0	1	73.24
ITDKDIMLIR	tr|A0A1L8D5W4|A0A1L8D5W4_BOTAT																																		63.4				0	1	63.4
ITVKPDVDYTLN	tr|A0A0K2JNB8|A0A0K2JNB8_BOTAT																																					56.35	0	1	56.35
ITVKPDVDYTLN(-17.03)SFAEWR	tr|A0A0K2JNB8|A0A0K2JNB8_BOTAT																																					83.43	0	1	83.43
ITVKPDVDYTLN(+.98)S(-18.01)FAEWR	tr|A0A0K2JNB8|A0A0K2JNB8_BOTAT																																				56.32		0	1	56.32
ITVKPDVDYTLN(+.98)SFAEWR	tr|A0A0K2JNB8|A0A0K2JNB8_BOTAT																																				61.24		0	1	61.24
ITVKPDVDYTLN(+.98)SFAEWRK	tr|A0A0K2JNB8|A0A0K2JNB8_BOTAT																																					100.78	0	1	100.78
ITVKPDVDYTLNS(-18.01)FAEWR	tr|A0A0K2JNB8|A0A0K2JNB8_BOTAT																																		64.33				0	1	64.33
ITVKPDVDYTLNS(-18.01)FAEWRK	tr|A0A0K2JNB8|A0A0K2JNB8_BOTAT																																				62.05		0	1	62.05
ITVKPDVDYTLNSFAEWR	tr|A0A0K2JNB8|A0A0K2JNB8_BOTAT																																					157.06	0	1	157.06
ITVKPDVDYTLNSFAEWRK	tr|A0A0K2JNB8|A0A0K2JNB8_BOTAT																																				127.57		0	1	127.57
IVGGDEC(+57.02)NINEHR	tr|A0A1L8D5T9|A0A1L8D5T9_BOTAT																																		45.24				0	1	45.24
IVREYIRKFDLQLNEFSQENENAWYFIK	tr|A0A0S1LJ33|A0A0S1LJ33_BOTAT																																				70.02		0	1	70.02
IVREYIRKFDLQLNEFSQENENAWYFIKNIR	tr|A0A0S1LJ33|A0A0S1LJ33_BOTAT																																				44.61		0	1	44.61
IVREYIRKFGLQLNEFFQENENAWYFIK	tr|A0A1L8D615|A0A1L8D615_BOTAT																																				66.83		0	1	66.83
IVSGN(+1216.42)ELLEAGEEC(+57.02)DC(+57.02)GAPENPC(+57.02)C(+57.02)DAATC(+57.02)K	tr|A0A1L8D600|A0A1L8D600_BOTAT																															43.53							0	1	43.53
IYC(+57.02)KDNSPGQNNPC(+57.02)K	tr|A0A1L8D677|A0A1L8D677_BOTAT																																					104.3	0	1	104.3
IYEIVNILNEIYR	tr|A0A1L8D5X7|A0A1L8D5X7_BOTAT																																					82.75	0	1	82.75
IYEIVNTMNEMFIPLNIR	tr|A0A1L8D5Z3|A0A1L8D5Z3_BOTAT																																					64.12	0	1	64.12
IYETVNALNVIC(+57.02)R	tr|A0A1L8D649|A0A1L8D649_BOTAT																																				84.04		0	1	84.04
IYFAGEYTAQAHGWIDSTIK	tr|A0A1L8D690|A0A1L8D690_BOTAT																																				59.16		0	1	59.16
IYLGIHAR	tr|A0A1L8D620|A0A1L8D620_BOTAT																																					49.7	0	1	49.7
IYLGIHTR	tr|A0A1L8D668|A0A1L8D668_BOTAT																																					76.91	0	1	76.91
K(+27.99)WSDYSSVSYENLVR	tr|A0A1L8D623|A0A1L8D623_BOTAT																																				51.46		0	1	51.46
K(+40.03)EGTVC(+57.02)WRTRGDDPDIC(+57.02)C(+57.02)NGISAGC(+57.02)PR	tr|A0A1L8D5Z3|A0A1L8D5Z3_BOTAT																														59.79								0	1	59.79
K(+42.01)(+42.01)DD(+57.02)VLDKDIMLIK	tr|A0A1L8D5U3|A0A1L8D5U3_BOTAT																																					44.82	0	1	44.82
K(+42.01)HDN(+.98)AQ(+.98)LLTAIDFNGPTIGYAYIGSMC(+57.02)HPK	tr|A0A0K2JNB8|A0A0K2JNB8_BOTAT																																		41.96				0	1	41.96
K(+42.01)HDNAQ(+.98)LLTAIDFN(+.98)GPTIGYAYIGSMC(+57.02)HPK	tr|A0A0K2JNB8|A0A0K2JNB8_BOTAT																																		42.18				0	1	42.18
K(+43.01)SMC(+57.02)N(+.98)PK	tr|A0A1L8D649|A0A1L8D649_BOTAT																																				41.73		0	1	41.73
K(+57.02)(+43.99)NDDALDKDLMLVR	tr|A0A1L8D5V4|A0A1L8D5V4_BOTAT																																			41.21			0	1	41.21
KASQ(+.98)SN(+.98)LTPEQ(+.98)QK	tr|A0A1L8D6A9|A0A1L8D6A9_BOTAT													41.74																									1	0	41.74
KC(+57.02)FALEKEQEFIVWINIYC(+57.02)AK	tr|A0A1L8D5Z9|A0A1L8D5Z9_BOTAT																																				49.73		0	1	49.73
KC(+57.02)TVIYM(+15.99)PTDEDIGM(+15.99)VLPGTK	tr|A0A1L8D5V8|A0A1L8D5V8_BOTAT																																					81.2	0	1	81.2
KC(+57.02)TVIYM(+15.99)PTDEDIGMVLPGTK	tr|A0A1L8D5V8|A0A1L8D5V8_BOTAT																																				70.67		0	1	70.67
KC(+57.02)TVIYMPTDEDIGM(+15.99)VLPGTK	tr|A0A1L8D5V8|A0A1L8D5V8_BOTAT																																				59.19		0	1	59.19
KC(+57.02)TVIYMPTDEDIGMVLPGTK	tr|A0A1L8D5V8|A0A1L8D5V8_BOTAT																																					108.99	0	1	108.99
KDDEVDKDIMLIK	tr|A0A1L8D5T9|A0A1L8D5T9_BOTAT																																		53.45				0	1	53.45
KDDVLDKDIM(+15.99)LIR	tr|A0A1L8D5R9|A0A1L8D5R9_BOTAT																																				41.2		0	1	41.2
KDDVLDKDIMLIR	tr|A0A1L8D5R9|A0A1L8D5R9_BOTAT																																				70.06		0	1	70.06
KDFSWEWT	P0DM53|LECG_BOTAT																																				46.54		0	1	46.54
KDLINVQPAAPQTLDSFGEWR	P85420|VM11_BOTAT																																				76.15		0	1	76.15
KEN(+.98)GVNIPC(+57.02)AEEDVK	tr|A0A1L8D691|A0A1L8D691_BOTAT																																					86.43	0	1	86.43
KENDKKIPC(+57.02)APEDVK	tr|A0A0K2JNB8|A0A0K2JNB8_BOTAT																																			64.07			0	1	64.07
KENDKKIPC(+57.02)APEDVKC(+57.02)GR	tr|A0A1L8D677|A0A1L8D677_BOTAT																															44.3							0	1	44.3
KENGVNIPC(+57.02)AEEDVK	tr|A0A1L8D691|A0A1L8D691_BOTAT																																				65.39		0	1	65.39
KEVTPFENIEVYNLMC(+57.02)DLLK	tr|A0A1L8D6B7|A0A1L8D6B7_BOTAT																																				70.83		0	1	70.83
KFDLQLNEFSQ(+.98)ENENAWYFIK	tr|A0A1L8D690|A0A1L8D690_BOTAT																																					52.26	0	1	52.26
KFDLQLNEFSQENENAWYFIK	tr|A0A1L8D690|A0A1L8D690_BOTAT																																	105.64					0	1	105.64
KFDLQLNEFSQENENAWYFIKNIR	tr|A0A1L8D690|A0A1L8D690_BOTAT																																					64.22	0	1	64.22
KFGLQLNEFFQENENAWYFIK	tr|A0A1L8D615|A0A1L8D615_BOTAT																																					69.67	0	1	69.67
KFWEDDGIHGGK	tr|A0A1L8D690|A0A1L8D690_BOTAT																																					103.35	0	1	103.35
KHDN(+.98)AQLLTAIDFNGPTIGYAYIGSMC(+57.02)HPK	tr|A0A0K2JNB8|A0A0K2JNB8_BOTAT																																					54.82	0	1	54.82
KHDNAQLLT(-18.01)AIDFNGPTIGYAYIGSMC(+57.02)HPK	tr|A0A0K2JNB8|A0A0K2JNB8_BOTAT																																					48.17	0	1	48.17
KHDNAQLLTAID(-18.01)FNGPTIGYAYIGSMC(+57.02)HPK	tr|A0A0K2JNB8|A0A0K2JNB8_BOTAT																																				62.46		0	1	62.46
KHDNAQLLTAIDFNGPTIGYAYIGSM(+15.99)C(+57.02)HPK	tr|A0A0K2JNB8|A0A0K2JNB8_BOTAT																																					75.42	0	1	75.42
KHDNAQLLTAIDFNGPTIGYAYIGSM(+15.99)C(+57.02)HPKR	tr|A0A0K2JNB8|A0A0K2JNB8_BOTAT																																					42.04	0	1	42.04
KHDNAQLLTAIDFNGPTIGYAYIGSMC(+57.02)HPK	tr|A0A0K2JNB8|A0A0K2JNB8_BOTAT																																					115.93	0	1	115.93
KHDNAQLLTAIDFNGPTIGYAYIGSMC(+57.02)HPKR	tr|A0A0K2JNB8|A0A0K2JNB8_BOTAT																															47.22							0	1	47.22
KHSDSNAFLHLFPDSFR	tr|A0A1L8D603|A0A1L8D603_BOTAT																																				74.35		0	1	74.35
KIPC(+57.02)APEDVK	tr|A0A0K2JNB8|A0A0K2JNB8_BOTAT																																					70.49	0	1	70.49
KIPC(+57.02)APEDVKC(+57.02)GR	tr|A0A1L8D677|A0A1L8D677_BOTAT																																				53.07		0	1	53.07
KK(+27.99)HDNAQLLTAIDFNGPTIGYAYIGSMC(+57.02)HPK	tr|A0A0K2JNB8|A0A0K2JNB8_BOTAT																																		58.28				0	1	58.28
KKDDELDKDIM(+15.99)LIK	tr|A0A1L8D626|A0A1L8D626_BOTAT																																				64.52		0	1	64.52
KKDDELDKDIMLIK	tr|A0A1L8D626|A0A1L8D626_BOTAT																																					84.7	0	1	84.7
KKDDEVDKDIMLIK	tr|A0A1L8D5T9|A0A1L8D5T9_BOTAT																																					70.95	0	1	70.95
KKDDVLDKDIM(+15.99)LIR	tr|A0A1L8D5R9|A0A1L8D5R9_BOTAT																																					91.45	0	1	91.45
KKDDVLDKDIMLIR	tr|A0A1L8D5R9|A0A1L8D5R9_BOTAT																																				86.34		0	1	86.34
KKHD(-18.01)NAQLLTAIDFNGPTIGYAYIGSMC(+57.02)HPKR	tr|A0A0K2JNB8|A0A0K2JNB8_BOTAT																																				42.21		0	1	42.21
KKHDN(+.98)AQLLTAIDFNGPTIGYAYIGSMC(+57.02)HPK	tr|A0A0K2JNB8|A0A0K2JNB8_BOTAT																																					64.66	0	1	64.66
KKHDNAQ(+.98)LLTAIDFN(+.98)GPTIGYAYIGSMC(+57.02)HPK	tr|A0A0K2JNB8|A0A0K2JNB8_BOTAT																																				72.84		0	1	72.84
KKHDNAQ(+.98)LLTAIDFNGPTIGYAYIGSMC(+57.02)HPK	tr|A0A0K2JNB8|A0A0K2JNB8_BOTAT																																			47.04			0	1	47.04
KKHDNAQLLT(-18.01)AIDFNGPTIGYAYIGSM(+15.99)C(+57.02)HPK	tr|A0A0K2JNB8|A0A0K2JNB8_BOTAT																																		65.51				0	1	65.51
KKHDNAQLLT(-18.01)AIDFNGPTIGYAYIGSMC(+57.02)HPK	tr|A0A0K2JNB8|A0A0K2JNB8_BOTAT																																					68.13	0	1	68.13
KKHDNAQLLTAID(-18.01)FN(+.98)GPTIGYAYIGSMC(+57.02)HPK	tr|A0A0K2JNB8|A0A0K2JNB8_BOTAT																																		72.79				0	1	72.79
KKHDNAQLLTAID(-18.01)FNGPTIGYAYIGSMC(+57.02)HPK	tr|A0A0K2JNB8|A0A0K2JNB8_BOTAT																														61.74								0	1	61.74
KKHDNAQLLTAID(+28.03)FNGPTIGYAYIGSMC(+57.02)HPK	tr|A0A0K2JNB8|A0A0K2JNB8_BOTAT																																			52.08			0	1	52.08
KKHDNAQLLTAIDFN(-17.03)GPTIGYAYIGSMC(+57.02)HPK	tr|A0A0K2JNB8|A0A0K2JNB8_BOTAT																																					72.37	0	1	72.37
KKHDNAQLLTAIDFN(+.98)GPTIGYAYIGSMC(+57.02)HPK	tr|A0A0K2JNB8|A0A0K2JNB8_BOTAT																																					64.35	0	1	64.35
KKHDNAQLLTAIDFN(+28.03)GPTIGYAYIGSMC(+57.02)HPK	tr|A0A0K2JNB8|A0A0K2JNB8_BOTAT																																		64.5				0	1	64.5
KKHDNAQLLTAIDFNGPT(-18.01)IGYAYIGSMC(+57.02)HPK	tr|A0A0K2JNB8|A0A0K2JNB8_BOTAT																																		71.61				0	1	71.61
KKHDNAQLLTAIDFNGPT(-18.01)IGYAYIGSMC(+57.02)HPKR	tr|A0A0K2JNB8|A0A0K2JNB8_BOTAT																														64.19								0	1	64.19
KKHDNAQLLTAIDFNGPTIGYAYIGSM(+15.99)C(+57.02)HPK	tr|A0A0K2JNB8|A0A0K2JNB8_BOTAT																																					78.67	0	1	78.67
KKHDNAQLLTAIDFNGPTIGYAYIGSM(+15.99)C(+57.02)HPKR	tr|A0A0K2JNB8|A0A0K2JNB8_BOTAT																																				46.76		0	1	46.76
KKHDNAQLLTAIDFNGPTIGYAYIGSMC(+57.02)HPK	tr|A0A0K2JNB8|A0A0K2JNB8_BOTAT																																					120.73	0	1	120.73
KKHDNAQLLTAIDFNGPTIGYAYIGSMC(+57.02)HPKR	tr|A0A0K2JNB8|A0A0K2JNB8_BOTAT																															77.55							0	1	77.55
KKN(-17.03)VITDKDIMLIR	tr|A0A1L8D668|A0A1L8D668_BOTAT																																				49.58		0	1	49.58
KKNDDALDKDLMLVR	tr|A0A1L8D5V4|A0A1L8D5V4_BOTAT																																				48.57		0	1	48.57
KKNVITDKDIM(+15.99)LIR	tr|A0A1L8D668|A0A1L8D668_BOTAT																																					52	0	1	52
KKNVITDKDIMLIR	tr|A0A1L8D668|A0A1L8D668_BOTAT																																				79.71		0	1	79.71
KN(-17.03)DDALDKDLMLVR	tr|A0A1L8D5V4|A0A1L8D5V4_BOTAT																																					44.34	0	1	44.34
KN(+.98)VITDKDIMLIR	tr|A0A1L8D668|A0A1L8D668_BOTAT																																					70.49	0	1	70.49
KNDDALDKDLMLVR	tr|A0A1L8D5V4|A0A1L8D5V4_BOTAT																																					99.91	0	1	99.91
KNVITDKDIM(+15.99)LIR	tr|A0A1L8D668|A0A1L8D668_BOTAT																																				53.42		0	1	53.42
KNVITDKDIMLIR	tr|A0A1L8D668|A0A1L8D668_BOTAT																																				81.69		0	1	81.69
KPAFYTK	tr|A0A1L8D668|A0A1L8D668_BOTAT																																		52.8				0	1	52.8
KPEIQNEIVDLHN(-17.03)SLRK	tr|A0A1L8D673|A0A1L8D673_BOTAT																																					55.18	0	1	55.18
KPEIQNEIVDLHNSLR	tr|A0A1L8D673|A0A1L8D673_BOTAT																																					96.39	0	1	96.39
KPEIQNEIVDLHNSLRK	tr|A0A1L8D673|A0A1L8D673_BOTAT																																					77.51	0	1	77.51
KPELPVTSR	tr|A0A1L8D674|A0A1L8D674_BOTAT																																		47.89				0	1	47.89
KQC(+57.02)IALFGPNVYE	tr|A0A1L8D677|A0A1L8D677_BOTAT																											44.46											0	1	44.46
KRVGEVN(-17.03)KDPGVLEYPVKPSEVGK	tr|A0A1L8D690|A0A1L8D690_BOTAT																																				53.06		0	1	53.06
KRVGEVNKDPGVLEYPVKPSEVGK	tr|A0A1L8D690|A0A1L8D690_BOTAT																																					91.86	0	1	91.86
KRYM(+15.99)AYPDIFC(+57.02)K	tr|A0A1L8D605|A0A1L8D605_BOTAT																																					44.97	0	1	44.97
KRYM(+15.99)AYPDIFC(+57.02)KKPAEEC(+57.0	tr|A0A1L8D605|A0A1L8D605_BOTAT																															54.75							0	1	54.75
KRYMAYPDIFC(+57.02)KKPAEEC(+57.0	tr|A0A1L8D605|A0A1L8D605_BOTAT																														56.57								0	1	56.57
KSAHIAPLRLPSRPPSVGSVC(+57.02)R	tr|A0A1L8D5W3|A0A1L8D5W3_BOTAT																																				64.49		0	1	64.49
KSGVIIC(+57.02)GEGT(-18.01)	tr|A0A1L8D605|A0A1L8D605_BOTAT																																			45.48			0	1	45.48
KSGVIIC(+57.02)GEGT(-18.01)PC(+57.02)EK	tr|A0A1L8D605|A0A1L8D605_BOTAT																													99.1									0	1	99.1
KSGVIIC(+57.02)GEGT(-18.01)PC(+57.02)EKQIC(+57.02)EC(+57.02)DKAAAVC(+57.02)FR	tr|A0A1L8D605|A0A1L8D605_BOTAT																														89.29								0	1	89.29
KSGVIIC(+57.02)GEGTPC(+57.02)EK	tr|A0A1L8D605|A0A1L8D605_BOTAT																												200										0	1	200
KSGVIIC(+57.02)GEGTPC(+57.02)EKQIC(+57.02)EC(+57.02)DK	tr|A0A1L8D605|A0A1L8D605_BOTAT																														68.24								0	1	68.24
KSGVIIC(+57.02)GEGTPC(+57.02)EKQIC(+57.02)EC(+57.02)DKAAAVC(+57.02)FR	tr|A0A1L8D605|A0A1L8D605_BOTAT																														171.81								0	1	171.81
KSHDNAQLLT(-18.01)STDFNGPTIGL	P85420|VM11_BOTAT													49.7																									1	0	49.7
KSHDNAQLLTST(-18.01)DFNGPTIGLAYVGSMC(+57.02)DPKR	P85420|VM11_BOTAT																																		74.26				0	1	74.26
KSHDNAQLLTSTDFN(-17.03)GPTIGLAYVGSMC(+57.02)DPK	P85420|VM11_BOTAT																																					63.02	0	1	63.02
KSHDNAQLLTSTDFNGPT(-18.01)IGLAYVGSMC(+57.02)DPKR	P85420|VM11_BOTAT																																			61.98			0	1	61.98
KSHDNAQLLTSTDFNGPTIG	P85420|VM11_BOTAT												51.49																										1	0	51.49
KSHDNAQLLTSTDFNGPTIGL	P85420|VM11_BOTAT													86.44																									1	0	86.44
KSHDNAQLLTSTDFNGPTIGLAYVGSM(-48.00)C(+57.02)DPK	P85420|VM11_BOTAT																																		47.94				0	1	47.94
KSHDNAQLLTSTDFNGPTIGLAYVGSM(-48.00)C(+57.02)DPKR	P85420|VM11_BOTAT																																		56.3				0	1	56.3
KSHDNAQLLTSTDFNGPTIGLAYVGSM(+15.99)C(+57.02)DPK	P85420|VM11_BOTAT																																					86.1	0	1	86.1
KSHDNAQLLTSTDFNGPTIGLAYVGSM(+15.99)C(+57.02)DPKR	P85420|VM11_BOTAT																																					101.16	0	1	101.16
KSHDNAQLLTSTDFNGPTIGLAYVGSMC(+57.02)D(+57.02)PK	P85420|VM11_BOTAT																																				41.87		0	1	41.87
KSHDNAQLLTSTDFNGPTIGLAYVGSMC(+57.02)DPK	P85420|VM11_BOTAT																																					112.65	0	1	112.65
KSHDNAQLLTSTDFNGPTIGLAYVGSMC(+57.02)DPKR	P85420|VM11_BOTAT																																				121.53		0	1	121.53
KSHDNAQLLTVIDFDGSTLGLTR	tr|A0A1L8D5Z3|A0A1L8D5Z3_BOTAT																																			45.06			0	1	45.06
KSPFPYYTTYGC(+57.02)Y(-2.02)C(+57.02)GWGGQGQPK	tr|A0A1L8D605|A0A1L8D605_BOTAT																																					63.94	0	1	63.94
KSPFPYYTTYGC(+57.02)YC(+57.02)G	tr|A0A1L8D605|A0A1L8D605_BOTAT																																					60.23	0	1	60.23
KSPFPYYTTYGC(+57.02)YC(+57.02)GW(+15.99)GGQGQPK	tr|A0A1L8D605|A0A1L8D605_BOTAT																																					91.51	0	1	91.51
KSPFPYYTTYGC(+57.02)YC(+57.02)GW(+31.99)GGQGQPK	tr|A0A1L8D605|A0A1L8D605_BOTAT																																				57.91		0	1	57.91
KSPFPYYTTYGC(+57.02)YC(+57.02)GWGGQGQPK	tr|A0A1L8D605|A0A1L8D605_BOTAT																																		143.76				0	1	143.76
KTDLLNR	P85420|VM11_BOTAT																																		50.3				0	1	50.3
KTDLLTR	tr|A0A0K2JNB8|A0A0K2JNB8_BOTAT																																		47.88				0	1	47.88
KVEKDSSKTLTSFGEWR	tr|A0A1L8D600|A0A1L8D600_BOTAT											81.84																											1	0	81.84
KVEKDSSKTLTSFGEWRER	tr|A0A1L8D600|A0A1L8D600_BOTAT										80.36																												1	0	80.36
KVTELPKGAVQPKYEDA	tr|A0A1L8D5Y8|A0A1L8D5Y8_BOTAT							63.6																															1	0	63.6
KYNSNLNTIRKWVHEMLNTVNGFFR	tr|A0A1L8D600|A0A1L8D600_BOTAT																																					68.35	0	1	68.35
L(+183.98)RTEAQC(+57.02)AEGLC(+57.02)C(+57.02)DQC(+57.02)R	tr|A0A1L8D5Z3|A0A1L8D5Z3_BOTAT																															42.24							0	1	42.24
L(+233.05)PTSMYQAIQEK	tr|A0A1L8D690|A0A1L8D690_BOTAT																																				56.49		0	1	56.49
LDKDLM(+15.99)LVR	tr|A0A1L8D5V4|A0A1L8D5V4_BOTAT																																			51.76			0	1	51.76
LDSFGEWR	P85420|VM11_BOTAT														57.2																								1	0	57.2
LDSFGEWRKTDLLNRKSHDNA	P85420|VM11_BOTAT									51.67																													1	0	51.67
LDSFGEWRKTDLLNRKSHDNAQ	P85420|VM11_BOTAT									45.06																													1	0	45.06
LDSPVSN(+.98)SEHIAPLSLPSSPPSVGSVC(+57.02)R	tr|A0A1L8D5V4|A0A1L8D5V4_BOTAT																																					101.36	0	1	101.36
LDSPVSNSEHIAPLSLPSSPPSVGSVC(+57.02)R	tr|A0A1L8D5V4|A0A1L8D5V4_BOTAT																												200										0	1	200
LEIAK	tr|A0A1L8D690|A0A1L8D690_BOTAT																																					41.8	0	1	41.8
LEYPVKPSEVGK	tr|A0A1L8D690|A0A1L8D690_BOTAT																																					59.55	0	1	59.55
LFC(+57.02)EQN(+.98)HFPC(+57.02)R	tr|A0A1L8D689|A0A1L8D689_BOTAT																																				60.23		0	1	60.23
LFC(+57.02)HNM(+15.99)KYEC(+57.02)DC(+57.02)NYSDR	tr|A0A1L8D5X6|A0A1L8D5X6_BOTAT																																				62.3		0	1	62.3
LFC(+57.02)HNMKYEC(+57.02)DC(+57.02)NYSDR	tr|A0A1L8D5X6|A0A1L8D5X6_BOTAT																																					68.95	0	1	68.95
LFEC(+57.02)PSDWSTHR	tr|A0A1L8D623|A0A1L8D623_BOTAT																																				82.65		0	1	82.65
LHGWIDGAIK	tr|A0A1L8D615|A0A1L8D615_BOTAT																																					75.21	0	1	75.21
LHSWVEC(+57.02)ESGEC(+57.02)C(+57.02)DQC(+57.02)R	tr|A0A1L8D5X7|A0A1L8D5X7_BOTAT																																		81.06				0	1	81.06
LIKVEKDSSKTLTSFGEWR	tr|A0A1L8D600|A0A1L8D600_BOTAT						50.12																																1	0	50.12
LIPGAQC(+57.02)EDGEC(+57.02)C(+57.02)ER	tr|A0A1L8D5X8|A0A1L8D5X8_BOTAT																													104.04									0	1	104.04
LIPGAQC(+57.02)EDGEC(+57.02)C(+57.02)ERC(+57.02)QFKGAGTEC(+57.02)R	tr|A0A1L8D5X8|A0A1L8D5X8_BOTAT																														90.61								0	1	90.61
LKSGSQC(+57.02)GHGDC(+57.02)C(+57.02)EQC(+57.02)KFTK	tr|A0A0K2JNB8|A0A0K2JNB8_BOTAT																															74.36							0	1	74.36
LKSGSQC(+57.02)GHGDC(+57.02)C(+57.02)EQC(+57.02)KFTKSGTEC(+57.02)R	tr|A0A0K2JNB8|A0A0K2JNB8_BOTAT																														76.85								0	1	76.85
LLLPSFLAGGGDGYHMLK	tr|A0A1L8D667|A0A1L8D667_BOTAT																																					96.36	0	1	96.36
LLTSTDFNGPTIGLAYVGSMC(+57.02)DPKR	P85420|VM11_BOTAT																																				50.07		0	1	50.07
LN(+.98)RPVNDSPHIAPLSLPSNPPSVGSVC(+57.02)R	tr|A0A1L8D5W4|A0A1L8D5W4_BOTAT																																				45.9		0	1	45.9
LNHALC(+57.02)R	tr|A0A1L8D5R9|A0A1L8D5R9_BOTAT																																		54.46				0	1	54.46
LNRPVN(-17.03)DSPHIAPLSLPSNPPSVGSVC(+57.02)R	tr|A0A1L8D5W4|A0A1L8D5W4_BOTAT																																			46.99			0	1	46.99
LNRPVNDS(-18.01)PHIAPLSLPSNPPSVGSVC(+57.02)R	tr|A0A1L8D5W4|A0A1L8D5W4_BOTAT																																		48.92				0	1	48.92
LNRPVNDSPHIAPLSLPSNPPSVGSVC(+57.02)R	tr|A0A1L8D5W4|A0A1L8D5W4_BOTAT																																					123.14	0	1	123.14
LPTSMYQAIQEK	tr|A0A1L8D690|A0A1L8D690_BOTAT																																					101.75	0	1	101.75
LQSWVEC(+57.02)ESGEC(+57.02)C(+57.02)GQC(+57.02)R	tr|A0A1L8D691|A0A1L8D691_BOTAT																																					147.7	0	1	147.7
LQYFVC(+57.02)EF	tr|A0A1L8D654|A0A1L8D654_BOTAT																															96.59							0	1	96.59
LRHGAQC(+57.02)AEGLC(+57.02)C(+57.02)DQC(+57.02)R	tr|A0A1L8D5X9|A0A1L8D5X9_BOTAT																																			70.87			0	1	70.87
LRPGAQ(+.98)C(+57.02)AEGLC(+57.02)C(+57.02)DQC(+57.02)R	tr|A0A1L8D600|A0A1L8D600_BOTAT																												51.29										0	1	51.29
LRPGAQC(+57.02)AEGLC(+57.02)C(+57.02)DQ(+.98)C(+57.02)R	tr|A0A1L8D600|A0A1L8D600_BOTAT																														60.93								0	1	60.93
LRPGAQC(+57.02)AEGLC(+57.02)C(+57.02)DQC(+57.02)R	tr|A0A1L8D600|A0A1L8D600_BOTAT																												200										0	1	200
LRPGAQC(+57.02)AEGLC(+57.02)C(+57.02)DQC(+57.02)RFK	tr|A0A1L8D600|A0A1L8D600_BOTAT																												55.91										0	1	55.91
LRPGAQC(+57.02)AEGLC(+57.02)C(+57.02)DQC(+57.02)RFKGAGKIC(+57.02)R	tr|A0A1L8D600|A0A1L8D600_BOTAT																														79.48								0	1	79.48
LRTEAQC(+57.02)AEGLC(+57.02)C(+57.02)DQ(+21.98)	tr|A0A1L8D5Z3|A0A1L8D5Z3_BOTAT																														44.08								0	1	44.08
LRTEAQC(+57.02)AEGLC(+57.02)C(+57.02)DQC(+57.02)R	tr|A0A1L8D5Z3|A0A1L8D5Z3_BOTAT																												143.13										0	1	143.13
LSLIHQLPKEE	tr|A0A1L8D690|A0A1L8D690_BOTAT																											77.93											0	1	77.93
LSTGVIQDHSPINLQVAITMAHELGHNLGMR	tr|A0A1L8D5X3|A0A1L8D5X3_BOTAT																																				43.88		0	1	43.88
LTAIVFDEHIIGK	tr|A0A1L8D5X6|A0A1L8D5X6_BOTAT																																				48.85		0	1	48.85
LTPGAQC(+57.02)AEGLC(+57.02)C(+57.02)YQC(+57.02)R	C5H5D4|VM33_BOTAT																																				130.33		0	1	130.33
LTPGSQC(+57.02)ADGLC(+57.02)C(+57.02)DQC(+57.02)R	tr|A0A1L8D5V8|A0A1L8D5V8_BOTAT																																				129.19		0	1	129.19
LTPGSQC(+57.02)VEGLC(+57.02)C(+57.02)DQC(+57.02)R	tr|A0A1L8D677|A0A1L8D677_BOTAT																																					127.83	0	1	127.83
LVADTMAHEMGHNLGIHHDTGSC(+57.02)SC(+57.02)GGHSC(+57.02)IMSR	tr|A0A1L8D5X6|A0A1L8D5X6_BOTAT																																					68.59	0	1	68.59
LVIVADNVMVR	C5H5D4|VM33_BOTAT																																					50.41	0	1	50.41
LVIVADNVMVRK	C5H5D4|VM33_BOTAT																																				49.76		0	1	49.76
LVVDQGMVTKNNGDLDKIKAR	tr|A0A0K2JNB8|A0A0K2JNB8_BOTAT																															60.41							0	1	60.41
LWNY(-18.01)FHTTLIPK	tr|A0A1L8D6B7|A0A1L8D6B7_BOTAT																																					41.32	0	1	41.32
LWNYFHTTLIPK	tr|A0A1L8D6B7|A0A1L8D6B7_BOTAT																																					86.99	0	1	86.99
LYC(+57.02)FLYSSK	tr|A0A1L8D646|A0A1L8D646_BOTAT																																					54.4	0	1	54.4
LYC(+57.02)KDNSPGQNNPC(+57.02)K	tr|A0A0K2JNB8|A0A0K2JNB8_BOTAT																																					104.3	0	1	104.3
LYC(+57.02)KDNSPGQNNPC(+57.02)KM(+15.99)FYSSDDEHKGM(+15.99)VLPGTK	tr|A0A0K2JNB8|A0A0K2JNB8_BOTAT																														61.9								0	1	61.9
LYC(+57.02)KDNSPGQNNPC(+57.02)KM(+15.99)FYSSDDEHKGMVLPGTK	tr|A0A0K2JNB8|A0A0K2JNB8_BOTAT																														66.67								0	1	66.67
LYC(+57.02)KDNSPGQNNPC(+57.02)KMFYSSDDEHKGMVLPGTK	tr|A0A0K2JNB8|A0A0K2JNB8_BOTAT																															75.41							0	1	75.41
LYC(+57.02)VDSSPANKNPC(+57.02)NIYYSPMDEDKGMVLPGS(sub T)K	tr|A0A1L8D5X9|A0A1L8D5X9_BOTAT																																					52.91	0	1	52.91
LYC(+57.02)VDSSPANKNPC(+57.02)NIYYSPMDEDKGMVLPGTK	tr|A0A1L8D5X9|A0A1L8D5X9_BOTAT																																				48.74		0	1	48.74
M(-48.00)FYSSDDEHKGMVLPGTK	tr|A0A0K2JNB8|A0A0K2JNB8_BOTAT																																			49.49			0	1	49.49
M(-48.00)NWADAESLC(+57.02)AQQR	tr|A0A1L8D6A2|A0A1L8D6A2_BOTAT																													54.29									0	1	54.29
M(-48.00)YELANIVNEIFR	tr|A0A0K2JNB8|A0A0K2JNB8_BOTAT																																				64.55		0	1	64.55
M(+15.99)(+42.01)NWADAER	tr|A0A1L8D5Z9|A0A1L8D5Z9_BOTAT																																		50.17				0	1	50.17
M(+15.99)(+42.01)TWADAER	tr|A0A1L8D654|A0A1L8D654_BOTAT																																			44.39			0	1	44.39
M(+15.99)(+42.01)TWADAERFC(+57.02)TLQQR	tr|A0A1L8D654|A0A1L8D654_BOTAT																																		43.71				0	1	43.71
M(+15.99)AVIMAHEMGHNLGMK	tr|A0A1L8D5V8|A0A1L8D5V8_BOTAT																																					47.45	0	1	47.45
M(+15.99)AYPDIFC(+57.02)K	tr|A0A1L8D605|A0A1L8D605_BOTAT																																				53.11		0	1	53.11
M(+15.99)EWY(-18.01)PEAAANAER	tr|A0A1L8D673|A0A1L8D673_BOTAT																																					54.7	0	1	54.7
M(+15.99)EWYPEAAANAER	tr|A0A1L8D673|A0A1L8D673_BOTAT																																					116.33	0	1	116.33
M(+15.99)FY(-18.01)SSDDEHKGMVLPGTK	tr|A0A0K2JNB8|A0A0K2JNB8_BOTAT																																				57.37		0	1	57.37
M(+15.99)FYSSDDEHKGM(+15.99)VLPGTK	tr|A0A0K2JNB8|A0A0K2JNB8_BOTAT																																				95.25		0	1	95.25
M(+15.99)FYSSDDEHKGMVLPGTK	tr|A0A0K2JNB8|A0A0K2JNB8_BOTAT																																					120.75	0	1	120.75
M(+15.99)ILQETGKNPVTSYGAYGC(+57.02)NC(+57.02)GVLGR	tr|A0A1L8D5Z7|A0A1L8D5Z7_BOTAT																														56.38								0	1	56.38
M(+15.99)NWADAESLC(+57.02)AQQR	tr|A0A1L8D6A2|A0A1L8D6A2_BOTAT																																					122.56	0	1	122.56
M(+15.99)NWADAESLC(+57.02)AQQRK	tr|A0A1L8D6A2|A0A1L8D6A2_BOTAT																																				85.62		0	1	85.62
M(+15.99)YELANIVNEIFR	tr|A0A0K2JNB8|A0A0K2JNB8_BOTAT																																					134.01	0	1	134.01
MAHELGYNLGIDHDR	tr|A0A1L8D675|A0A1L8D675_BOTAT																																				82		0	1	82
MAHELGYNLGIDHDRDSC(+57.02)SC(+57.02)W(sub G)ANSC(+57.02)IMSATVSDQPSSR	tr|A0A1L8D675|A0A1L8D675_BOTAT																																					61.73	0	1	61.73
MEWYPEAAAN(+.98)AER	tr|A0A1L8D673|A0A1L8D673_BOTAT																																					42.37	0	1	42.37
MEWYPEAAANAER	tr|A0A1L8D673|A0A1L8D673_BOTAT																																				119.61		0	1	119.61
MFYS(-18.01)SDDEHKGMVLPGTK	tr|A0A0K2JNB8|A0A0K2JNB8_BOTAT																														42.12								0	1	42.12
MFYSSDDEHKGM(-48.00)VLPGTK	tr|A0A0K2JNB8|A0A0K2JNB8_BOTAT																																				49.17		0	1	49.17
MFYSSDDEHKGM(+15.99)VLPGTK	tr|A0A0K2JNB8|A0A0K2JNB8_BOTAT																																				89.42		0	1	89.42
MFYSSDDEHKGMVLPGT(-18.01)K	tr|A0A0K2JNB8|A0A0K2JNB8_BOTAT																																		57.67				0	1	57.67
MFYSSDDEHKGMVLPGTK	tr|A0A0K2JNB8|A0A0K2JNB8_BOTAT																																				112.99		0	1	112.99
MNWADAER	tr|A0A1L8D5Z9|A0A1L8D5Z9_BOTAT																																			60.93			0	1	60.93
MNWADAESLC(+57.02)AQQR	tr|A0A1L8D6A2|A0A1L8D6A2_BOTAT																																				117.28		0	1	117.28
MNWADAESLC(+57.02)AQQRK	tr|A0A1L8D6A2|A0A1L8D6A2_BOTAT																																					122.6	0	1	122.6
MNWEDAEK	tr|A0A1L8D657|A0A1L8D657_BOTAT																																				59.66		0	1	59.66
MNWEDAEKFC(+57.02)TQQQTGGHLVSFQSK	tr|A0A1L8D657|A0A1L8D657_BOTAT																																				44.77		0	1	44.77
MSPIPLKWTEIIHAWHDEYKNFK	tr|A0A1L8D673|A0A1L8D673_BOTAT																																				70.01		0	1	70.01
MTWADAER	tr|A0A1L8D654|A0A1L8D654_BOTAT																																		67.5				0	1	67.5
MTWP(sub A)DAER	tr|A0A1L8D654|A0A1L8D654_BOTAT																																				53.56		0	1	53.56
MVQ(+.98)LSGC(+57.02)Q(+.98)DRQMQSEC(+57.02)PATC(+57.02)FC(+57.02)QNK	tr|A0A1L8D673|A0A1L8D673_BOTAT																																		55.78				0	1	55.78
MYELANIVNEIFR	tr|A0A0K2JNB8|A0A0K2JNB8_BOTAT																																					131.56	0	1	131.56
N(-17.03)DDALDKDLMLVR	tr|A0A1L8D5V4|A0A1L8D5V4_BOTAT																																					61.67	0	1	61.67
N(+.98)EKEGWYANLGPMR	tr|A0A1L8D690|A0A1L8D690_BOTAT																																		46.42				0	1	46.42
N(+.98)GLSTTSNPKRVVIVGAGMSGLSAAYVLANAGHQVTVLEASER	tr|A0A1L8D690|A0A1L8D690_BOTAT																																		55.02				0	1	55.02
N(+.98)GPTIGYAYIGSMC(+57.02)HPK	tr|A0A0K2JNB8|A0A0K2JNB8_BOTAT																																					85.44	0	1	85.44
N(+.98)ISDIT(+79.97)DKDIMLIR	tr|A0A1L8D5W4|A0A1L8D5W4_BOTAT																																				42.3		0	1	42.3
N(+.98)PC(+57.02)KM(+15.99)FYSSDDEHKGMVLPGTK	tr|A0A0K2JNB8|A0A0K2JNB8_BOTAT																															44.49							0	1	44.49
N(+.98)VITDKDIMLIR	tr|A0A1L8D668|A0A1L8D668_BOTAT																																				56.36		0	1	56.36
NC(+57.02)RDPC(+57.02)C(+57.02)DAATC(+57.02)KLQSWVEC(+57.02)ESGEC(+57.02)C(+57.02)GQC(+57.02)R	tr|A0A1L8D691|A0A1L8D691_BOTAT																														65.1								0	1	65.1
NDD(-18.01)ALDKDLM(+15.99)LVR	tr|A0A1L8D5V4|A0A1L8D5V4_BOTAT																																		49.74				0	1	49.74
NDDALDKD(-18.01)LMLVR	tr|A0A1L8D5V4|A0A1L8D5V4_BOTAT																																				42.76		0	1	42.76
NDDALDKDLM(-48.00)LVR	tr|A0A1L8D5V4|A0A1L8D5V4_BOTAT																																				45.65		0	1	45.65
NDDALDKDLM(+15.99)LVR	tr|A0A1L8D5V4|A0A1L8D5V4_BOTAT																																					105.39	0	1	105.39
NDDALDKDLMLVR	tr|A0A1L8D5V4|A0A1L8D5V4_BOTAT																																		69.61				0	1	69.61
NDDALDKDLMLVRLDSPVSNSEHIAPLSLPSSPPSVGSVC(+57.02)R	tr|A0A1L8D5V4|A0A1L8D5V4_BOTAT																														70.36								0	1	70.36
NDDEVIRYPK	tr|A0A1L8D668|A0A1L8D668_BOTAT																													85.88									0	1	85.88
NDDEVIRYPKEK	tr|A0A1L8D668|A0A1L8D668_BOTAT																												54.42										0	1	54.42
NDDVLDKDIMLIR	tr|A0A1L8D5U8|A0A1L8D5U8_BOTAT																																					87.76	0	1	87.76
NDEKDKDIMLIR	tr|A0A1L8D674|A0A1L8D674_BOTAT																																					95.78	0	1	95.78
NEIFR	tr|A0A0K2JNB8|A0A0K2JNB8_BOTAT																																				41.35		0	1	41.35
NEIVDLHNSLRK	tr|A0A1L8D673|A0A1L8D673_BOTAT																																		41.88				0	1	41.88
NEKEGWYAN(-17.03)LGPMR	tr|A0A1L8D690|A0A1L8D690_BOTAT																																					62.84	0	1	62.84
NEKEGWYAN(-17.03)LGPMRLPEK	tr|A0A1L8D690|A0A1L8D690_BOTAT																																				46.42		0	1	46.42
NEKEGWYANLGPM(-48.00)R	tr|A0A1L8D690|A0A1L8D690_BOTAT																																				59.81		0	1	59.81
NEKEGWYANLGPM(+15.99)R	tr|A0A1L8D690|A0A1L8D690_BOTAT																																					117.37	0	1	117.37
NEKEGWYANLGPM(+15.99)RLPEK	tr|A0A1L8D690|A0A1L8D690_BOTAT																																				48.19		0	1	48.19
NEKEGWYANLGPMR	tr|A0A1L8D690|A0A1L8D690_BOTAT																																					124.55	0	1	124.55
NEKEGWYANLGPMRLPEK	tr|A0A1L8D690|A0A1L8D690_BOTAT																																					102.82	0	1	102.82
NFQMQLGVHSK	tr|A0A1L8D5T9|A0A1L8D5T9_BOTAT																																					104.21	0	1	104.21
NFQMQLGVHSKK	tr|A0A1L8D5T9|A0A1L8D5T9_BOTAT																																				49.2		0	1	49.2
NGDEYFYC(+57.02)R	tr|A0A1L8D5X6|A0A1L8D5X6_BOTAT																																					84.25	0	1	84.25
NGLNVISGPIFDYNSDGHFDSYDTIK	tr|A0A1L8D6B7|A0A1L8D6B7_BOTAT																																				72.66		0	1	72.66
NGLSTTSN(+.98)PKRVVIVGAGMSGLSAAYVLANAGHQVTVLEASER	tr|A0A1L8D690|A0A1L8D690_BOTAT																																				59.97		0	1	59.97
NGLSTTSNPKRVVIVGAGMSGLSAAYVLAN(+.98)AGHQVTVLEASER	tr|A0A1L8D690|A0A1L8D690_BOTAT																																					59.11	0	1	59.11
NGLSTTSNPKRVVIVGAGMSGLSAAYVLANAGHQVTVLEASER	tr|A0A1L8D690|A0A1L8D690_BOTAT																																				83.97		0	1	83.97
NGPTIGYAYIGSM(+15.99)C(+57.02)HPK	tr|A0A0K2JNB8|A0A0K2JNB8_BOTAT																																					64.26	0	1	64.26
NGPTIGYAYIGSM(+15.99)C(+57.02)HPKR	tr|A0A0K2JNB8|A0A0K2JNB8_BOTAT																																					57.69	0	1	57.69
NGPTIGYAYIGSMC(+57.02)HPK	tr|A0A0K2JNB8|A0A0K2JNB8_BOTAT																																		55.33				0	1	55.33
NGPTIGYAYIGSMC(+57.02)HPKR	tr|A0A0K2JNB8|A0A0K2JNB8_BOTAT																																				48.21		0	1	48.21
NGQPC(+57.02)LDNYGYC(+57.02)YNGNC(+57.02)PIMYHQC(+57.02)YALFGADVYEAEDSC(+57.02)FKDNQKG	tr|A0A0K2JNB8|A0A0K2JNB8_BOTAT																																					44.06	0	1	44.06
NGQPC(+57.02)LDNYGYC(+57.02)YNGNC(+57.02)PIMYHQC(+57.02)YALFGADVYEAEDSC(+57.02)FKDNQKGNYYGYC(+57.02)RK	tr|A0A0K2JNB8|A0A0K2JNB8_BOTAT																																				42.14		0	1	42.14
NGQPC(+57.02)LNN(+.98)LGYC(+57.02)YNGK	tr|A0A1L8D677|A0A1L8D677_BOTAT																																					41.65	0	1	41.65
NGQPC(+57.02)LNNLGYC(+57.02)YNGK	tr|A0A1L8D677|A0A1L8D677_BOTAT																																					121.61	0	1	121.61
NHALC(+57.02)R	tr|A0A1L8D5R9|A0A1L8D5R9_BOTAT																																					49.33	0	1	49.33
NIDC(+57.02)VEK	tr|A0A1L8D623|A0A1L8D623_BOTAT																																					42.38	0	1	42.38
NIDC(+57.02)VEKNPFVC(+57.02)K	tr|A0A1L8D623|A0A1L8D623_BOTAT																																		76.07				0	1	76.07
NILNHALC(+57.02)R	tr|A0A1L8D5R9|A0A1L8D5R9_BOTAT																																		64.43				0	1	64.43
NKDPGVLEYPVKPSEVGK	tr|A0A1L8D690|A0A1L8D690_BOTAT																																		47.71				0	1	47.71
NLGPMRLPEKHR	tr|A0A1L8D690|A0A1L8D690_BOTAT																																		46.67				0	1	46.67
NNGDLDKIK	tr|A0A0K2JNB8|A0A0K2JNB8_BOTAT																																		55.18				0	1	55.18
NNPQC(+57.02)ILNEP	tr|A0A1L8D600|A0A1L8D600_BOTAT																																					83.28	0	1	83.28
NNPQC(+57.02)ILNEPL	tr|A0A1L8D600|A0A1L8D600_BOTAT																													47.56									0	1	47.56
NNQLLWLWR	tr|A0A1L8D603|A0A1L8D603_BOTAT																																				59.74		0	1	59.74
NPAWWGGQPIWHTATYQGLK	tr|A0A1L8D6B7|A0A1L8D6B7_BOTAT																																					75.87	0	1	75.87
NPC(+57.02)C(+57.02)DAATC(+57.02)KW(sub L)RPGAQC(+57.02)AEGLC(+57.02)C(+57.02)DQC(+57.02)R	tr|A0A1L8D600|A0A1L8D600_BOTAT																																					66.72	0	1	66.72
NPFYTPSPAKEQSSPLSC(+57.02)PFGPVPSPDVSGC(+57.02)K	tr|A0A1L8D6B7|A0A1L8D6B7_BOTAT																																			60.02			0	1	60.02
NQC(+57.02)IDLVGPSATVAEDSC(+57.02)FKGNQK	tr|A0A1L8D5V8|A0A1L8D5V8_BOTAT																																				45.27		0	1	45.27
NSAHIAPLSLPSNPPSVGSVC(+57.02)R	tr|A0A1L8D5U8|A0A1L8D5U8_BOTAT																																				59.74		0	1	59.74
NSC(+57.02)LK	tr|A0A1L8D611|A0A1L8D611_BOTAT																																				52.16		0	1	52.16
NSFAEWR	tr|A0A0K2JNB8|A0A0K2JNB8_BOTAT																																					68.51	0	1	68.51
NSSPFVC(+57.02)	tr|A0A1L8D639|A0A1L8D639_BOTAT																																					97.53	0	1	97.53
NVITDKDIM(+15.99)LIR	tr|A0A1L8D668|A0A1L8D668_BOTAT																																					84.65	0	1	84.65
NVITDKDIMLIR	tr|A0A1L8D668|A0A1L8D668_BOTAT																																		90.31				0	1	90.31
NVQPAAPQTLDSFGEWRKTDLLNR	P85420|VM11_BOTAT												76.68																										1	0	76.68
NYFHTTLIPK	tr|A0A1L8D6B7|A0A1L8D6B7_BOTAT																																				44.08		0	1	44.08
P(+42.01)C(+57.02)KM(+15.99)FYSSDDEHKGMVLPGTK	tr|A0A0K2JNB8|A0A0K2JNB8_BOTAT																																		44.36				0	1	44.36
PAAPQTL	P85420|VM11_BOTAT																									48.67													0	1	48.67
PAEHC(+57.02)TGQSSEC(+57.02)P(+148.04)ADVFHK	tr|A0A0K2JNB8|A0A0K2JNB8_BOTAT																																		57.01				0	1	57.01
PAEHC(+57.02)TGQSSEC(+57.02)PADVFHK	tr|A0A0K2JNB8|A0A0K2JNB8_BOTAT																																		76.69				0	1	76.69
PAEYR	tr|A0A1L8D5V4|A0A1L8D5V4_BOTAT																																					52.56	0	1	52.56
PATSR	tr|A0A1L8D5U8|A0A1L8D5U8_BOTAT																																			59.95			0	1	59.95
PC(+57.02)AEEDVK	tr|A0A1L8D691|A0A1L8D691_BOTAT																																		43.75				0	1	43.75
PC(+57.02)APEDVK	tr|A0A0K2JNB8|A0A0K2JNB8_BOTAT																																		46.61				0	1	46.61
PC(+57.02)APEDVKC(+57.02)GR	tr|A0A1L8D677|A0A1L8D677_BOTAT																																		53.24				0	1	53.24
PC(+57.02)EKQIC(+57.02)EC(+57.02)DKAAAVC(+57.02)FR	tr|A0A1L8D605|A0A1L8D605_BOTAT																														112.2								0	1	112.2
PC(+57.02)KM(+15.99)FYSN(+.98)DDEHKGMVLPGTK	tr|A0A1S6K7T1|A0A1S6K7T1_BOTAT																																		46.65				0	1	46.65
PDIFC(+57.02)K	tr|A0A1L8D605|A0A1L8D605_BOTAT																																				85.94		0	1	85.94
PDVPHC(+57.02)AK	tr|A0A1L8D5R9|A0A1L8D5R9_BOTAT																																					74.77	0	1	74.77
PDVPHC(+57.02)AN(+.98)INILDHEVC(+57.02)R	tr|A0A1L8D5T9|A0A1L8D5T9_BOTAT																																					44	0	1	44
PDVPHC(+57.02)ANINILDHEVC(+57.02)R	tr|A0A1L8D5T9|A0A1L8D5T9_BOTAT																																				102.58		0	1	102.58
PEC(+57.02)VVSK	tr|A0A1L8D654|A0A1L8D654_BOTAT																																					50.44	0	1	50.44
PEDVKC(+57.02)GR	tr|A0A1L8D677|A0A1L8D677_BOTAT																																			52.64			0	1	52.64
PELPAEYR	tr|A0A1L8D5V4|A0A1L8D5V4_BOTAT																																					90.93	0	1	90.93
PENLWVEER	tr|A0A1L8D6B7|A0A1L8D6B7_BOTAT																																		42.36				0	1	42.36
PETLQLK	tr|A0A1L8D6B7|A0A1L8D6B7_BOTAT																																		52.21				0	1	52.21
PGAQC(+57.02)EDGEC(+57.02)C(+57.02)ERC(+57.02)QFKGAGTEC(+57.02)R	tr|A0A1L8D5X8|A0A1L8D5X8_BOTAT																														100.21								0	1	100.21
PGPEIP	tr|A0A1L8D6D1|A0A1L8D6D1_BOTAT															42.48																							1	0	42.48
PGPEIPP	tr|A0A1L8D6D1|A0A1L8D6D1_BOTAT														52.05																								1	0	52.05
PGQNNPC(+57.02)KMFYSSDDEHKGMVLPGTK	tr|A0A0K2JNB8|A0A0K2JNB8_BOTAT																														60.22								0	1	60.22
PGVLEYPVKPSEVGK	tr|A0A1L8D690|A0A1L8D690_BOTAT																																				74.25		0	1	74.25
PIPLKWTEIIHAWHDEYKNFK	tr|A0A1L8D673|A0A1L8D673_BOTAT																																				61.43		0	1	61.43
PNDDEEIRYPK	tr|A0A1L8D5W4|A0A1L8D5W4_BOTAT																												116.45										0	1	116.45
PPDWSSYEGSC(+57.02)YKVFK	tr|A0A1L8D654|A0A1L8D654_BOTAT																															83.68							0	1	83.68
PPSVGSVC(+57.02)R	tr|A0A1L8D668|A0A1L8D668_BOTAT																																					57.76	0	1	57.76
PQTLDSFGEWRKTDLLNR	P85420|VM11_BOTAT												90.19																										1	0	90.19
PSDWSPYGGHC(+57.02)YK	tr|A0A1L8D6A2|A0A1L8D6A2_BOTAT																															94.62							0	1	94.62
PSDWSPYGGHC(+57.02)YKLFK	tr|A0A1L8D6A2|A0A1L8D6A2_BOTAT																															62.01							0	1	62.01
PSDWSPYGGHC(+57.02)YKLFKQR	tr|A0A1L8D6A2|A0A1L8D6A2_BOTAT																														70.64								0	1	70.64
PSDWSSYEGHC(+57.02)YR	tr|A0A1L8D6C2|A0A1L8D6C2_BOTAT																														68.3								0	1	68.3
PSDWSTHR	tr|A0A1L8D623|A0A1L8D623_BOTAT																													83.88									0	1	83.88
PSGWSSYEGSC(+57.02)YKVFKER	tr|A0A1L8D657|A0A1L8D657_BOTAT																															89.6							0	1	89.6
PSMIQR	tr|A0A1L8D615|A0A1L8D615_BOTAT																																		59.53				0	1	59.53
PSSPPSVGSVC(+57.02)R	tr|A0A1L8D5V4|A0A1L8D5V4_BOTAT																																					79.73	0	1	79.73
PTIGLAYVGSMC(+57.02)DPKR	P85420|VM11_BOTAT																																				98.68		0	1	98.68
PTIGYAYIGSM(+15.99)C(+57.02)HPK	tr|A0A0K2JNB8|A0A0K2JNB8_BOTAT																																				97.89		0	1	97.89
PTIGYAYIGSMC(+57.02)HPK	tr|A0A0K2JNB8|A0A0K2JNB8_BOTAT																																				86.82		0	1	86.82
PTIGYAYIGSMC(+57.02)HPKR	tr|A0A0K2JNB8|A0A0K2JNB8_BOTAT																														57.68								0	1	57.68
PTISNEPSK	tr|A0A0K2JNB8|A0A0K2JNB8_BOTAT																																					59.7	0	1	59.7
PVTSR	tr|A0A1L8D620|A0A1L8D620_BOTAT																																			44.82			0	1	44.82
PYGGHC(+57.02)YKLFK	tr|A0A1L8D6A2|A0A1L8D6A2_BOTAT																														75.55								0	1	75.55
PYGGHC(+57.02)YKLFKQR	tr|A0A1L8D6A2|A0A1L8D6A2_BOTAT																														88.16								0	1	88.16
Q(-17.03)IC(+57.02)EC(+57.02)DKAAAVC(+57.02)FR	tr|A0A1L8D605|A0A1L8D605_BOTAT																																					78.39	0	1	78.39
Q(-17.03)IC(+57.02)EC(+57.02)DKAAAVC(+57.02)FRENLPTYK	tr|A0A1L8D605|A0A1L8D605_BOTAT																																				58.25		0	1	58.25
Q(-17.03)SWPGPNIPP	tr|A0A1L8D6D1|A0A1L8D6D1_BOTAT														45.17																								1	0	45.17
Q(-17.03)TLDSFGEWRKTDL	P85420|VM11_BOTAT											43.94																											1	0	43.94
Q(-17.03)TLDSFGEWRKTDLLN	P85420|VM11_BOTAT												49.12																										1	0	49.12
Q(-17.03)TLDSFGEWRKTDLLNR	P85420|VM11_BOTAT													54.28																									1	0	54.28
Q(-17.03)TLDSFGEWRKTDLLNRKSHDNA	P85420|VM11_BOTAT																					58.68																	1	0	58.68
Q(-17.03)VVC(+57.02)KF	tr|A0A1L8D6A2|A0A1L8D6A2_BOTAT																										58.7												0	1	58.7
Q(-17.03)YFFETK	tr|A0A1L8D608|A0A1L8D608_BOTAT																																				53.63		0	1	53.63
Q(+.98)C(+57.02)VNVTT	tr|A0A1L8D689|A0A1L8D689_BOTAT																																			48.56			0	1	48.56
Q(+.98)IC(+57.02)EC(+57.02)DKAAAVC(+57.02)FR	tr|A0A1L8D605|A0A1L8D605_BOTAT																																					46.63	0	1	46.63
Q(+.98)KDSSETLKSFGEWR	tr|A0A1L8D5Y8|A0A1L8D5Y8_BOTAT					41.5																																	1	0	41.5
Q(+.98)T(-18.01)LDSFGEWRKTDLLNRKSHDNAQ	P85420|VM11_BOTAT									43.94																													1	0	43.94
Q(+175.04)RMNWADAESLC(+57.02)AQQR	tr|A0A1L8D6A2|A0A1L8D6A2_BOTAT																																					46.83	0	1	46.83
Q(+42.01)(+.98)C(+57.02)WDFIMKDN(+.98)PQC(+57.02)	tr|A0A1S6K7T1|A0A1S6K7T1_BOTAT										43.45																												1	0	43.45
QAIQEK	tr|A0A1L8D690|A0A1L8D690_BOTAT																																				56.04		0	1	56.04
QC(+57.02)IALFGPNVYEAEDSC(+57.02)FKDNQK	tr|A0A1L8D677|A0A1L8D677_BOTAT																																					56.14	0	1	56.14
QC(+57.02)VDVTT	tr|A0A1L8D5X6|A0A1L8D5X6_BOTAT																																					71.04	0	1	71.04
QEQVVC(+57.02)KF	tr|A0A1L8D6A2|A0A1L8D6A2_BOTAT																															82.3							0	1	82.3
QGKVC(+57.02)NSNAYC(+57.02)VDVNR	tr|A0A1L8D5V8|A0A1L8D5V8_BOTAT																															59.28							0	1	59.28
QIC(+57.02)EC(+57.02)D(-18.01)KAAAVC(+57.02)FR	tr|A0A1L8D605|A0A1L8D605_BOTAT																																		68.83				0	1	68.83
QIC(+57.02)EC(+57.02)D(-18.01)KAAAVC(+57.02)FRENLPTYK	tr|A0A1L8D605|A0A1L8D605_BOTAT																																			42.6			0	1	42.6
QIC(+57.02)EC(+57.02)D(-18.01)KAAAVC(+57.02)FRENLPTYKK	tr|A0A1L8D605|A0A1L8D605_BOTAT																																				42.23		0	1	42.23
QIC(+57.02)EC(+57.02)DKAAAVC(+57.02)F	tr|A0A1L8D605|A0A1L8D605_BOTAT																																					86.88	0	1	86.88
QIC(+57.02)EC(+57.02)DKAAAVC(+57.02)FR	tr|A0A1L8D605|A0A1L8D605_BOTAT																																					113.37	0	1	113.37
QIC(+57.02)EC(+57.02)DKAAAVC(+57.02)FRENLPTYK	tr|A0A1L8D605|A0A1L8D605_BOTAT																																				67.62		0	1	67.62
QIC(+57.02)EC(+57.02)DKAAAVC(+57.02)FRENLPTYKK	tr|A0A1L8D605|A0A1L8D605_BOTAT																																					64.97	0	1	64.97
QKYNPFR(-42.02)YIEFLLVVDQGMVTK	tr|A0A0K2JNB8|A0A0K2JNB8_BOTAT																																					44.37	0	1	44.37
QKYNPFR(-43.05)YIEFLLVVDQGMVTK	tr|A0A0K2JNB8|A0A0K2JNB8_BOTAT																																					48.65	0	1	48.65
QM(-48.00)QSEC(+57.02)PATC(+57.02)FC(+57.02)QNK	tr|A0A1L8D673|A0A1L8D673_BOTAT																													52.98									0	1	52.98
QM(+15.99)QSEC(+57.02)PATC(+57.02)FC(+57.02)QNK	tr|A0A1L8D673|A0A1L8D673_BOTAT																														64.47				72.62				0	2	68.545
QMQLGVHSK	tr|A0A1L8D5T9|A0A1L8D5T9_BOTAT																																					56.95	0	1	56.95
QMQSEC(+57.02)PATC(+57.02)FC(+57.02)QNK	tr|A0A1L8D673|A0A1L8D673_BOTAT																																				112.82	106.83	0	2	109.825
QMQSEC(+57.02)PATC(+57.02)FC(+57.02)QNKI	tr|A0A1L8D673|A0A1L8D673_BOTAT																																					64.34	0	1	64.34
QNPQC(+57.02)ILNEPLR	tr|A0A1L8D5X6|A0A1L8D5X6_BOTAT																																					66.8	0	1	66.8
QPLPETLQLK	tr|A0A1L8D6B7|A0A1L8D6B7_BOTAT																																				65.72		0	1	65.72
QSSEC(+57.02)PADVFHK	tr|A0A0K2JNB8|A0A0K2JNB8_BOTAT																																		47.6				0	1	47.6
QTLDSFGEWR	P85420|VM11_BOTAT								53.64																														1	0	53.64
QVPVVQAYAFGK	tr|A0A1L8D667|A0A1L8D667_BOTAT																																				53.7		0	1	53.7
QVPVVQAYAFGKYLGYLTVIFDDKGNVIK	tr|A0A1L8D667|A0A1L8D667_BOTAT																																					46.01	0	1	46.01
QY(-18.01)FFETK	tr|A0A1L8D608|A0A1L8D608_BOTAT																																			48.01			0	1	48.01
QYC(+57.02)YKFFQQK(+210.20)E(+14.02)SWDDVNWDDAER	tr|A0A1L8D623|A0A1L8D623_BOTAT																																		41.09				0	1	41.09
QYFFETK	tr|A0A1L8D608|A0A1L8D608_BOTAT																																					77.4	0	1	77.4
R(+306.17)GDDPDIC(+57.02)C(+57.02)NGISAGC(+57.02)PR	tr|A0A1L8D5Z3|A0A1L8D5Z3_BOTAT																														51.6								0	1	51.6
RFDEIVGGM(-48.00)DKLPTSMYQAIQEK	tr|A0A1L8D690|A0A1L8D690_BOTAT																																					63.57	0	1	63.57
RFDEIVGGM(+15.99)DKLPTSM(+15.99)YQAIQEK	tr|A0A1L8D690|A0A1L8D690_BOTAT																																				78.53		0	1	78.53
RFDEIVGGM(+15.99)DKLPTSMYQAIQEK	tr|A0A1L8D690|A0A1L8D690_BOTAT																																				82.21		0	1	82.21
RFDEIVGGMD(-18.01)KLPTSMYQAIQEK	tr|A0A1L8D690|A0A1L8D690_BOTAT																																				47.91		0	1	47.91
RFDEIVGGMD(+57.02)KLPTSMYQAIQEK	tr|A0A1L8D690|A0A1L8D690_BOTAT																																			45.34			0	1	45.34
RFDEIVGGMDK	tr|A0A1L8D690|A0A1L8D690_BOTAT																																				72.39		0	1	72.39
RFDEIVGGMDKLPT(-18.01)SMYQAIQEK	tr|A0A1L8D690|A0A1L8D690_BOTAT																																					67.5	0	1	67.5
RFDEIVGGMDKLPTSM(+15.99)YQAIQEK	tr|A0A1L8D690|A0A1L8D690_BOTAT																																					49.06	0	1	49.06
RFDEIVGGMDKLPTSMYQ(+.98)AIQEK	tr|A0A1L8D690|A0A1L8D690_BOTAT																																					114.7	0	1	114.7
RFDEIVGGMDKLPTSMYQAIQEK	tr|A0A1L8D690|A0A1L8D690_BOTAT																																				147.71		0	1	147.71
RFDEIVGGMDKLPTSMYQAIQEKVHLNAR	tr|A0A1L8D690|A0A1L8D690_BOTAT																																					71.33	0	1	71.33
RIKFEPPLPPK	tr|A0A1L8D690|A0A1L8D690_BOTAT																																					61.93	0	1	61.93
RKGNGVNVPC(+57.02)AQEDVKC(+57.02)GR	tr|A0A1L8D5X7|A0A1L8D5X7_BOTAT																																			43.35			0	1	43.35
RSEC(+57.02)DIAESC(+57.02)T(-18.01)GQSAQC(+57.02)PTDDFHK	tr|A0A1L8D5X7|A0A1L8D5X7_BOTAT																																					45.12	0	1	45.12
RSEC(+57.02)DIAESC(+57.02)TGQSAQC(+57.02)PTDDFHK	tr|A0A1L8D5X7|A0A1L8D5X7_BOTAT																																					104.42	0	1	104.42
RSVAIVQDYSPINLVMAVIMAHEMGHNMGIHHDTGSC(+57.02)SC(+57.02)GDYPC(+57.02)IMGPTISNEPSK	tr|A0A0K2JNB8|A0A0K2JNB8_BOTAT																																					89.32	0	1	89.32
RVGEVNENPGILKYPVKPSEEGK	tr|A0A1L8D615|A0A1L8D615_BOTAT																																					59.5	0	1	59.5
RVGEVNKDPGVLEYPVKPSEVGK	tr|A0A1L8D690|A0A1L8D690_BOTAT																																					104.46	0	1	104.46
RVVIVGAGM(-48.00)SGLSAAYVLANAGHQVTVLEASER	tr|A0A1L8D690|A0A1L8D690_BOTAT																																					96.76	0	1	96.76
RVVIVGAGM(+15.99)SGLSAAYVLANAGHQVTVLEASER	tr|A0A1L8D690|A0A1L8D690_BOTAT																																				66.85		0	1	66.85
RVVIVGAGMSGLSAAY(-18.01)VLANAGHQVTVLEASER	tr|A0A1L8D690|A0A1L8D690_BOTAT																																					52.43	0	1	52.43
RVVIVGAGMSGLSAAYVLANAGHQVTVLEASER	tr|A0A1L8D690|A0A1L8D690_BOTAT																																				133.01		0	1	133.01
RVVIVGAGMSGLSAAYVLANAGHQVTVLEASERAGGR	tr|A0A1L8D690|A0A1L8D690_BOTAT																																					97.21	0	1	97.21
RWSDDADLDYKPWSEEPEC(+57.02)VVSK	tr|A0A1L8D654|A0A1L8D654_BOTAT																																					77.28	0	1	77.28
RYM(+15.99)AYPDIFC(+57.02)K	tr|A0A1L8D605|A0A1L8D605_BOTAT																																				95.91		0	1	95.91
RYM(+15.99)AYPDIFC(+57.02)KKPAEEC(+57.0	tr|A0A1L8D605|A0A1L8D605_BOTAT																														69.29								0	1	69.29
RYMAYPDIFC(+57.02)K	tr|A0A1L8D605|A0A1L8D605_BOTAT																																				94.6		0	1	94.6
RYMAYPDIFC(+57.02)KKPAEEC(+57.0	tr|A0A1L8D605|A0A1L8D605_BOTAT																															63.14							0	1	63.14
S(+42.01)C(+57.02)GANSC(+57.02)IM(+15.99)SATVSDQPSSR	tr|A0A1L8D675|A0A1L8D675_BOTAT																																				58.2		0	1	58.2
S(+42.01)GTAAD(+14.02)C(+57.02)PPDWSSYEGSC(+57.02)YK	tr|A0A1L8D654|A0A1L8D654_BOTAT																																		59.63				0	1	59.63
S(+42.01)GTAADC(+57.02)PSGWSSYEGSC(+57.02)YK	tr|A0A1L8D657|A0A1L8D657_BOTAT																																				52.7		0	1	52.7
S(+42.01)KL(sub T)LTSFGEWR	tr|A0A1L8D600|A0A1L8D600_BOTAT											41.78																											1	0	41.78
S(+57.02)C(+57.02)VMAGTLSC(+57.02)EGSFLFSSC(+57.02)SQK	tr|A0A1L8D5X9|A0A1L8D5X9_BOTAT																																					58	0	1	58
S(+57.02)GVIIC(+57.02)GEGTPC(+57.02)EK	tr|A0A1L8D605|A0A1L8D605_BOTAT																																				41.14		0	1	41.14
SAGQLYEES(-18.01)LQK	tr|A0A1L8D690|A0A1L8D690_BOTAT																																		45.92				0	1	45.92
SAGQLYEESLQ(+.98)K	tr|A0A1L8D690|A0A1L8D690_BOTAT																																				79.43		0	1	79.43
SAGQLYEESLQK	tr|A0A1L8D690|A0A1L8D690_BOTAT																																					116.45	0	1	116.45
SAGQLYEESLQKAVEELR	tr|A0A1L8D690|A0A1L8D690_BOTAT																																					74.08	0	1	74.08
SAGQLYEESLQKAVEELRR	tr|A0A1L8D690|A0A1L8D690_BOTAT																																				71.05		0	1	71.05
SAHIAPLRLPSRPPSVGSVC(+57.02)R	tr|A0A1L8D5W3|A0A1L8D5W3_BOTAT																																				103.15		0	1	103.15
SC(+57.02)VM(-48.00)AGTLSC(+57.02)EGSFLFSSC(+57.02)SQK	tr|A0A1L8D5X9|A0A1L8D5X9_BOTAT																																					59.89	0	1	59.89
SC(+57.02)VM(+15.99)AGTLSC(+57.02)EGSFLFSSC(+57.02)SQKEHR	tr|A0A1L8D5X9|A0A1L8D5X9_BOTAT																																					66.84	0	1	66.84
SC(+57.02)VMAGTLSC(+57.02)EGSFLFSSC(+57.02)SQKEHR	tr|A0A1L8D5X9|A0A1L8D5X9_BOTAT																																					46.03	0	1	46.03
SDDEHKGMVLPGTK	tr|A0A0K2JNB8|A0A0K2JNB8_BOTAT																																					50.71	0	1	50.71
SDYTEWIK	tr|A0A1L8D5T9|A0A1L8D5T9_BOTAT																																				63.03		0	1	63.03
SEC(+57.02)DIAESC(+57.02)TGQSADC(+57.02)PTDDLQR	tr|A0A1L8D5X3|A0A1L8D5X3_BOTAT																																					79.16	0	1	79.16
SEC(+57.02)DIAESC(+57.02)TGQSAEC(+57.02)PTDDFHK	tr|A0A1L8D5X6|A0A1L8D5X6_BOTAT																																					52.24	0	1	52.24
SEC(+57.02)DIAESC(+57.02)TGQSAHC(+57.02)PTDR	C5H5D4|VM33_BOTAT																																		66.89				0	1	66.89
SEC(+57.02)DIAESC(+57.02)TGQSAQC(+57.02)PTDDFHK	tr|A0A1L8D5X7|A0A1L8D5X7_BOTAT																																					49.41	0	1	49.41
SEC(+57.02)DIAESC(+57.02)TGQSPEC(+57.02)PTDDFQR	tr|A0A1L8D5X8|A0A1L8D5X8_BOTAT																												63.19										0	1	63.19
SEC(+57.02)DPAEHC(+57.02)TGQSSEC(+57.02)PADVFHK	tr|A0A0K2JNB8|A0A0K2JNB8_BOTAT																																		62.21				0	1	62.21
SEC(+57.02)PADVFHK	tr|A0A0K2JNB8|A0A0K2JNB8_BOTAT																																		45.21				0	1	45.21
SEC(+57.02)VAAKSTDNQWWSFPC(+57.02)TRQE	tr|A0A1L8D6A2|A0A1L8D6A2_BOTAT																											74.85											0	1	74.85
SEDYSETHYSPDGR	tr|A0A1L8D677|A0A1L8D677_BOTAT						42.28																																1	0	42.28
SFAEWR	tr|A0A0K2JNB8|A0A0K2JNB8_BOTAT														57.21																								1	0	57.21
SFAEWRKTDLLTR	tr|A0A0K2JNB8|A0A0K2JNB8_BOTAT													64.69																									1	0	64.69
SFGEWR	P85420|VM11_BOTAT														62.91																								1	0	62.91
SFGEWRKTDLLNR	P85420|VM11_BOTAT																						55.34																1	0	55.34
SFGEWRKTDLLNRKSHDNAQ	P85420|VM11_BOTAT									50.92																													1	0	50.92
SFVWTGLGDVWK	tr|A0A1L8D657|A0A1L8D657_BOTAT																																				49.68		0	1	49.68
SGGPLIC(+57.02)NGQFQGIVFYGAHPC(+57.02)GQAPKPGLYTK	tr|A0A1L8D5V4|A0A1L8D5V4_BOTAT																																					42.41	0	1	42.41
SGNVNDYEVVYPR	tr|A0A1L8D600|A0A1L8D600_BOTAT																													80.01									0	1	80.01
SGNVNDYEVVYPRK	tr|A0A1L8D600|A0A1L8D600_BOTAT							43.48																															1	0	43.48
SGPPC(+57.02)GDC(+57.02)PSAC(+57.02)DDGLC(+57.02)TNPC(+57.02)TK	tr|A0A1L8D673|A0A1L8D673_BOTAT																																					125.13	0	1	125.13
SGS(-18.01)QC(+57.02)GHGDC(+57.02)C(+57.02)EQC(+57.02)KFTKSGTEC(+57.02)R	tr|A0A0K2JNB8|A0A0K2JNB8_BOTAT																														55.42								0	1	55.42
SGSQC(+57.02)GHGD(-18.01)C(+57.02)C(+57.02)EQC(+57.02)KFTKSGTEC(+57.02)R	tr|A0A0K2JNB8|A0A0K2JNB8_BOTAT																															55.74							0	1	55.74
SGSQC(+57.02)GHGDC(+57.02)C(+57.02)EQC(+57.02)KFTK	tr|A0A0K2JNB8|A0A0K2JNB8_BOTAT																														109.2								0	1	109.2
SGSQC(+57.02)GHGDC(+57.02)C(+57.02)EQC(+57.02)KFTKSGTEC(+57.02)R	tr|A0A0K2JNB8|A0A0K2JNB8_BOTAT																														115.85								0	1	115.85
SGTEC(+57.02)RASM(-48.00)SEC(+57.02)DPAEHC(+57.02)TGQSSEC(+57.02)PADVFHK	tr|A0A0K2JNB8|A0A0K2JNB8_BOTAT																															52.77							0	1	52.77
SGTEC(+57.02)RASM(+15.99)SEC(+57.02)DPAEHC(+57.02)TGQSSEC(+57.02)PADVFHK	tr|A0A0K2JNB8|A0A0K2JNB8_BOTAT																														83.83								0	1	83.83
SGTEC(+57.02)RASMSEC(+57.02)D(-18.01)PAEHC(+57.02)TGQSSEC(+57.02)PADVFHK	tr|A0A0K2JNB8|A0A0K2JNB8_BOTAT																														51.02								0	1	51.02
SGTEC(+57.02)RASMSEC(+57.02)DPAEHC(+57.02)TGQSSEC(+57.02)PADVFHK	tr|A0A0K2JNB8|A0A0K2JNB8_BOTAT																														136.26								0	1	136.26
SGTKIFLTC(+57.02)TKKFWEDDGIHGGK	tr|A0A1L8D690|A0A1L8D690_BOTAT																																					52.36	0	1	52.36
SGVIIC(+57.02)GEGTPC(+57.02)EK	tr|A0A1L8D605|A0A1L8D605_BOTAT																												200										0	1	200
SGVIIC(+57.02)GEGTPC(+57.02)EKQIC(+57.02)EC(+57.02)DK	tr|A0A1L8D605|A0A1L8D605_BOTAT																																					77.54	0	1	77.54
SGVIIC(+57.02)GEGTPC(+57.02)EKQIC(+57.02)EC(+57.02)DKAAAVC(+57.02)FR	tr|A0A1L8D605|A0A1L8D605_BOTAT																															99.87							0	1	99.87
SGVIIC(+57.02)GEGTPC(+57.02)EKQIC(+57.02)EC(+57.02)DKAAAVC(+57.02)FRENLPTYK	tr|A0A1L8D605|A0A1L8D605_BOTAT																															68.59							0	1	68.59
SHDHAQLLTTIVFDNYVIGITK	tr|A0A1L8D600|A0A1L8D600_BOTAT																																		42.67				0	1	42.67
SHDNAQFLTNTDFNGLTIGLAPVSSM(+15.99)C(+57.02)N(+.98)PK	tr|A0A1L8D689|A0A1L8D689_BOTAT																															53.91							0	1	53.91
SHDNAQLLT(-18.01)STDFN(+.98)GPTIGLAYVGSMC(+57.02)DPKR	P85420|VM11_BOTAT																																		53.71				0	1	53.71
SHDNAQLLT(-18.01)STDFNGPTIGLAYVGSMC(+57.02)DPKR	P85420|VM11_BOTAT																																55.54						0	1	55.54
SHDNAQLLTGINFNGPTAGLAYLGGIC(+57.02)NLLYSAGIVQDHNK	tr|A0A1L8D5X9|A0A1L8D5X9_BOTAT																																			43.5			0	1	43.5
SHDNAQLLTNTDFDGR	tr|A0A1L8D677|A0A1L8D677_BOTAT																																					127.2	0	1	127.2
SHDNAQLLTST(-18.01)DFNGPTIGLAYVGSMC(+57.02)DPKR	P85420|VM11_BOTAT																															54.43							0	1	54.43
SHDNAQLLTSTD(-18.01)FN(+.98)GPTIGLAYVGSMC(+57.02)DPKR	P85420|VM11_BOTAT																																			43.28			0	1	43.28
SHDNAQLLTSTD(-18.01)FNGPTIGLAYVGSMC(+57.02)DPKR	P85420|VM11_BOTAT																														60.65								0	1	60.65
SHDNAQLLTSTD(+57.02)FNGPTIGLAYVGSMC(+57.02)DPKR	P85420|VM11_BOTAT																																					67.13	0	1	67.13
SHDNAQLLTSTDFN(-17.03)GPTIGLAYVGSMC(+57.02)DPKR	P85420|VM11_BOTAT																																					82.59	0	1	82.59
SHDNAQLLTSTDFN(+.98)GPT(-18.01)IGLAYVGSMC(+57.02)DPKR	P85420|VM11_BOTAT																																				58.89		0	1	58.89
SHDNAQLLTSTDFNG	P85420|VM11_BOTAT																																					60.15	0	1	60.15
SHDNAQLLTSTDFNGPT(-18.01)IGLAYVGSM(+15.99)C(+57.02)DPKR	P85420|VM11_BOTAT																														54.57								0	1	54.57
SHDNAQLLTSTDFNGPT(-18.01)IGLAYVGSMC(+57.02)DPKR	P85420|VM11_BOTAT																																		65.67				0	1	65.67
SHDNAQLLTSTDFNGPTIGLAYVGS(-18.01)MC(+57.02)D(+57.02)PKR	P85420|VM11_BOTAT																																			42.83			0	1	42.83
SHDNAQLLTSTDFNGPTIGLAYVGSM(-48.00)C(+57.02)DPK	P85420|VM11_BOTAT																																		55.91				0	1	55.91
SHDNAQLLTSTDFNGPTIGLAYVGSM(-48.00)C(+57.02)DPKR	P85420|VM11_BOTAT																														59.02								0	1	59.02
SHDNAQLLTSTDFNGPTIGLAYVGSM(+15.99)C(+57.02)DPK	P85420|VM11_BOTAT																																					74.59	0	1	74.59
SHDNAQLLTSTDFNGPTIGLAYVGSM(+15.99)C(+57.02)DPKR	P85420|VM11_BOTAT																														88.16								0	1	88.16
SHDNAQLLTSTDFNGPTIGLAYVGSMC(+57.02)D(+57.02)PK	P85420|VM11_BOTAT																																					52.76	0	1	52.76
SHDNAQLLTSTDFNGPTIGLAYVGSMC(+57.02)DPK	P85420|VM11_BOTAT																																				167.41		0	1	167.41
SHDNAQLLTSTDFNGPTIGLAYVGSMC(+57.02)DPKR	P85420|VM11_BOTAT																														157.84								0	1	157.84
SIC(+57.02)KGEISWLK	tr|A0A1L8D6B7|A0A1L8D6B7_BOTAT																																					41.33	0	1	41.33
SIC(+57.02)KGEISWLKDK	tr|A0A1L8D6B7|A0A1L8D6B7_BOTAT																																					95.88	0	1	95.88
SIIAGNTAAAC(+57.02)	tr|A0A1L8D5T9|A0A1L8D5T9_BOTAT																																					94.59	0	1	94.59
SKTLTSFGEWR	tr|A0A1L8D600|A0A1L8D600_BOTAT			98.94																																			1	0	98.94
SKTLTSFGEWRER	tr|A0A1L8D600|A0A1L8D600_BOTAT																						59.05																1	0	59.05
SLIEFAKMILEETKK(+43.01)SPFPYYTTYGC(+57.02)YC(+57.02)GWGGQGQPK	tr|A0A1L8D605|A0A1L8D605_BOTAT																																					41.28	0	1	41.28
SLIEFAKMILEETKKSPFPYYTTYGC(+57.02)YC(+57.02)GWGGQ(+.98)GQPKDATDRC(+57.02)C(+57.02)FVHDC(+57.02)C(+57.02)YGKLSNC(+57.02)K	tr|A0A1L8D605|A0A1L8D605_BOTAT																							49.77															1	0	49.77
SLIEFAN(sub K)M(+15.99)ILEETK	tr|A0A1L8D605|A0A1L8D605_BOTAT																																					46.27	0	1	46.27
SLIEFAN(sub K)MILEETK	tr|A0A1L8D605|A0A1L8D605_BOTAT																																					62.4	0	1	62.4
SLIEFAN(sub K)MILEETKK	tr|A0A1L8D605|A0A1L8D605_BOTAT																																				58.85		0	1	58.85
SLIEFAN(sub K)MILEETKKSPFPYYTTYGC(+57.02)YC(+57.02)GWGGQGQPK	tr|A0A1L8D605|A0A1L8D605_BOTAT																														52.92								0	1	52.92
SLIHQLPKEE	tr|A0A1L8D690|A0A1L8D690_BOTAT																											57.11											0	1	57.11
SLVELGKMILQETGKNPVTSYGAYGC(+57.02)NC(+57.02)GVLGR	tr|A0A1L8D5Z7|A0A1L8D5Z7_BOTAT																														119.59								0	1	119.59
SM(+15.99)AC(+57.02)TQLAYFIC(+57.02)K	tr|A0A1L8D6C2|A0A1L8D6C2_BOTAT																																				110.3		0	1	110.3
SM(+15.99)QAIFLAHGPGFNEK	tr|A0A1L8D6B7|A0A1L8D6B7_BOTAT																																				46.39		0	1	46.39
SMAC(+57.02)TQLAYFIC(+57.02)K	tr|A0A1L8D6C2|A0A1L8D6C2_BOTAT																																					118.74	0	1	118.74
SMQAIFLAHGPGFNEK	tr|A0A1L8D6B7|A0A1L8D6B7_BOTAT																																				81.25		0	1	81.25
SMQAIFLAHGPGFNEKK	tr|A0A1L8D6B7|A0A1L8D6B7_BOTAT																																					75.53	0	1	75.53
SPFPYYTTYGC(+57.02)Y(-2.02)C(+57.02)GWGGQGQPK	tr|A0A1L8D605|A0A1L8D605_BOTAT																																					60.94	0	1	60.94
SPFPYYTTYGC(+57.02)YC(+57.02)GWGGQGQPK	tr|A0A1L8D605|A0A1L8D605_BOTAT																																		117.94				0	1	117.94
SPIPLKWTEIIHAWHDEYKNFK	tr|A0A1L8D673|A0A1L8D673_BOTAT																																				50.14		0	1	50.14
SPYGGHC(+57.02)YKLFK	tr|A0A1L8D6A2|A0A1L8D6A2_BOTAT																															65.25							0	1	65.25
SPYGGHC(+57.02)YKLFKQR	tr|A0A1L8D6A2|A0A1L8D6A2_BOTAT																															72.59							0	1	72.59
SQC(+57.02)GHGDC(+57.02)C(+57.02)EQC(+57.02)KFTK	tr|A0A0K2JNB8|A0A0K2JNB8_BOTAT																														74.79								0	1	74.79
SRPVC(+57.02)GNELLE	tr|A0A1L8D5V8|A0A1L8D5V8_BOTAT																											52.61											0	1	52.61
SRPVC(+57.02)GNELLEVGEEC(+57.02)	tr|A0A1L8D5V8|A0A1L8D5V8_BOTAT																								121.63														0	1	121.63
SRPVC(+57.02)GNELLEVGEEC(+57.02)DC(+57.02)GPPANC(+57.02)QNQC(+57.02)C(+57.02)DAATC(+57.02)K	tr|A0A1L8D5V8|A0A1L8D5V8_BOTAT																												44.84										0	1	44.84
SSDDEHKGM(+15.99)VLPGTK	tr|A0A0K2JNB8|A0A0K2JNB8_BOTAT																																				81.65		0	1	81.65
SSDDEHKGMVLPGTK	tr|A0A0K2JNB8|A0A0K2JNB8_BOTAT																																					105	0	1	105
SSEC(+57.02)PADVFHK	tr|A0A0K2JNB8|A0A0K2JNB8_BOTAT																																			54.95			0	1	54.95
SSYEGSC(+57.02)YKVFKEK	tr|A0A1L8D654|A0A1L8D654_BOTAT																															63.33							0	1	63.33
SSYEGSC(+57.02)YNFFQR	tr|A0A1L8D5Z9|A0A1L8D5Z9_BOTAT																																					43.79	0	1	43.79
STDFNGPTIGL	P85420|VM11_BOTAT										64.18																												1	0	64.18
STDN(+.98)QWWSFPC(+57.02)TR	tr|A0A1L8D6A2|A0A1L8D6A2_BOTAT																																					65.4	0	1	65.4
STDNQ(+.98)WLSFPC(+57.02)TR	tr|A0A1L8D654|A0A1L8D654_BOTAT																																					96.38	0	1	96.38
STDNQ(+.98)WWSFPC(+57.02)TR	tr|A0A1L8D6A2|A0A1L8D6A2_BOTAT																																		57.26				0	1	57.26
STDNQWLSFPC(+57.02)TR	tr|A0A1L8D654|A0A1L8D654_BOTAT																												140.87										0	1	140.87
STDNQWLSFPC(+57.02)TRLQYFVC(+57.02)EF	tr|A0A1L8D654|A0A1L8D654_BOTAT																																					48.18	0	1	48.18
STDNQWWSFPC(+57.02)TR	tr|A0A1L8D6A2|A0A1L8D6A2_BOTAT																													155.46									0	1	155.46
STGVIQ(+.98)DH	P85420|VM11_BOTAT																																				51.26		0	1	51.26
STGVIQDHSEQDLMVAITMAHELGHNLGISHDTGSC(+57.02)SC(+57.02)GGYSC(+57.02)IMSPVLSHEPSK	P85420|VM11_BOTAT																																					67.94	0	1	67.94
STGVIQDHSPIN	tr|A0A1L8D5X3|A0A1L8D5X3_BOTAT																													62.35									0	1	62.35
STGVIQDHSPINL	tr|A0A1L8D5X3|A0A1L8D5X3_BOTAT																																					63.42	0	1	63.42
STPISVPPSASDC(+57.02)LR	tr|A0A1L8D6B7|A0A1L8D6B7_BOTAT																																				62.89		0	1	62.89
STTDLPSR	tr|A0A1L8D690|A0A1L8D690_BOTAT																																		67.53				0	1	67.53
SVAIIEDHSIISLK	tr|A0A1L8D5V8|A0A1L8D5V8_BOTAT																																					76.53	0	1	76.53
SVAIVQDYSPINLVM(+15.99)AVIMAHEMGHNMGIHHDTGSC(+57.02)SC(+57.02)GDYPC(+57.02)IMGPTISNEPSK	tr|A0A0K2JNB8|A0A0K2JNB8_BOTAT																																				64.04		0	1	64.04
SVAIVQDYSPINLVMAVIMAHEMGHN(+.98)MGIHHDTGSC(+57.02)SC(+57.02)GDYPC(+57.02)IMGPTISNEPSK	tr|A0A0K2JNB8|A0A0K2JNB8_BOTAT																																		42.39				0	1	42.39
SVAIVQDYSPINLVMAVIMAHEMGHNM(+15.99)GIHHDTGSC(+57.02)SC(+57.02)GDYPC(+57.02)IMGPTISNEPSK	tr|A0A0K2JNB8|A0A0K2JNB8_BOTAT																																					45.74	0	1	45.74
SVAIVQDYSPINLVMAVIMAHEMGHNMGIHHDTGSC(+57.02)SC(+57.02)GDYPC(+57.02)IM(+15.99)GPTISNEPSK	tr|A0A0K2JNB8|A0A0K2JNB8_BOTAT																																			52.32			0	1	52.32
SVAIVQDYSPINLVMAVIMAHEMGHNMGIHHDTGSC(+57.02)SC(+57.02)GDYPC(+57.02)IMGPTISNEPSK	tr|A0A0K2JNB8|A0A0K2JNB8_BOTAT																																				72.71		0	1	72.71
SVANDDEEIRYPMEK	tr|A0A1L8D620|A0A1L8D620_BOTAT																																					61.43	0	1	61.43
SVANDDEVIRYPK	tr|A0A1L8D668|A0A1L8D668_BOTAT																												112.1										0	1	112.1
SVANDDEVIRYPKEK	tr|A0A1L8D668|A0A1L8D668_BOTAT																													82.34									0	1	82.34
SVC(+57.02)RPIETMVDIFQEYPDEVEYIFKPSC(+57.02)VALMR	tr|A0A1L8D601|A0A1L8D601_BOTAT																																		45.39				0	1	45.39
SVDFDSESPRKPE	tr|A0A1L8D673|A0A1L8D673_BOTAT																											69.55											0	1	69.55
SVDFDSESPRKPEIQNEIVDLHNSLR	tr|A0A1L8D673|A0A1L8D673_BOTAT																																				100.89		0	1	100.89
SVDFDSESPRKPEIQNEIVDLHNSLRK	tr|A0A1L8D673|A0A1L8D673_BOTAT																																					75	0	1	75
SVGVVMDHSPINR	tr|A0A1L8D5X6|A0A1L8D5X6_BOTAT																																					57.32	0	1	57.32
SVNPTASNMLK	tr|A0A1L8D673|A0A1L8D673_BOTAT																																					56.77	0	1	56.77
SVNPTASNMLKMEWYPEAAANAER	tr|A0A1L8D673|A0A1L8D673_BOTAT																															55.02							0	1	55.02
SVPNDDEEIRYPK	tr|A0A1L8D5W4|A0A1L8D5W4_BOTAT																													131.18									0	1	131.18
SYIKDKDIM(+15.99)LIR	tr|A0A1L8D620|A0A1L8D620_BOTAT																																				45.03		0	1	45.03
SYIKDKDIMLIR	tr|A0A1L8D620|A0A1L8D620_BOTAT																																					71.89	0	1	71.89
SYLAGC(+57.02)AAAYC(+57.02)PSSSYK	tr|A0A1L8D673|A0A1L8D673_BOTAT																																					145.85	0	1	145.85
SYPDVPHC(+57.02)AK	tr|A0A1L8D5R9|A0A1L8D5R9_BOTAT																																		61.42				0	1	61.42
T(-18.01)LTSFGEWR	tr|A0A1L8D600|A0A1L8D600_BOTAT																																		54.92				0	1	54.92
TAIDFNGPTIGY	tr|A0A0K2JNB8|A0A0K2JNB8_BOTAT																		52.36																				1	0	52.36
TAIVFDEHIIGK	tr|A0A1L8D5X6|A0A1L8D5X6_BOTAT																																				47.77		0	1	47.77
TAKDDC(+57.02)DLPESC(+57.02)TGQSGFC(+57.02)PM(+15.99)DDFQR	tr|A0A1L8D5V8|A0A1L8D5V8_BOTAT																																					98.13	0	1	98.13
TAKDDC(+57.02)DLPESC(+57.02)TGQSGFC(+57.02)PMDDFQR	tr|A0A1L8D5V8|A0A1L8D5V8_BOTAT																																					105.88	0	1	105.88
TC(+57.02)IALEEDSGFRK	tr|A0A1L8D639|A0A1L8D639_BOTAT																																					104.78	0	1	104.78
TC(+57.02)RNPC(+57.02)C(+57.02)DAATC(+57.02)KLRHGAQC(+57.02)AEGLC(+57.02)C(+57.02)DQC(+57.02)R	tr|A0A1L8D5X9|A0A1L8D5X9_BOTAT																														68.41								0	1	68.41
TDKDIM(+15.99)LIR	tr|A0A1L8D5W4|A0A1L8D5W4_BOTAT																																				63.87		0	1	63.87
TDKDIMLIR	tr|A0A1L8D5W4|A0A1L8D5W4_BOTAT																																		61.83				0	1	61.83
TDLLNRK	P85420|VM11_BOTAT																																		46.47				0	1	46.47
TDLLTRKKHDN(+.98)AQLLTAIDFNGPTIGYAYIGSM(+15.99)C(+57.02)HPK	tr|A0A0K2JNB8|A0A0K2JNB8_BOTAT																																					45.85	0	1	45.85
TDQYTGEC(+57.02)PDIEM(+15.99)SR	tr|A0A1L8D603|A0A1L8D603_BOTAT																																					57.34	0	1	57.34
TDRC(+57.02)C(+57.02)FVHDC(+57.02)C(+57.02)YGK	tr|A0A1L8D605|A0A1L8D605_BOTAT																															83.24							0	1	83.24
TDRYSYSR	tr|A0A1L8D605|A0A1L8D605_BOTAT																																			67.94			0	1	67.94
TDRYSYSRKSGVIIC(+57.02)GEGTPC(+57.02)EK	tr|A0A1L8D605|A0A1L8D605_BOTAT																																					80.45	0	1	80.45
TDYEEFLE	tr|A0A1L8D690|A0A1L8D690_BOTAT																											63.2											0	1	63.2
TEAQC(+57.02)AEGLC(+57.02)C(+57.02)DQC(+57.02)R	tr|A0A1L8D5Z3|A0A1L8D5Z3_BOTAT																													103.04									0	1	103.04
TFHGLGVIDWENWRPQWDR	tr|A0A1L8D603|A0A1L8D603_BOTAT																																				54.39		0	1	54.39
TFLPIFVNP	tr|A0A1L8D6B7|A0A1L8D6B7_BOTAT																																					67.98	0	1	67.98
TGLGDVWK	tr|A0A1L8D657|A0A1L8D657_BOTAT																																					45.29	0	1	45.29
TGVEIWSNKDLINVQPAAP	P85420|VM11_BOTAT												51.21																										1	0	51.21
TGVEIWSNKDLINVQPAAPQT	P85420|VM11_BOTAT						48.85																																1	0	48.85
TGVIQDHSPIN	tr|A0A1L8D5X3|A0A1L8D5X3_BOTAT																	84.83																					1	0	84.83
TIVFDNYVIGITK	tr|A0A1L8D600|A0A1L8D600_BOTAT																																				48.87		0	1	48.87
TK(sub R)GDDPDIC(+57.02)C(+57.02)NGISAGC(+57.02)PR	tr|A0A1L8D5Z3|A0A1L8D5Z3_BOTAT																												88.52										0	1	88.52
TK(sub R)GDDPDIC(+57.02)C(+57.02)NGISAGC(+57.02)PRFHFC(+57.02	tr|A0A1L8D5Z3|A0A1L8D5Z3_BOTAT																															55.11							0	1	55.11
TLC(+57.02)AGILEGGK	tr|A0A1L8D5U8|A0A1L8D5U8_BOTAT																																					69.13	0	1	69.13
TLC(+57.02)AGIM(+15.99)EGGK	tr|A0A1L8D674|A0A1L8D674_BOTAT																																					68.49	0	1	68.49
TLC(+57.02)AGIMEGGK	tr|A0A1L8D674|A0A1L8D674_BOTAT																																					80.96	0	1	80.96
TLC(+57.02)AGVLEGGIDTC(+57.02)NGDSGGPLIC(+57.02)NGQFQGIVFYGAHPC(+57.02)GQAPKPGLYTK	tr|A0A1L8D5V4|A0A1L8D5V4_BOTAT																																					74.87	0	1	74.87
TLC(+57.02)AGVLQGGIDTC(+57.02)R	tr|A0A1L8D5W4|A0A1L8D5W4_BOTAT																																					119.59	0	1	119.59
TLDSFGEWR	P85420|VM11_BOTAT																50.95																						1	0	50.95
TLGMLMEGLK	tr|A0A1L8D6B7|A0A1L8D6B7_BOTAT																																				63.21		0	1	63.21
TLGMLMEGLKQR	tr|A0A1L8D6B7|A0A1L8D6B7_BOTAT																																					66.79	0	1	66.79
TLTS(-18.01)FGEWR	tr|A0A1L8D600|A0A1L8D600_BOTAT																																					59.7	0	1	59.7
TLTSFGEWR	tr|A0A1L8D600|A0A1L8D600_BOTAT																																				87.5		0	1	87.5
TNPDVPHC(+57.02)ANINLLDDAVC(+57.02)Q(+28.03)	tr|A0A1L8D5V4|A0A1L8D5V4_BOTAT																												74.71										0	1	74.71
TNPDVPHC(+57.02)ANINLLDDAVC(+57.02)QAAYPELPAEYR	tr|A0A1L8D5V4|A0A1L8D5V4_BOTAT																																			123.27			0	1	123.27
TNTFVK	tr|A0A1L8D608|A0A1L8D608_BOTAT																																					56.31	0	1	56.31
TPIAK	tr|A0A1L8D5V4|A0A1L8D5V4_BOTAT																																					41.43	0	1	41.43
TRIYDIVNIINLIYHPMNTHVALVGVEIWSNKDK	tr|A0A1L8D5X9|A0A1L8D5X9_BOTAT																																					74.07	0	1	74.07
TSFGEW	tr|A0A1L8D600|A0A1L8D600_BOTAT		52.04																																				1	0	52.04
TSFGEWR	tr|A0A1L8D600|A0A1L8D600_BOTAT																																					77.65	0	1	77.65
TSNPK	tr|A0A1L8D690|A0A1L8D690_BOTAT																																		48.94				0	1	48.94
TSTDFNGPTIG	P85420|VM11_BOTAT													68.58																									1	0	68.58
TSTDFNGPTIGL	P85420|VM11_BOTAT																						66																1	0	66
TSTDFNGPTIGLAYVGSM(+15.99)C(+57.02)DPKR	P85420|VM11_BOTAT																																					49.12	0	1	49.12
TTENQWWSR	tr|A0A1L8D657|A0A1L8D657_BOTAT																																					89.37	0	1	89.37
TTYPPVE	tr|A0A1L8D600|A0A1L8D600_BOTAT															42.57																							1	0	42.57
TVKPDVDYTLN	tr|A0A0K2JNB8|A0A0K2JNB8_BOTAT																		57.82																				1	0	57.82
TVKPDVDYTLNSFAEWRK	tr|A0A0K2JNB8|A0A0K2JNB8_BOTAT																																		63.07				0	1	63.07
TWDDAESFC(+57.02)QTQHR	tr|A0A1L8D6F1|A0A1L8D6F1_BOTAT																																					79.16	0	1	79.16
TYFTHC(+57.02)LYNK(sub E)PSETDIVSPPVC(+57.02)GNYYR	tr|A0A1L8D675|A0A1L8D675_BOTAT																																					70.83	0	1	70.83
TYLTKNNPQC(+57.02)ILNEP	tr|A0A1L8D600|A0A1L8D600_BOTAT																										120.85												0	1	120.85
TYRNEKEGWY(-18.01)AN(+.98)LGPMRLPEK	tr|A0A1L8D690|A0A1L8D690_BOTAT																																				69.43		0	1	69.43
TYRNEKEGWYAN(-17.03)LGPMR	tr|A0A1L8D690|A0A1L8D690_BOTAT																																			45.88			0	1	45.88
TYRNEKEGWYAN(-17.03)LGPMRLPEK	tr|A0A1L8D690|A0A1L8D690_BOTAT																																					49.51	0	1	49.51
TYRNEKEGWYANLGPMR	tr|A0A1L8D690|A0A1L8D690_BOTAT																																					81.59	0	1	81.59
TYRNEKEGWYANLGPMRLPEK	tr|A0A1L8D690|A0A1L8D690_BOTAT																																				93.31		0	1	93.31
VAIVQ(+.98)DYSPINLVVAVIMAHEMGHNLGIHHDTDFC(+57.02)SC(+57.02)GDYPC(+57.02)IMGPTISNEPSK	tr|A0A1S6K7T1|A0A1S6K7T1_BOTAT																																			46.17			0	1	46.17
VALTGLEIWSK	tr|A0A1L8D677|A0A1L8D677_BOTAT																																				69.59		0	1	69.59
VANDDEVIRYPK	tr|A0A1L8D668|A0A1L8D668_BOTAT																																				44.81		0	1	44.81
VC(+57.02)FRENLPTYK	tr|A0A1L8D605|A0A1L8D605_BOTAT																																			53.91			0	1	53.91
VC(+57.02)N(+.98)SNAYC(+57.02)VDVNR	tr|A0A1L8D5V8|A0A1L8D5V8_BOTAT																																					56.64	0	1	56.64
VC(+57.02)NSNAYC(+57.02)VDVNR	tr|A0A1L8D5V8|A0A1L8D5V8_BOTAT																																				113.84	108.35	0	2	111.095
VC(+57.02)NSNGYC(+57.02)VDVNR	tr|A0A1L8D5V7|A0A1L8D5V7_BOTAT																																					62.82	0	1	62.82
VC(+57.02)S(-18.01)N(+.98)GHC(+57.02)VDVAT	tr|A0A0K2JNB8|A0A0K2JNB8_BOTAT																																			44.17			0	1	44.17
VC(+57.02)SN(-17.03)GHC(+57.02)VDVAT	tr|A0A0K2JNB8|A0A0K2JNB8_BOTAT																																				51.33		0	1	51.33
VC(+57.02)SN(+.98)GHC(+57.02)VD(+15.99)VAT	tr|A0A0K2JNB8|A0A0K2JNB8_BOTAT																																				48.81		0	1	48.81
VC(+57.02)SN(+.98)GHC(+57.02)VDVAT	tr|A0A0K2JNB8|A0A0K2JNB8_BOTAT																																				102.47	60.19	0	2	81.33
VC(+57.02)SNGHC(+57.02)VDVAT	tr|A0A0K2JNB8|A0A0K2JNB8_BOTAT																														111.84								0	1	111.84
VC(+57.02)SNRQC(+57.02)VN(+.98)VTT	tr|A0A1L8D689|A0A1L8D689_BOTAT																															41.73							0	1	41.73
VDKDIMLIK	tr|A0A1L8D5T9|A0A1L8D5T9_BOTAT																																		51.91				0	1	51.91
VDQGMVTKNNGDLDKIKAR	tr|A0A0K2JNB8|A0A0K2JNB8_BOTAT																															66							0	1	66
VEIWSNKDLINVQPAAP	P85420|VM11_BOTAT																		56.75																				1	0	56.75
VEKDSSKTLTSFGEWR	tr|A0A1L8D600|A0A1L8D600_BOTAT											73.67																											1	0	73.67
VEKDSSKTLTSFGEWRER	tr|A0A1L8D600|A0A1L8D600_BOTAT										73.27																												1	0	73.27
VFDYLPWIQSIIAGNK	tr|A0A1L8D668|A0A1L8D668_BOTAT																																				72.06		0	1	72.06
VFIEPQNWADAEK	tr|A0A1L8D6C2|A0A1L8D6C2_BOTAT																																					100.89	0	1	100.89
VFIEPQNWADAEKFC(+57.02)TK	tr|A0A1L8D6C2|A0A1L8D6C2_BOTAT																																				80.2		0	1	80.2
VGEVN(+.98)KDPGVLEYPVKPSEVGK	tr|A0A1L8D690|A0A1L8D690_BOTAT																																					48.51	0	1	48.51
VGEVNENPGILK	tr|A0A1L8D615|A0A1L8D615_BOTAT																																					87.47	0	1	87.47
VGEVNENPGILKYPVKPSEEGK	tr|A0A1L8D615|A0A1L8D615_BOTAT																																					94.92	0	1	94.92
VGEVNENPGILKYPVKPSEEGKSAGQLYEESLKK	tr|A0A1L8D615|A0A1L8D615_BOTAT																																					41.67	0	1	41.67
VGEVNKDPGVLEYPVKPSEVGK	tr|A0A1L8D690|A0A1L8D690_BOTAT																																		103.78				0	1	103.78
VGIIGYTTK	tr|A0A1L8D667|A0A1L8D667_BOTAT																																				56.81		0	1	56.81
VGVVMDHSPINR	tr|A0A1L8D5X6|A0A1L8D5X6_BOTAT																																			42.9			0	1	42.9
VIDYNTWIESVIAGNTAATC(+57.02)	tr|A0A1L8D5V4|A0A1L8D5V4_BOTAT																																					110.81	0	1	110.81
VIIC(+57.02)GEGTPC(+57.02)EK	tr|A0A1L8D605|A0A1L8D605_BOTAT																																				74.68		0	1	74.68
VIIC(+57.02)GEGTPC(+57.02)EKQIC(+57.02)E	tr|A0A1L8D605|A0A1L8D605_BOTAT																										55.43												0	1	55.43
VKPDVDYTLNSFAEWRK	tr|A0A0K2JNB8|A0A0K2JNB8_BOTAT																																		50.34				0	1	50.34
VLSFILPHRPDNSESC(+57.02)ADTLPENLWVEER	tr|A0A1L8D6B7|A0A1L8D6B7_BOTAT																																				71.03		0	1	71.03
VM(+15.99)GWGSISSPK	tr|A0A1L8D674|A0A1L8D674_BOTAT																																				80.83		0	1	80.83
VMGWGSISSPK	tr|A0A1L8D674|A0A1L8D674_BOTAT																																				91.59		0	1	91.59
VMGWGSISSPKVTLPG(sub S)VPHC(+57.02)ADINIFDYEVC(+57.02)R	tr|A0A1L8D674|A0A1L8D674_BOTAT																															41.41							0	1	41.41
VMGWGTISASK	tr|A0A1L8D5U8|A0A1L8D5U8_BOTAT																																				66.72		0	1	66.72
VNKDPGVLEYPVKPSEVGK	tr|A0A1L8D690|A0A1L8D690_BOTAT																																		49.09				0	1	49.09
VNLPDVPHC(+57.02)ANINLLHYSVC(+57.02)R	tr|A0A1L8D5U8|A0A1L8D5U8_BOTAT																																				59.61		0	1	59.61
VNYD(sub H)AWSSESEC(+57.02)VAAK	tr|A0A1L8D6A2|A0A1L8D6A2_BOTAT																																					83.13	0	1	83.13
VPTYVPLEK	tr|A0A1L8D667|A0A1L8D667_BOTAT																																				52.78		0	1	52.78
VRDVELLTGLNFYSGLKQPLPETLQLK	tr|A0A1L8D6B7|A0A1L8D6B7_BOTAT																																				65.96		0	1	65.96
VSDYTEWIK	tr|A0A1L8D5T9|A0A1L8D5T9_BOTAT																																					96	0	1	96
VSN(+.98)SEHIAPLSLPSSPPSVGSVC(+57.02)R	tr|A0A1L8D5V4|A0A1L8D5V4_BOTAT																																				57.22		0	1	57.22
VSNSEHIAPLSLPSSPPSVGSVC(+57.02)R	tr|A0A1L8D5V4|A0A1L8D5V4_BOTAT																																		128.9				0	1	128.9
VSYPDVPHC(+57.02)AK	tr|A0A1L8D5R9|A0A1L8D5R9_BOTAT																																		87.52				0	1	87.52
VTLPG(sub S)VPHC(+57.02)ADINIFDYEVC(+57.02)R	tr|A0A1L8D674|A0A1L8D674_BOTAT																																		67				0	1	67
VTVTYQTSEKE	tr|A0A1L8D690|A0A1L8D690_BOTAT																											110.05											0	1	110.05
VVDQGMVTKNNGDLDKIKAR	tr|A0A0K2JNB8|A0A0K2JNB8_BOTAT																															68.02							0	1	68.02
VVGGDEC(+57.02)N(+.98)INEHR	tr|A0A1L8D5U8|A0A1L8D5U8_BOTAT																																		43.05				0	1	43.05
VVIVGAGMSGLSAAYVLANAGH(+57.02)QVTVLEASER	tr|A0A1L8D690|A0A1L8D690_BOTAT																																					44.25	0	1	44.25
VVIVGAGMSGLSAAYVLANAGHQVTVLEASER	tr|A0A1L8D690|A0A1L8D690_BOTAT																																				99.66		0	1	99.66
VVSLNVLC(+57.02)TEC(+57.02)R	tr|A0A1L8D667|A0A1L8D667_BOTAT																																					105.48	0	1	105.48
VVSLNVLC(+57.02)TEC(+57.02)RVPTYVPLEKEK	tr|A0A1L8D667|A0A1L8D667_BOTAT																																				55.4		0	1	55.4
VYDYLPWIQSIIAGNTD(+37.96)ATC(+57.02)	tr|A0A1L8D674|A0A1L8D674_BOTAT																																				58.16		0	1	58.16
VYDYLPWIQSIIAGNTDATC(+57.02)	tr|A0A1L8D674|A0A1L8D674_BOTAT																																					98.9	0	1	98.9
W(+31.99)SDYSSVSYENLVR	tr|A0A1L8D623|A0A1L8D623_BOTAT																																					79.53	0	1	79.53
W(+31.99)VNIDC(+57.02)VEKNPFVC(+57.02)K	tr|A0A1L8D623|A0A1L8D623_BOTAT																																					44.87	0	1	44.87
W(+42.01)SLD(+14.02)KYAMGGITTFTPYQFQ(+.98)HFSEALTAPVDR	tr|A0A1L8D690|A0A1L8D690_BOTAT																																					58.44	0	1	58.44
WADAER	tr|A0A1L8D5Z9|A0A1L8D5Z9_BOTAT																																			54.41			0	1	54.41
WADAESLC(+57.02)AQQRK	tr|A0A1L8D6A2|A0A1L8D6A2_BOTAT																																					51.82	0	1	51.82
WEDDGIHGGK	tr|A0A1L8D690|A0A1L8D690_BOTAT																																			52.36			0	1	52.36
WLDLPK	tr|A0A1L8D6B7|A0A1L8D6B7_BOTAT																																					58.21	0	1	58.21
WLN(+.98)LNC(+57.02)R	tr|A0A1L8D639|A0A1L8D639_BOTAT																																					51.26	0	1	51.26
WLNLNC(+57.02)R	tr|A0A1L8D639|A0A1L8D639_BOTAT																																				54.62		0	1	54.62
WLNLNC(+57.02)RNSSPFVC(+57.02)	tr|A0A1L8D639|A0A1L8D639_BOTAT																														50.5								0	1	50.5
WRKTDLLNR	P85420|VM11_BOTAT												48.23																										1	0	48.23
WSDDADLDYKPWSEEPEC(+57.02)VVSK	tr|A0A1L8D654|A0A1L8D654_BOTAT																																				96.83		0	1	96.83
WSDYSSVSYENLVR	tr|A0A1L8D623|A0A1L8D623_BOTAT																																					122.16	0	1	122.16
WSLD(+57.02)KYAMGGITTFTPYQFQHFSEALTAPVDR	tr|A0A1L8D690|A0A1L8D690_BOTAT																																		41.97				0	1	41.97
WSLDK(+57.02)YAMGGITTFTPYQFQHFSEALTAPVDR	tr|A0A1L8D690|A0A1L8D690_BOTAT																																				43.03		0	1	43.03
WSLDKYAM(+15.99)GGITTFTPYQFQHFSEALTAPVDR	tr|A0A1L8D690|A0A1L8D690_BOTAT																																				69.56		0	1	69.56
WSLDKYAMGGITTFTPYQFQA(sub H)FSEALTAPVDR	tr|A0A1L8D690|A0A1L8D690_BOTAT																																		58.05				0	1	58.05
WSLDKYAMGGITTFTPYQFQHFSEALTAPVDR	tr|A0A1L8D690|A0A1L8D690_BOTAT																																					90.82	0	1	90.82
WSLDKYAMGGITTFTPYQFQHFSEALTAPVDRIYFAGEYTAQAHGWIDSTIKSGLR	tr|A0A1L8D690|A0A1L8D690_BOTAT																																					60.91	0	1	60.91
WSLDKYAMGGITTFTPYQFQHFSEALTASVGR	tr|A0A1L8D615|A0A1L8D615_BOTAT																																				54.76		0	1	54.76
WTEIIHAWHDEYKNFK	tr|A0A1L8D673|A0A1L8D673_BOTAT																																					85.37	0	1	85.37
WTGLGDVWK	tr|A0A1L8D6A2|A0A1L8D6A2_BOTAT																																				67.82		0	1	67.82
WVHEMLNT(-18.01)VNGFFR	tr|A0A1L8D600|A0A1L8D600_BOTAT																																					54.26	0	1	54.26
WVHEMLNTVN(-17.03)GFFR	tr|A0A1L8D600|A0A1L8D600_BOTAT																																				57.26		0	1	57.26
WVHEMLNTVNGFFR	tr|A0A1L8D600|A0A1L8D600_BOTAT																																					106.06	0	1	106.06
WVN(-17.03)IDC(+57.02)VEKNPFVC(+57.02)K	tr|A0A1L8D623|A0A1L8D623_BOTAT																																		63.23				0	1	63.23
WVNID(+15.99)C(+57.02)VEKNPFVC(+57.02)K	tr|A0A1L8D623|A0A1L8D623_BOTAT																																					43.37	0	1	43.37
WVNIDC(+57.02)VEK	tr|A0A1L8D623|A0A1L8D623_BOTAT																																					83.6	0	1	83.6
WVNIDC(+57.02)VEKNPFVC(+57.02)K	tr|A0A1L8D623|A0A1L8D623_BOTAT																																					110.44	0	1	110.44
WVNIDC(+57.02)VEKNPFVC(+57.02)KFIR	tr|A0A1L8D623|A0A1L8D623_BOTAT																														51.05								0	1	51.05
WYANLGPMRLPEKHR	tr|A0A1L8D690|A0A1L8D690_BOTAT																																		50.35				0	1	50.35
Y(+57.02)EGD(-18.01)K	tr|A0A1L8D649|A0A1L8D649_BOTAT																																		44.79				0	1	44.79
Y(+57.02)MAYPDIFC(+57.02)K	tr|A0A1L8D605|A0A1L8D605_BOTAT																																					69.47	0	1	69.47
Y(+57.02)MAYPDIFC(+57.02)KKPAEEC(+57.0	tr|A0A1L8D605|A0A1L8D605_BOTAT																														41.81								0	1	41.81
YAM(+15.99)GGITTFTPYQFQHFSEALTAPVDR	tr|A0A1L8D690|A0A1L8D690_BOTAT																																					89.61	0	1	89.61
YAMGGITTFTPYQFQHFSEALTAPVDR	tr|A0A1L8D690|A0A1L8D690_BOTAT																																					78.88	0	1	78.88
YAPIDHDIGMVLPGTK	tr|A0A1L8D646|A0A1L8D646_BOTAT																																					56.68	0	1	56.68
YC(+57.02)TC(+57.02)GATSC(+57.02)IMAAAVR	tr|A0A1L8D5V8|A0A1L8D5V8_BOTAT																																				116.56		0	1	116.56
YDAM(+15.99)ALGNHEFDNGLAGLLDPLLK	tr|A0A1L8D667|A0A1L8D667_BOTAT																																				78.86		0	1	78.86
YDAMALGNHEFDNGLAGLLDPLLK	tr|A0A1L8D667|A0A1L8D667_BOTAT																																				99.41		0	1	99.41
YDFVWIGLSNVWN(+.98)LC(+57.02)DRR	tr|A0A1L8D654|A0A1L8D654_BOTAT																																				43.19		0	1	43.19
YDFVWIGLSNVWNLC(+57.02)DRR	tr|A0A1L8D654|A0A1L8D654_BOTAT																																					59.61	0	1	59.61
YDTYSTKEYLLK	tr|A0A1L8D690|A0A1L8D690_BOTAT																																					93.24	0	1	93.24
YEGSC(+57.02)YKVFKEK	tr|A0A1L8D654|A0A1L8D654_BOTAT																														63.23								0	1	63.23
YEVVYP	tr|A0A1L8D5Z3|A0A1L8D5Z3_BOTAT						54.62																																1	0	54.62
YFSDC(+57.02)SYIQC(+57.02)WDFIM(-48.00)K	P85420|VM11_BOTAT																																					76.21	0	1	76.21
YFSDC(+57.02)SYIQC(+57.02)WDFIM(+15.99)K	P85420|VM11_BOTAT																																					152.31	0	1	152.31
YFSDC(+57.02)SYIQC(+57.02)WDFIMK	P85420|VM11_BOTAT																																					153.18	0	1	153.18
YFSDC(+57.02)SYIQC(+57.02)WDFIMK(+57.02)	P85420|VM11_BOTAT																																					59.66	0	1	59.66
YFSDC(+57.02)SYIQC(+57.02)WDFIMKENPQC(+57.02)ILN	P85420|VM11_BOTAT																																					112.42	0	1	112.42
YFSDC(+57.02)SYIQC(+57.02)WDFIMKENPQC(+57.02)ILNK	P85420|VM11_BOTAT																																					117.33	0	1	117.33
YFSDC(+57.02)SYIQC(+57.02)WDFIMKK(sub E)	P85420|VM11_BOTAT																																					71.3	0	1	71.3
YFYVC(+57.02)QYC(+57.02)PAGNM(+15.99)R	tr|A0A1L8D673|A0A1L8D673_BOTAT																																					119.94	0	1	119.94
YFYVC(+57.02)QYC(+57.02)PAGNMR	tr|A0A1L8D673|A0A1L8D673_BOTAT																																					127.79	0	1	127.79
YGGHC(+57.02)YKLFKQR	tr|A0A1L8D6A2|A0A1L8D6A2_BOTAT																															44.58							0	1	44.58
YGTGAEPPTAVIGHYTQIVWYK	tr|A0A1L8D673|A0A1L8D673_BOTAT																																				72.09		0	1	72.09
YGYC(+57.02)R	tr|A0A1L8D5X9|A0A1L8D5X9_BOTAT																																		53.01				0	1	53.01
YIELVIVADHR	tr|A0A1L8D649|A0A1L8D649_BOTAT																																					89.76	0	1	89.76
YIELVVVADHGM(+15.99)FKK	tr|A0A1L8D600|A0A1L8D600_BOTAT																																					72.04	0	1	72.04
YIELVVVADHGMFK	tr|A0A1L8D600|A0A1L8D600_BOTAT																																					75.47	0	1	75.47
YIELVVVADHGMFKK	tr|A0A1L8D600|A0A1L8D600_BOTAT																																				56.06		0	1	56.06
YIGSMC(+57.02)HPKR	tr|A0A0K2JNB8|A0A0K2JNB8_BOTAT																																		50.92				0	1	50.92
YISAYSQDILMPLWTSYTTYR	tr|A0A1L8D6B7|A0A1L8D6B7_BOTAT																																					90.99	0	1	90.99
YKDWAEESYC(+57.02)LYFK	tr|A0A1L8D6C2|A0A1L8D6C2_BOTAT																																					89.11	0	1	89.11
YKPWSEEPEC(+57.02)VVSK	tr|A0A1L8D654|A0A1L8D654_BOTAT																																					60.11	0	1	60.11
YLGIHTR	tr|A0A1L8D668|A0A1L8D668_BOTAT																																					56.2	0	1	56.2
YLGYLTVIFDDKGNVIK	tr|A0A1L8D667|A0A1L8D667_BOTAT																																					57.06	0	1	57.06
YLIDNRPPC(+57.02)ILNIPLR	tr|A0A1L8D5X8|A0A1L8D5X8_BOTAT																																				48.15		0	1	48.15
YLISHTPQC(+57.02)ILNEPLR	C5H5D4|VM33_BOTAT																																					71.72	0	1	71.72
YM(-48.00)AYPDIFC(+57.02)K	tr|A0A1L8D605|A0A1L8D605_BOTAT																																					72.48	0	1	72.48
YM(-48.00)AYPDIFC(+57.02)KKPAEEC(+57.0	tr|A0A1L8D605|A0A1L8D605_BOTAT																														71.31								0	1	71.31
YM(+15.99)AY(+15.99)PDIFC(+57.02)KKPAEEC(+57.0	tr|A0A1L8D605|A0A1L8D605_BOTAT																																					54.85	0	1	54.85
YM(+15.99)AYPDIFC(+57.02)K	tr|A0A1L8D605|A0A1L8D605_BOTAT																																		96.23				0	1	96.23
YM(+15.99)AYPDIFC(+57.02)KKPAEEC(+57.0	tr|A0A1L8D605|A0A1L8D605_BOTAT																																					125.03	0	1	125.03
YMAYPDIFC(+57.02)K	tr|A0A1L8D605|A0A1L8D605_BOTAT																																			94.79			0	1	94.79
YMAYPDIFC(+57.02)KKPAEEC(+57.0	tr|A0A1L8D605|A0A1L8D605_BOTAT																														113.02								0	1	113.02
YNA(sub P)FRYIEFLLVVDQGMVTK	tr|A0A0K2JNB8|A0A0K2JNB8_BOTAT																																					44.12	0	1	44.12
YNA(sub P)FRYIEFLLVVDQGMVTKNNGDLDKIK	tr|A0A0K2JNB8|A0A0K2JNB8_BOTAT																																				53.89		0	1	53.89
YNSNLNTIRKWVHEMLNTVNGFFR	tr|A0A1L8D600|A0A1L8D600_BOTAT																																					62.28	0	1	62.28
YPDIFC(+57.02)K	tr|A0A1L8D605|A0A1L8D605_BOTAT																																					66.72	0	1	66.72
YPDVPHC(+57.02)AK	tr|A0A1L8D5R9|A0A1L8D5R9_BOTAT																																		58.39				0	1	58.39
YPELPAEYR	tr|A0A1L8D5V4|A0A1L8D5V4_BOTAT																													73.73									0	1	73.73
YQAIQEK	tr|A0A1L8D690|A0A1L8D690_BOTAT																																					48.71	0	1	48.71
YQYLDN(+.98)GM(+15.99)VDHGTK	C5H5D4|VM33_BOTAT																																				47.96		0	1	47.96
YQYLDNGMVDHGTK	C5H5D4|VM33_BOTAT																																				104.06		0	1	104.06
YSSDDEHKGM(+15.99)VLPGTK	tr|A0A0K2JNB8|A0A0K2JNB8_BOTAT																																		72.22				0	1	72.22
YSSDDEHKGMVLPGTK	tr|A0A0K2JNB8|A0A0K2JNB8_BOTAT																																		105.17				0	1	105.17
YSVGVVM(+15.99)DHSPINR	tr|A0A1L8D5X6|A0A1L8D5X6_BOTAT																																				60.47		0	1	60.47
YSVGVVMDHSPINR	tr|A0A1L8D5X6|A0A1L8D5X6_BOTAT																																					115.22	0	1	115.22
YTTYGC(+57.02)YC(+57.02)GWGGQGQPK	tr|A0A1L8D605|A0A1L8D605_BOTAT																																				58.32		0	1	58.32
YVGSMC(+57.02)DPKR	P85420|VM11_BOTAT																																				63.08		0	1	63.08
YYGYC(+57.02)R	tr|A0A1L8D646|A0A1L8D646_BOTAT																																		48.28				0	1	48.28
YYVWIGLR	tr|A0A1L8D6E6|A0A1L8D6E6_BOTAT																																					99.45	0	1	99.45
Total Geral	#N/A	54.39	51.1633	97.3467	49.26	64.1314	50.721	49.5413	53.64	47.18	69.6562	57.5477	66.0042	60.0692	49.2975	42.56	50.95	84.83	55.422	56.35	50.31	62.0633	59.86	49.77	80.4513	69.0795	78.3267	66.7864	105.445	90.2222	70.9148	62.1156	55.54	105.64	58.7574	52.2994	70.6204	75.3976	23	14	68.7323
